# Supplementary material for: Shotgun and TMT-Labeled Proteomic Analysis of the Ovarian Proteins of an Insect Vector, Aedes aegypti (Diptera: Culicidae)
Source: J Insect Sci. 2022 Mar 18;22(2):7. doi: 10.1093/jisesa/ieac018 (PMC8932505; doi:10.1093/jisesa/ieac018)
Supplement: ieac018_suppl_Supplementary_Materials [file ieac018_suppl_supplementary_materials.zip]

Archive with 9 entries (9 files):
- ieac018_suppl_Supplement 9.xlsx
- ieac018_suppl_Supplement 1.xlsx
- ieac018_suppl_Supplement 2.docx
- ieac018_suppl_Supplement 3.xlsx
- ieac018_suppl_Supplement 4.xlsx
- ieac018_suppl_Supplement 5.xlsx
- ieac018_suppl_Supplement 6.xlsx
- ieac018_suppl_Supplement 7.xlsx
- ieac018_suppl_Supplement 8.xlsx
