# Supplementary material for: Shotgun and TMT-Labeled Proteomic Analysis of the Ovarian Proteins of an Insect Vector, Aedes aegypti (Diptera: Culicidae)
Source: J Insect Sci. 2022 Mar 18;22(2):7. doi: 10.1093/jisesa/ieac018 (PMC8932505; doi:10.1093/jisesa/ieac018)
Supplement: ieac018_suppl_Supplementary_Materials [file ieac018_suppl_supplementary_materials.zip › ieac018_suppl_Supplement 9.xlsx]

## Sheet: Key
Summary of Supplement 9. Quantitative data for the identified+ TMT-labeled proteins: Raw Data Tab = The raw values, exported from Proteome Discoverer 2.4 for each identified+ protein found in all defined Diets ((+)Fe, (-)Fe, and Porcine BM), from each LC-MS/MS Run (e.g., Tube A and Tube B) in triplicate Mean & SD Tab = The mean and standard deviation of the triplicate values for each identified+ …
Diets:	Runs:
(+)Fe = Artificial bloodmeal (ABM) with Iron	Tube A
(-)Fe = ABM without Iron	Tube B
Porcine BM = Porcine bloodmeal
BOLD = identical proteins identified in both Runs, Tube A & Tube B
RED = incongruent data between Runs for identical proteins
Italics highlighted with yellow, orange, or cream = significant difference

## Sheet: Raw Data
Proteins	(+)Fe			(-)Fe			Porcine BM
A0A0N8ES04	123.7	112.5	117.1	101.7	100.9	106.3	74.6	86.6	76.5
A0A0N8ES04	113.9	125	119.9	126	111.6	116.7	60	63.4	63.4
A0A1S4EXL5	98.2	99.5	95.7	95	94.7	95.4	106.8	105.8	109
A0A1S4EYS5	103.3	99.8	97.6	103.8	103.5	96.5	93	96.7	105.9
A0A1S4F2P0	111.9	105.6	105	103	105.6	106.9	85	88.8	88.1
A0A1S4F3Y5	99.5	103.3	87.2	103.2	102.9	103.2	97.3	93.8	109.5
A0A1S4FCM3	90.3	88.1	88.6	80.1	80.5	81.8	129.6	131.4	129.6
A0A1S4FCM3	95.4	95.5	95.2	90.9	89.4	89.7	113.7	115.1	115.1
A0A1S4FH50	95	91.7	95.9	100.9	95.8	98.6	104.2	112.5	105.5
A0A1S4FKJ6	99.5	101.9	103.4	123.6	113.3	115.3	76.9	84.8	81.3
A0A1S4FSU7	99.6	95.9	100.5	118.7	123.6	121	81.8	80.5	78.4
A0A1S4G0L1	94.9	94.8	100.9	96.6	102	88.6	108.5	103.2	110.6
A0A1S4G5W3	103.7	101.4	104.3	106.8	112.4	111.7	89.5	86.3	84
A0A6I8T3I8	94.1	95.1	93.8	118.3	114.1	115	87.6	90.8	91.2
A0A6I8T3I8	103.4	99	99.8	128.1	131	129.5	68.5	70	70.7
A0A6I8T510	101.5	106.3	107	133.2	122.4	125	65.2	71.3	68
A0A6I8T7R7	118.7	107.3	111.3	107.1	109.9	112.3	74.1	82.8	76.4
A0A6I8T7Y3	102.7	100	102	109.7	115	108.6	87.6	84.9	89.5
A0A6I8T892	102.6	98	101.1	116.9	119.2	117.6	80.5	82.8	81.2
A0A6I8TBV7	124.1	102.9	99.4	93.4	98.6	106.3	82.5	98.5	94.3
A0A6I8TFB6	96.2	98.4	99	108.4	97.7	103.8	95.5	103.9	97.2
A0A6I8TFG8	98.7	102.2	104.3	104.7	114.9	109.2	96.6	82.9	86.6
A0A6I8THM1	99.4	97.6	104.3	117.4	115.5	110.7	83.2	86.9	85
A0A6I8TK86	109.3	105.1	105.1	103.8	107	106	86.9	88	88.8
A0A6I8TK86	128	111.5	109.9	105.8	116.1	119.9	66.2	72.4	70.2
A0A6I8TLC6	101.9	95.4	97.2	110.5	109.3	111.9	87.7	95.3	90.9
A0A6I8TPE2	95.9	95.2	100.2	100.9	109.4	110.4	103.2	95.4	89.4
A0A6I8TRR8	100.4	99.4	103.6	117.5	117.4	115.1	82.1	83.2	81.3
A0A6I8TRR8	105.9	103.1	105.3	127.9	132.3	130.3	66.2	64.7	64.4
A0A6I8TYT7	98.9	101.1	106.6	111.2	110.4	108.3	89.8	88.6	85
A0A6I8TYT7	104.9	105.6	106.2	128.2	125.4	126.5	66.9	68.9	67.2
A0A6I8U113	108.2	104.4	108.3	110.7	113	108	81.1	82.6	83.7
A0A6I8U458	107.2	115.8	113.2	110.9	103.1	107.8	81.9	81	78.9
A0A6I8U458	114.3	113.5	110.7	126.6	126.7	124.9	59.1	59.8	64.4
A0A6I8U596	104.8	105.9	102.9	121.3	119.7	121.9	74	74.4	75.1
J9HEW1	90.5	94.4	90.9	74.4	82.4	85	135.1	123.2	124.1
J9HEW1	91	95.7	92.1	95.8	86.9	89.6	113.2	117.4	118.4
J9HFM9	114.4	113.1	115.8	100.7	100.6	101.1	84.9	86.4	83.1
J9HFM9	114.7	119.1	117.8	116.1	109.7	113	69.2	71.2	69.2
P42660	94.8	91.4	92.3	104.7	100.9	100.8	100.5	107.8	106.9
P62251	98	91.3	88.3	106.7	108.6	109.7	95.3	100	101.9
P62251	95.8	106.6	99.1	119.9	113.8	115.9	84.3	79.5	85
Q0IEM1	86.3	97.5	92.5	99.3	94.7	97.5	114.5	107.8	110.1
Q0IEM1	90.9	94.4	92.8	120.1	110.5	116.3	89	95	90.9
Q0IFE0	94.5	94.9	98.2	101.7	101.9	100.5	103.8	103.2	101.4
Q0IFE0	100.8	101.8	98	119.4	108.1	113.1	79.8	90.2	88.9
Q0IFK9	94.7	92	96.1	102.5	101.7	100.8	102.8	106.3	103.1
Q0IFK9	100.3	104.5	101.3	118.8	112.6	116.9	80.9	82.9	81.8
Q0IFN2	95.4	94.8	96	106.6	109.4	104	98	95.8	99.9
Q0IFN2	97.7	99.1	95	118	112.8	118.8	84.3	88.1	86.3
Q0IG01	102.2	103	98.4	110.8	111.1	113.7	87	85.9	87.8
Q0PHP0	103	101.4	104.9	125.2	118.7	120.5	71.7	79.8	74.6
Q16927	84.6	82.7	84.4	69.9	71.2	70.9	145.5	146.1	144.8
Q16927	88.1	88.2	87.4	74.4	73.6	74.2	137.6	138.2	138.5
Q16FA5	96.8	95.5	97.7	113.3	113.1	112.6	89.9	91.3	89.7
Q16FA5	96.8	98.9	94.7	129.9	124.6	127	73.2	76.5	78.3
Q16FB1	97.1	99.8	91.4	107.1	104.3	116.3	95.9	96	92.3
Q16FB1	100	104.4	106.3	121.7	119.3	118.4	78.4	76.3	75.3
Q16JE9	100.1	96.9	98.1	101.6	102.3	101.8	98.3	100.8	100.1
Q16KL2	91.9	88.8	92.7	102.9	102.6	103.9	105.1	108.5	103.4
Q16KZ2	102	100.8	98.5	105.5	102.9	107.1	92.5	96.3	94.4
Q16PF7	94.4	87.8	86.3	97.6	96.3	88.3	107.9	115.9	125.3
Q16PF7	85.3	92.7	100.8	124.2	107.6	99.3	90.5	99.7	99.9
Q16PM9	100	99.9	98.3	110.5	110.6	113.8	89.5	89.4	87.9
Q16PM9	110	103.1	97.9	124.6	129.6	126.4	65.4	67.3	75.7
Q16Q18	98.8	98.4	99.8	103	102.9	102.7	98.2	98.8	97.5
Q16Q18	100.4	99.3	99.2	118.8	116.2	114.9	80.8	84.5	85.9
Q16QH0	93.1	94.4	99.3	115.8	114	114	91.1	91.6	86.8
Q16QR7	101.6	101.2	101	117.6	115.7	115.4	80.7	83.1	83.6
Q16QR7	103.4	102.9	103.2	132.4	129.6	131.2	64.2	67.5	65.6
Q16QZ7	96	98.6	98.5	100.9	101.4	102.2	103.1	100	99.3
Q16QZ7	108	106.7	109.1	121.2	121.6	121.2	70.8	71.7	69.7
Q16SH1	95.3	95.8	95.3	127.4	113.5	114.5	77.3	90.7	90.2
Q16SW8	100.1	98.2	101.8	107	109.6	111.3	92.9	92.2	86.9
Q16TW3	100.3	101.2	107.4	114.6	112.7	108.5	85	86.1	84.1
Q16TW3	104.4	105.5	104.6	125.2	122.3	126.7	70.4	72.2	68.7
Q16V93	94.6	97.7	97.9	89.1	92.3	90.5	116.3	110	111.5
Q16V93	99.3	98.9	96.4	89.9	90.4	87.2	110.8	110.7	116.4
Q16XP0	70.1	69.2	72.7	64	68.1	62.2	166	162.7	165.1
Q16ZH3	117.9	110.3	112	91.2	101.5	100.2	90.9	88.3	87.8
Q16ZH3	120.8	124.8	120.2	109.9	104.7	108.5	69.3	70.5	71.3
Q16ZR8	102.8	119	109.7	79.9	110.4	98.2	117.3	70.6	92.1
Q16ZR8	104.4	104.4	110.9	122.7	124	105.7	72.9	71.6	83.4
Q171B7	114.7	123.7	108.8	105.4	101.4	107.2	79.9	74.9	84
Q172F6	104.5	104.1	93.5	117.9	115	113.3	77.6	80.9	93.2
Q174Q3	96.1	95.6	91.6	85.4	93.4	90.4	118.5	111	118
Q174Q3	105.5	117.2	109.7	111.9	80.6	89.8	82.7	102.1	100.5
Q174U3	106.9	106.7	115	98.9	99.8	96.4	94.3	93.5	88.6
Q174U3	98.6	102.2	101.1	121.3	113.2	115.1	80.1	84.6	83.8
Q177I2	86.9	83.3	87.8	79.6	80.2	80.2	133.5	136.5	132
Q177I2	90.1	90.8	89.7	87.1	85	85.9	122.8	124.2	124.4
Q178R6	100	91.4	100	101.6	103.6	100.6	98.3	105	99.4
Q179S9	107.6	105.7	110.9	104.8	106.1	103.1	87.6	88.1	86
Q179S9	110.2	119.5	101.4	120.1	102.8	125.2	69.6	77.7	73.4
Q17AX5	104.5	98.7	99.3	96.3	105.1	105.8	99.2	96.2	94.9
Q17AX5	189.7	238.3	226.5	69.9	37.1	45.6	40.4	24.6	27.9
Q17B41	91.5	92.9	89.3	116.9	114.6	116.8	91.7	92.4	93.9
Q17B41	103.6	102.8	102.1	120.6	118.3	118.4	75.8	78.9	79.4
Q17EQ5	101.5	103.1	105.5	97.8	116.9	105.8	100.7	80	88.7
Q17ER7	103.3	106	103.4	120.8	115.8	117.7	75.8	78.2	78.9
Q17H12	93.9	93.9	92.5	99.5	95.5	99.2	106.5	110.6	108.4
Q17H12	98.9	99.4	102.3	114.6	111.9	108.5	86.5	88.7	89.2
Q17KG3	104.5	102.2	98.1	122	115.9	116.6	73.5	81.9	85.3
Q17LC2	104.6	104.1	104.9	114	117.1	113.8	81.5	78.8	81.4
Q17LC2	108.3	112.1	110.7	131.7	126.1	129.6	60	61.8	59.6
Q17N60	100	99.8	98.5	106.6	105	106.1	93.4	95.2	95.4
Q17N60	101.3	99.6	102	118.5	117.8	117	80.2	82.6	80.9
Q17Q32	111.4	107.2	109.2	111.1	110.8	110.8	77.5	82	80
Q17Q32	109.1	113.3	97.5	116.7	113.9	144.9	74.2	72.8	57.6
Q1HQE0	98.4	97.2	97.6	106.2	107.1	105.6	95.4	95.7	96.8
Q1HQE4	96.2	91.8	93.7	124.4	124.9	124.9	79.4	83.3	81.4
Q1HQJ0	102.3	98.6	97.2	98.5	108.2	104.3	99.1	93.2	98.5
Q1HQJ0	104.5	110.3	104.4	122.2	114.5	120	73.2	75.1	75.6
Q1HQU2	92.2	102.7	99.4	101.5	96.8	95.4	106.3	100.5	105.2
Q1HQU2	95.9	97.4	96.3	117.8	114.1	123	86.3	88.5	80.7
Q1HQX9	94.8	89.8	91.8	102.5	101.3	104.1	102.6	108.9	104.1
Q1HQX9	102.3	103.9	102.3	112.2	112.1	110.7	85.5	84	86.9
Q1HQZ5	98	96.2	97.1	108.5	108.9	108.6	93.5	95	94.3
Q1HQZ5	102	101.6	101.9	122.1	117.6	120.1	76	80.9	78.1
Q1HR21	138.5	135.8	109.5	98.2	100.9	114.4	63.2	63.3	76
Q1HR24	92.5	90	95.6	106.2	109.1	101.8	101.2	100.9	102.5
Q1HR24	96.2	94.4	91	122.7	120.1	123.1	81.1	85.4	85.8
Q1HR28	93.8	91.8	91.9	89	92.6	92	117.2	115.6	116
Q1HR28	96.5	96	101.5	103	98.7	97.5	100.5	105.2	101
Q1HR32	102.9	101.8	104.4	103.2	105.8	99.1	93.9	92.4	96.5
Q1HR32	101.9	100.7	102.1	117	115.6	116.5	81.1	83.7	81.5
Q1HR35	89.4	88.4	91	110.6	112.1	108.7	99.9	99.6	100.3
Q1HR35	105.3	103.7	107.4	124.6	124	117.9	70.1	72.4	74.7
Q1HR36	99.6	94.5	99.1	118.3	112.5	111.7	82	93	89.2
Q1HR36	102.1	73.8	120.7	136	145.7	119.4	62	80.5	59.9
Q1HR41	97.5	87.1	95.5	86.4	96.1	92.7	116.1	116.9	111.8
Q1HR41	96.2	102.7	104.6	105.8	102.8	100.1	98	94.4	95.3
Q1HR43	91.7	90.3	92.4	93.4	90.2	95	114.9	119.5	112.6
Q1HR53	101.6	104	99.5	107.4	104.6	109.3	91	91.3	91.2
Q1HR53	104.6	108.5	106.5	123.3	118.4	120	72.2	73.1	73.5
Q1HR57	95.3	96.4	94.8	104.4	100.2	109.8	100.3	103.4	95.5
Q1HR57	100	102.2	103.1	121.2	116	116	78.8	81.8	80.9
Q1HR58	83.7	100	96.6	122.6	106.7	119.4	93.7	93.3	84
Q1HR62	102.3	101.8	96.9	90.6	93.7	108.9	107.1	104.5	94.2
Q1HR62	102.3	98.9	98.6	111.4	106	119.5	86.4	95.1	81.8
Q1HR63	112.1	106.3	110.4	101.9	106.3	103.1	86.1	87.4	86.5
Q1HR63	114.1	114.6	111.5	116.4	114.7	117.6	69.6	70.7	70.9
Q1HR65	96.7	98.1	97.4	106.6	106.9	106.3	96.7	95	96.3
Q1HR65	101.2	103.2	98.7	115.3	117.2	116.3	83.5	79.7	85
Q1HR66	91.9	90.9	92.1	98.8	107.1	103.8	109.3	101.9	104.1
Q1HR66	98.3	90.7	105.6	120.7	124.3	110.6	81	84.9	83.8
Q1HR69	110.4	98.5	95.2	92.2	102.2	103	97.4	99.3	101.8
Q1HR72	86.6	85.6	86.6	104.7	99.3	98.8	108.6	115.1	114.6
Q1HR72	93.8	95	83.3	116.5	110.2	116.2	89.8	94.8	100.6
Q1HR77	100.5	96.8	97.4	99.3	100.6	102.9	100.2	102.7	99.7
Q1HR77	102.5	101.9	105.6	113.1	111.8	108	84.4	86.3	86.4
Q1HR78	96.2	92.6	92.3	98.4	100.5	104.4	105.4	106.9	103.4
Q1HR81	103.5	103.6	104.6	96.9	94.7	95.3	99.6	101.6	100.1
Q1HR81	111.3	112.4	111.3	109.2	105.9	109.5	79.5	81.7	79.2
Q1HR82	102.1	96	103.6	114.2	122.5	111.5	83.7	81.5	84.9
Q1HR82	97.4	104.8	104.6	141.2	128.5	129.4	61.3	66.7	66
Q1HR85	106.9	107.1	110.1	108.7	106.3	105.8	84.4	86.6	84.1
Q1HR85	111.4	107.8	115.7	119.5	120.9	114.5	69.1	71.3	69.9
Q1HR88	95.7	98.4	100.3	115.1	110.9	111.8	89.2	90.8	87.9
Q1HR88	99.5	100.4	97.4	131.5	128.8	132.2	69.1	70.8	70.5
Q1HR99	97.2	102.5	100.7	106.1	104.8	104	96.7	92.7	95.3
Q1HR99	90.9	94.3	97.4	123.7	120.4	117.5	85.4	85.4	85.2
Q1HRI6	95.8	181.1	123.4	102	57.9	82.4	102.2	61	94.2
Q1HRI6	105.3	112.4	108.9	115.3	108.9	112.2	79.4	78.7	79
Q1HRJ0	95.3	95.8	100.6	102.5	106.8	101.6	102.2	97.4	97.9
Q1HRJ1	103.5	103.4	104.4	104	107.6	109.8	92.5	88.9	85.8
Q1HRJ1	115.6	112.2	111.3	114.6	117.4	117.9	69.8	70.3	70.8
Q1HRJ3	92.7	92.7	91.5	107.3	102.5	103.1	100	104.8	105.4
Q1HRJ3	96	92.6	98.6	119.1	120.6	120.5	84.9	86.8	80.9
Q1HRJ5	108.5	101.7	102.7	101.8	105	107.8	89.7	93.3	89.5
Q1HRJ7	102	100	101.8	103.4	103.7	101.7	94.6	96.3	96.5
Q1HRL5	106.8	103.3	114.1	98.5	102.6	93.1	94.7	94.1	92.8
Q1HRL8	93.8	102.7	97.7	110.5	101.5	107.4	95.7	95.8	95
Q1HRL8	98.6	100.1	97.6	122.6	119	121.6	78.8	80.9	80.8
Q1HRL9	98.7	95.2	93.6	95.4	92.3	93.6	105.9	112.5	112.8
Q1HRM3	86.2	95.1	109.5	90.6	90	90	123.1	114.8	100.5
Q1HRM3	103.4	110.2	100	108.5	103.1	101.7	88.1	86.7	98.4
Q1HRM8	95.2	93.4	97.6	99.6	100.8	96.7	105.3	105.8	105.6
Q1HRM9	90.7	90.3	95.9	106.7	108.6	103.2	102.6	101.2	100.9
Q1HRM9	98.4	99.1	99.5	119.5	111.5	117.8	82.1	89.4	82.7
Q1HRN0	109	111.2	107.5	98.9	99.7	102	92.1	89.1	90.5
Q1HRN0	109.8	115.5	121	114.3	112.3	102.8	75.8	72.2	76.2
Q1HRN4	92.9	96.4	98.3	110.2	104	105.8	96.9	99.6	95.9
Q1HRN4	95.8	94.9	102.9	125.8	119.5	115.8	78.5	85.6	81.3
Q1HRN6	98.2	102.5	105.1	122.6	117.4	114.4	79.2	80.1	80.6
Q1HRP0	101.6	99.2	96.3	96.3	105.6	108.3	102.1	95.2	95.4
Q1HRP0	98.5	102.9	102	120.5	117.2	116.3	81	79.9	81.6
Q1HRP2	90.4	85.5	89.5	95.6	98.6	95	114.1	115.9	115.5
Q1HRP2	92.6	88.3	91.3	131.6	131.2	122.3	75.7	80.5	86.4
Q1HRP3	97.8	91.2	99.6	101.1	106.5	97	101	102.3	103.3
Q1HRP3	104	101.7	97.2	111.4	110.4	114.2	84.6	87.9	88.6
Q1HRQ2	103.1	91.1	97.2	93.2	101.1	100.8	103.7	107.7	102
Q1HRQ2	98.1	99.7	97	115.6	111.7	114.6	86.3	88.6	88.4
Q1HRQ6	98	83	92.1	97.4	95.5	96.9	104.6	121.5	111
Q1HRQ6	90.4	95.1	94.8	116.3	111.6	109.7	93.3	93.3	95.5
Q1HRQ7	95.5	94.5	93.9	100	102.7	100.1	104.5	102.9	106
Q1HRQ7	97.9	97.5	99	114.5	115.7	114.7	87.6	86.8	86.3
Q1HRQ9	92.7	91.7	91.6	101.2	101.6	100	106	106.7	108.5
Q1HRQ9	98.8	93	97.6	111.3	111.7	110.2	89.9	95.3	92.2
Q1HRR3	107.1	96.9	95	92.5	97.5	99.7	100.3	105.6	105.3
Q1HRR3	101.3	105.5	106.1	109.3	105.2	109.6	89.4	89.3	84.3
Q1HRR8	94.4	91	97	94.2	97.1	94.6	111.4	111.9	108.5
Q1HRR8	99.2	102.4	99.6	110.6	107.4	106.4	90.1	90.2	93.9
Q1HRS6	93.4	89.4	89.2	93.6	93.3	96.8	113	117.3	114
Q1HRS6	93.9	93	94.9	113.9	106.2	111.2	92.2	100.7	93.9
Q1HRS9	84.7	84	92	92.8	94.1	96.1	122.5	121.9	111.9
Q1HRS9	91.1	97.9	90.2	109.9	95.3	106.9	99	106.8	102.8
Q1HRT6	93.2	91.3	94.8	97.4	101.2	99.8	109.4	107.6	105.3
Q1HRT6	97.9	100.5	93.4	107.5	105.4	116.4	94.6	94.1	90.2
Q1HRT9	91	91	88.1	109.3	106	107.6	99.8	102.9	104.3
Q1HRT9	97.7	90.6	93.5	115.9	114.8	119.1	86.4	94.6	87.4
Q1HRU0	89.9	87.3	87.6	100.5	102.8	102.5	109.6	109.9	109.9
Q1HRU0	118	107.3	109.5	101.1	107.8	104.7	81	84.9	85.8
Q1HRV1	97.2	95.3	94.3	104.3	103.5	104.5	98.6	101.2	101.2
Q1HRV1	100.3	101	97.1	115.5	114.6	116.4	84.1	84.4	86.5
Q3ZDP2	94.8	97.4	99	113.1	108.1	107.8	92	94.5	93.1
Q3ZDP2	104.6	101.3	102.7	123.2	124.3	124.5	72.2	74.5	72.8
Q4F6X0	90.5	89	91.1	99.4	102.1	100.1	110.1	108.9	108.9
Q4F6X0	99	98.4	99.4	113.9	111.8	111	87	89.7	89.6
Q52UT2	100.9	92.5	94.3	98.9	101.7	98	100.2	105.8	107.7
Q52UT2	100	104.5	102.3	115.7	108.8	109.5	84.4	86.7	88.2
Q5QC94	101.7	95.4	100.7	107.1	101.8	103	91.2	102.9	96.2
Q5QC94	102.2	108	99.8	117.2	110.7	118.2	80.6	81.3	81.9
Q5XQN5	126.1	124.9	121.6	115.9	110.3	110.7	58	64.8	67.6
Q6Q9G1	108.8	110	114.2	106	108.2	103.9	85.2	81.8	81.9
Q6Q9G1	120.4	121	118.9	115.8	111.7	114.7	63.8	67.3	66.3
Q9GN74	93.1	93.3	93.4	104.6	105.1	107.2	102.3	101.6	99.3
Q9GNE2	96.5	100.3	96.9	120.8	113.3	114.9	82.6	86.4	88.1
Q9GSB1	93.4	94.6	94.6	108.3	101.7	104.8	98.3	103.7	100.5
Q9GSB1	102.8	99.4	95.5	112.8	106.8	120	84.5	93.8	84.5

## Sheet: Mean & SD
Proteins	(+)Fe			(-)Fe			Porcine BM
	Mean	SD	N	Mean	SD	N	Mean	SD	N
A0A0N8ES04	117.767	5.62968	3	102.967	2.91433	3	79.2333	6.45006	3
A0A0N8ES04	119.6	5.55608	3	118.1	7.30137	3	62.2667	1.96299	3
A0A1S4EXL5	97.8	1.93132	3	95.0333	0.351191	3	107.2	1.63707	3
A0A1S4EYS5	100.233	2.8746	3	101.267	4.13078	3	98.5333	6.64254	3
A0A1S4F2P0	107.5	3.8223	3	105.167	1.98578	3	87.3	2.02238	3
A0A1S4F3Y5	96.6667	8.41566	3	103.1	0.173202	3	100.2	8.24196	3
A0A1S4FCM3	89	1.15326	3	80.8	0.888822	3	130.2	1.03922	3
A0A1S4FCM3	95.3667	0.152754	3	90	0.793726	3	114.633	0.808291	3
A0A1S4FH50	94.2	2.21134	3	98.4333	2.55408	3	107.4	4.4643	3
A0A1S4FKJ6	101.6	1.96723	3	117.4	5.46168	3	81	3.95854	3
A0A1S4FSU7	98.6667	2.43789	3	121.1	2.45153	3	80.2333	1.71561	3
A0A1S4G0L1	96.8667	3.49333	3	95.7333	6.74191	3	107.433	3.81357	3
A0A1S4G5W3	103.133	1.53079	3	110.3	3.05123	3	86.6	2.76225	3
A0A6I8T3I8	94.3333	0.680684	3	115.8	2.21134	3	89.8667	1.97315	3
A0A6I8T3I8	100.733	2.34379	3	129.533	1.45028	3	69.7333	1.12398	3
A0A6I8T510	104.933	2.99388	3	126.867	5.63678	3	68.1667	3.05342	3
A0A6I8T7R7	112.433	5.78388	3	109.767	2.60256	3	77.7667	4.50814	3
A0A6I8T7Y3	101.567	1.40119	3	111.1	3.42199	3	87.3333	2.31156	3
A0A6I8T892	100.567	2.34592	3	117.9	1.17898	3	81.5	1.17898	3
A0A6I8TBV7	108.8	13.3652	3	99.4333	6.49025	3	91.7667	8.29538	3
A0A6I8TFB6	97.8667	1.47422	3	103.3	5.3675	3	98.8667	4.4411	3
A0A6I8TFG8	101.733	2.82902	3	109.6	5.11175	3	88.7	7.08731	3
A0A6I8THM1	100.433	3.46747	3	114.533	3.45302	3	85.0333	1.85023	3
A0A6I8TK86	106.5	2.42487	3	105.6	1.63707	3	87.9	0.95394	3
A0A6I8TK86	116.467	10.0201	3	113.933	7.29543	3	69.6	3.14325	3
A0A6I8TLC6	98.1667	3.35609	3	110.567	1.30128	3	91.3	3.81576	3
A0A6I8TPE2	97.1	2.7074	3	106.9	5.22015	3	96	6.91953	3
A0A6I8TRR8	101.133	2.19393	3	116.667	1.3577	3	82.2	0.953936	3
A0A6I8TRR8	104.767	1.47422	3	130.167	2.20303	3	65.1	0.964363	3
A0A6I8TYT7	102.2	3.96611	3	109.967	1.49777	3	87.8	2.498	3
A0A6I8TYT7	105.567	0.650638	3	126.7	1.41067	3	67.6667	1.07858	3
A0A6I8U113	106.967	2.22336	3	110.567	2.50266	3	82.4667	1.30512	3
A0A6I8U458	112.067	4.4106	3	107.267	3.92726	3	80.6	1.53948	3
A0A6I8U458	112.833	1.89033	3	126.067	1.0116	3	61.1	2.87924	3
A0A6I8U596	104.533	1.51767	3	120.967	1.13725	3	74.5	0.556775	3
J9HEW1	91.9333	2.14554	3	80.6	5.52449	3	127.467	6.62596	3
J9HEW1	92.9333	2.45832	3	90.7667	4.56326	3	116.333	2.75923	3
J9HFM9	114.433	1.35031	3	100.8	0.264575	3	84.8	1.65227	3
J9HFM9	117.2	2.26053	3	112.933	3.20052	3	69.8667	1.1547	3
P42660	92.8333	1.76163	3	102.133	2.22336	3	105.067	3.98037	3
P62251	92.5333	4.96622	3	108.333	1.51767	3	99.0667	3.39755	3
P62251	100.5	5.53444	3	116.533	3.09892	3	82.9333	2.99388	3
Q0IEM1	92.1	5.6107	3	97.1667	2.31805	3	110.8	3.40441	3
Q0IEM1	92.7	1.75214	3	115.633	4.8346	3	91.6333	3.06649	3
Q0IFE0	95.8667	2.0306	3	101.367	0.757188	3	102.8	1.249	3
Q0IFE0	100.2	1.96977	3	113.533	5.66245	3	86.3	5.66657	3
Q0IFK9	94.2667	2.08407	3	101.667	0.850488	3	104.067	1.93993	3
Q0IFK9	102.033	2.19393	3	116.1	3.17648	3	81.8667	1.00167	3
Q0IFN2	95.4	0.599998	3	106.667	2.70062	3	97.9	2.05183	3
Q0IFN2	97.2667	2.08407	3	116.533	3.25781	3	86.2333	1.90088	3
Q0IG01	101.2	2.45764	3	111.867	1.59478	3	86.9	0.95394	3
Q0PHP0	103.1	1.75214	3	121.467	3.35609	3	75.3667	4.10407	3
Q16927	83.9	1.04403	3	70.6667	0.680684	3	145.467	0.650642	3
Q16927	87.9	0.435888	3	74.0667	0.416334	3	138.1	0.458254	3
Q16FA5	96.6667	1.10604	3	113	0.360557	3	90.3	0.871782	3
Q16FA5	96.8	2.1	3	127.167	2.65393	3	76	2.58651	3
Q16FB1	96.1	4.28836	3	109.233	6.27801	3	94.7333	2.10792	3
Q16FB1	103.567	3.23162	3	119.8	1.70587	3	76.6667	1.58219	3
Q16JE9	98.3667	1.61658	3	101.9	0.360557	3	99.7333	1.2897	3
Q16KL2	91.1333	2.05993	3	103.133	0.680687	3	105.667	2.59679	3
Q16KZ2	100.433	1.77858	3	105.167	2.11975	3	94.4	1.9	3
Q16PF7	89.5	4.30929	3	94.0667	5.0362	3	116.367	8.70938	3
Q16PF7	92.9333	7.75263	3	110.367	12.6785	3	96.7	5.37029	3
Q16PM9	99.4	0.953938	3	111.633	1.87706	3	88.9333	0.896288	3
Q16PM9	103.667	6.06987	3	126.867	2.53246	3	69.4667	5.48118	3
Q16Q18	99	0.721111	3	102.867	0.152754	3	98.1667	0.650642	3
Q16Q18	99.6333	0.665834	3	116.633	1.98578	3	83.7333	2.63502	3
Q16QH0	95.6	3.26956	3	114.6	1.03923	3	89.8333	2.63881	3
Q16QR7	101.267	0.305505	3	116.233	1.19304	3	82.4667	1.55027	3
Q16QR7	103.167	0.251661	3	131.067	1.40475	3	65.7667	1.6563	3
Q16QZ7	97.7	1.47309	3	101.5	0.655741	3	100.8	2.02237	3
Q16QZ7	107.933	1.20139	3	121.333	0.230941	3	70.7333	1.00167	3
Q16SH1	95.4667	0.288675	3	118.467	7.75263	3	86.0667	7.59627	3
Q16SW8	100.033	1.80093	3	109.3	2.16564	3	90.6667	3.28075	3
Q16TW3	102.967	3.86566	3	111.933	3.12143	3	85.0667	1.00167	3
Q16TW3	104.833	0.585946	3	124.733	2.23681	3	70.4333	1.75024	3
Q16V93	96.7333	1.85023	3	90.6333	1.60416	3	112.6	3.2909	3
Q16V93	98.2	1.57162	3	89.1667	1.72144	3	112.633	3.26241	3
Q16XP0	70.6667	1.81751	3	64.7667	3.02379	3	164.6	1.70588	3
Q16ZH3	113.4	3.98873	3	97.6333	5.60922	3	89	1.66433	3
Q16ZH3	121.933	2.50067	3	107.7	2.69073	3	70.3667	1.00664	3
Q16ZR8	110.5	8.12958	3	96.1667	15.3513	3	93.3333	23.3744	3
Q16ZR8	106.567	3.75278	3	117.467	10.2109	3	75.9667	6.47019	3
Q171B7	115.733	7.50355	3	104.667	2.96872	3	79.6	4.55741	3
Q172F6	100.7	6.23859	3	115.4	2.32594	3	83.9	8.22131	3
Q174Q3	94.4333	2.46644	3	89.7333	4.04145	3	115.833	4.19325	3
Q174Q3	110.8	5.92706	3	94.1	16.087	3	95.1	10.7685	3
Q174U3	109.533	4.73533	3	98.3667	1.76163	3	92.1333	3.08599	3
Q174U3	100.633	1.84481	3	116.533	4.23596	3	82.8333	2.40069	3
Q177I2	86	2.38118	3	80	0.346409	3	134	2.29129	3
Q177I2	90.2	0.55678	3	86	1.05357	3	123.8	0.871778	3
Q178R6	97.1333	4.96521	3	101.933	1.52753	3	100.9	3.59305	3
Q179S9	108.067	2.63123	3	104.667	1.50444	3	87.2333	1.09696	3
Q179S9	110.367	9.05115	3	116.033	11.7407	3	73.5667	4.05257	3
Q17AX5	100.833	3.18957	3	102.4	5.29434	3	96.7667	2.2053	3
Q17AX5	218.167	25.349	3	50.8667	17.0224	3	30.9667	8.33447	3
Q17B41	91.2333	1.81475	3	116.1	1.3	3	92.6667	1.12398	3
Q17B41	102.833	0.750555	3	119.1	1.3	3	78.0333	1.95021	3
Q17EQ5	103.367	2.01329	3	106.833	9.59184	3	89.8	10.3938	3
Q17ER7	104.233	1.53079	3	118.1	2.52389	3	77.6333	1.62583	3
Q17H12	93.4333	0.808291	3	98.0667	2.22785	3	108.5	2.05183	3
Q17H12	100.2	1.83576	3	111.667	3.05669	3	88.1333	1.43643	3
Q17KG3	101.6	3.24191	3	118.167	3.33816	3	80.2333	6.07399	3
Q17LC2	104.533	0.404147	3	114.967	1.85022	3	80.5667	1.53079	3
Q17LC2	110.367	1.9218	3	129.133	2.82902	3	60.4667	1.17189	3
Q17N60	99.4333	0.814454	3	105.9	0.818534	3	94.6667	1.10151	3
Q17N60	100.967	1.23423	3	117.767	0.750556	3	81.2333	1.23423	3
Q17Q32	109.267	2.1008	3	110.9	0.173202	3	79.8333	2.25462	3
Q17Q32	106.633	8.18372	3	125.167	17.1468	3	68.2	9.20652	3
Q1HQE0	97.7333	0.611012	3	106.3	0.754984	3	95.9667	0.737113	3
Q1HQE4	93.9	2.20681	3	124.733	0.288675	3	81.3667	1.95021	3
Q1HQJ0	99.3667	2.63502	3	103.667	4.88091	3	96.9333	3.24705	3
Q1HQJ0	106.4	3.37787	3	118.9	3.96611	3	74.6333	1.26623	3
Q1HQU2	98.1	5.36936	3	97.9	3.19531	3	104	3.08059	3
Q1HQU2	96.5333	0.776745	3	118.3	4.47102	3	85.1667	4.02161	3
Q1HQX9	92.1333	2.51661	3	102.633	1.40475	3	105.2	3.2909	3
Q1HQX9	102.833	0.923759	3	111.667	0.83865	3	85.4667	1.45029	3
Q1HQZ5	97.1	0.900002	3	108.667	0.208168	3	94.2667	0.750556	3
Q1HQZ5	101.833	0.208168	3	119.933	2.25462	3	78.3333	2.45832	3
Q1HR21	127.933	16.0207	3	104.5	8.67929	3	67.5	7.36139	3
Q1HR24	92.7	2.80535	3	105.7	3.67559	3	101.533	0.85049	3
Q1HR24	93.8667	2.64071	3	121.967	1.62891	3	84.1	2.60576	3
Q1HR28	92.5	1.12694	3	91.2	1.92873	3	116.267	0.832665	3
Q1HR28	98	3.04138	3	99.7333	2.89194	3	102.233	2.58134	3
Q1HR32	103.033	1.30512	3	102.7	3.37787	3	94.2667	2.07445	3
Q1HR32	101.567	0.757189	3	116.367	0.709461	3	82.1	1.4	3
Q1HR35	89.6	1.31149	3	110.467	1.70392	3	99.9333	0.351191	3
Q1HR35	105.467	1.85562	3	122.167	3.7072	3	72.4	2.3	3
Q1HR36	97.7333	2.81129	3	114.167	3.60185	3	88.0667	5.58689	3
Q1HR36	98.8667	23.6166	3	133.7	13.3	3	67.4667	11.3359	3
Q1HR41	93.3667	5.51846	3	91.7333	4.92172	3	114.933	2.74287	3
Q1HR41	101.167	4.40492	3	102.9	2.85132	3	95.9	1.8735	3
Q1HR43	91.4667	1.06927	3	92.8667	2.44404	3	115.667	3.51331	3
Q1HR53	101.7	2.25167	3	107.1	2.36432	3	91.1667	0.152753	3
Q1HR53	106.533	1.95021	3	120.567	2.49867	3	72.9333	0.665834	3
Q1HR57	95.5	0.818534	3	104.8	4.81249	3	99.7333	3.98037	3
Q1HR57	101.767	1.59478	3	117.733	3.00222	3	80.5	1.53948	3
Q1HR58	93.4333	8.59903	3	116.233	8.40972	3	90.3333	5.48847	3
Q1HR62	100.333	2.98385	3	97.7333	9.79405	3	101.933	6.82227	3
Q1HR62	99.9333	2.05508	3	112.3	6.79485	3	87.7667	6.7545	3
Q1HR63	109.6	2.98161	3	103.767	2.2745	3	86.6667	0.665834	3
Q1HR63	113.4	1.66433	3	116.233	1.45717	3	70.4	0.700001	3
Q1HR65	97.4	0.700001	3	106.6	0.299999	3	96	0.888819	3
Q1HR65	101.033	2.25462	3	116.267	0.950435	3	82.7333	2.73191	3
Q1HR66	91.6333	0.642909	3	103.233	4.17891	3	105.1	3.8	3
Q1HR66	98.2	7.4505	3	118.533	7.10235	3	83.2333	2.0108	3
Q1HR69	101.367	7.99521	3	99.1333	6.01775	3	99.5	2.20681	3
Q1HR72	86.2667	0.57735	3	100.933	3.27159	3	112.767	3.61709	3
Q1HR72	90.7	6.43661	3	114.3	3.55387	3	95.0667	5.40493	3
Q1HR77	98.2333	1.98578	3	100.933	1.823	3	100.867	1.60728	3
Q1HR77	103.333	1.98578	3	110.967	2.65016	3	85.7	1.12694	3
Q1HR78	93.7	2.17025	3	101.1	3.04467	3	105.233	1.75594	3
Q1HR81	103.9	0.608276	3	95.6333	1.13725	3	100.433	1.04083	3
Q1HR81	111.667	0.635084	3	108.2	1.9975	3	80.1333	1.36504	3
Q1HR82	100.567	4.02534	3	116.067	5.73266	3	83.3667	1.72434	3
Q1HR82	102.267	4.21584	3	133.033	7.08684	3	64.6667	2.93655	3
Q1HR85	108.033	1.79258	3	106.933	1.55027	3	85.0333	1.36504	3
Q1HR85	111.633	3.95516	3	118.3	3.36452	3	70.1	1.11356	3
Q1HR88	98.1333	2.31157	3	112.6	2.21133	3	89.3	1.45259	3
Q1HR88	99.1	1.53948	3	130.833	1.79536	3	70.1333	0.907379	3
Q1HR99	100.133	2.69506	3	104.967	1.05987	3	94.9	2.02978	3
Q1HR99	94.2	3.25115	3	120.533	3.10215	3	85.3333	0.115473	3
Q1HRI6	133.433	43.5261	3	80.7667	22.0953	3	85.8	21.8467	3
Q1HRI6	108.867	3.55012	3	112.133	3.20052	3	79.0333	0.351191	3
Q1HRJ0	97.2333	2.92632	3	103.633	2.77909	3	99.1667	2.63881	3
Q1HRJ1	103.767	0.550757	3	107.133	2.92803	3	89.0667	3.35311	3
Q1HRJ1	113.033	2.26789	3	116.633	1.77858	3	70.3	0.5	3
Q1HRJ3	92.3	0.692819	3	104.3	2.61534	3	103.4	2.95973	3
Q1HRJ3	95.7333	3.00888	3	120.067	0.83865	3	84.2	3.01165	3
Q1HRJ5	104.3	3.67151	3	104.867	3.00222	3	90.8333	2.13854	3
Q1HRJ7	101.267	1.10152	3	102.933	1.07858	3	95.8	1.04403	3
Q1HRL5	108.067	5.51029	3	98.0667	4.7648	3	93.8667	0.97125	3
Q1HRL8	98.0667	4.46131	3	106.467	4.57202	3	95.5	0.43589	3
Q1HRL8	98.7667	1.25831	3	121.067	1.85831	3	80.1667	1.18462	3
Q1HRL9	95.8333	2.60832	3	93.7667	1.55671	3	110.4	3.9	3
Q1HRM3	96.9333	11.7577	3	90.2	0.346409	3	112.8	11.432	3
Q1HRM3	104.533	5.19358	3	104.433	3.59073	3	91.0667	6.38932	3
Q1HRM8	95.4	2.10713	3	99.0333	2.10792	3	105.567	0.251661	3
Q1HRM9	92.3	3.1241	3	106.167	2.73922	3	101.567	0.907376	3
Q1HRM9	99	0.556775	3	116.267	4.21466	3	84.7333	4.05257	3
Q1HRN0	109.233	1.861	3	100.2	1.60935	3	90.5667	1.50111	3
Q1HRN0	115.433	5.6003	3	109.8	6.1441	3	74.7333	2.20303	3
Q1HRN4	95.8667	2.73922	3	106.667	3.18956	3	97.4667	1.91398	3
Q1HRN4	97.8667	4.38216	3	120.367	5.05602	3	81.8	3.57631	3
Q1HRN6	101.933	3.48473	3	118.133	4.14889	3	79.9667	0.709461	3
Q1HRP0	99.0333	2.65393	3	103.4	6.29524	3	97.5667	3.92726	3
Q1HRP0	101.133	2.32451	3	118	2.21133	3	80.8333	0.862166	3
Q1HRP2	88.4667	2.60832	3	96.4	1.92873	3	115.167	0.945165	3
Q1HRP2	90.7333	2.2053	3	128.367	5.25769	3	80.8667	5.35942	3
Q1HRP3	96.2	4.42267	3	101.533	4.7648	3	102.2	1.15326	3
Q1HRP3	100.967	3.45881	3	112	1.96977	3	87.0333	2.1362	3
Q1HRQ2	97.1333	6.00028	3	98.3667	4.47698	3	104.467	2.92632	3
Q1HRQ2	98.2667	1.35769	3	113.967	2.02567	3	87.7667	1.2741	3
Q1HRQ6	91.0333	7.55668	3	96.6	0.984887	3	112.367	8.53249	3
Q1HRQ6	93.4333	2.63122	3	112.533	3.39755	3	94.0333	1.27017	3
Q1HRQ7	94.6333	0.80829	3	100.933	1.53079	3	104.467	1.55027	3
Q1HRQ7	98.1333	0.776745	3	114.967	0.642909	3	86.9	0.655741	3
Q1HRQ9	92	0.608276	3	100.933	0.832665	3	107.067	1.2897	3
Q1HRQ9	96.4667	3.06159	3	111.067	0.776746	3	92.4667	2.70986	3
Q1HRR3	99.6667	6.50718	3	96.5667	3.68962	3	103.733	2.97713	3
Q1HRR3	104.3	2.61534	3	108.033	2.45832	3	87.6667	2.91605	3
Q1HRR8	94.1333	3.00888	3	95.3	1.57162	3	110.6	1.83576	3
Q1HRR8	100.4	1.74356	3	108.133	2.19393	3	91.4	2.16564	3
Q1HRS6	90.6667	2.36925	3	94.5667	1.93993	3	114.767	2.25019	3
Q1HRS6	93.9333	0.950439	3	110.433	3.90683	3	95.6	4.49778	3
Q1HRS9	86.9	4.43058	3	94.3333	1.66233	3	118.767	5.95427	3
Q1HRS9	93.0667	4.20991	3	104.033	7.7106	3	102.867	3.90043	3
Q1HRT6	93.1	1.75214	3	99.4667	1.9218	3	107.433	2.05507	3
Q1HRT6	97.2667	3.59212	3	109.767	5.83981	3	92.9667	2.40901	3
Q1HRT9	90.0333	1.67432	3	107.633	1.65025	3	102.333	2.3029	3
Q1HRT9	93.9333	3.56978	3	116.6	2.23383	3	89.4667	4.47363	3
Q1HRU0	88.2667	1.42244	3	101.933	1.25033	3	109.8	0.173207	3
Q1HRU0	111.6	5.65066	3	104.533	3.35311	3	83.9	2.55147	3
Q1HRV1	95.6	1.47309	3	104.1	0.529151	3	100.333	1.50111	3
Q1HRV1	99.4667	2.07926	3	115.5	0.900002	3	85	1.30767	3
Q3ZDP2	97.0667	2.11975	3	109.667	2.97713	3	93.2	1.253	3
Q3ZDP2	102.867	1.6563	3	124	0.700002	3	73.1667	1.19304	3
Q4F6X0	90.2	1.08167	3	100.533	1.40119	3	109.3	0.692819	3
Q4F6X0	98.9333	0.503322	3	112.233	1.49778	3	88.7667	1.53079	3
Q52UT2	95.9	4.42267	3	99.5333	1.92959	3	104.567	3.89915	3
Q52UT2	102.267	2.25019	3	111.333	3.7978	3	86.4333	1.91398	3
Q5QC94	99.2667	3.38575	3	103.967	2.77909	3	96.7667	5.87055	3
Q5QC94	103.333	4.21584	3	115.367	4.07226	3	81.2667	0.650642	3
Q5XQN5	124.2	2.33024	3	112.3	3.1241	3	63.4667	4.93694	3
Q6Q9G1	111	2.83549	3	106.033	2.15019	3	82.9667	1.93477	3
Q6Q9G1	120.1	1.08167	3	114.067	2.12211	3	65.8	1.80278	3
Q9GN74	93.2667	0.152754	3	105.633	1.37961	3	101.067	1.5695	3
Q9GNE2	97.9	2.08806	3	116.333	3.95011	3	85.7	2.81603	3
Q9GSB1	94.2	0.692819	3	104.933	3.30202	3	100.833	2.71538	3
Q9GSB1	99.2333	3.65285	3	113.2	6.60908	3	87.6	5.36936	3

## Sheet: Diet Comparison t-Tests 
Proteins	(+)Fe v (-)Fe							(+)Fe v Porcine BM							(-)Fe v Porcine BM
	P value	(+)Fe	(-)Fe	Difference	SE of difference	t ratio	df	P value	(+)Fe	Porcine BM	Difference	SE of difference	t ratio	df	P value	(-)Fe	Porcine BM	Difference	SE of difference	t ratio	df
A0A0N8ES04	0.0155561	117.767	102.967	14.8	3.65999	4.04372	4	0.0014606	117.767	79.2333	38.5333	4.9429	7.7957	4	0.00437307	102.967	79.2333	23.7333	4.08643	5.80784	4
A0A0N8ES04	0.791097	119.6	118.1	1.5	5.29717	0.28317	4	7.26768e-05	119.6	62.2667	57.3333	3.40212	16.8522	4	0.000215316	118.1	62.2667	55.8333	4.36514	12.7907	4
A0A1S4EXL5	0.0711186	97.8	95.0333	2.76666	1.13333	2.44117	4	0.00300713	97.8	107.2	-9.40001	1.46173	6.43072	4	0.000229356	95.0333	107.2	-12.1667	0.966666	12.5862	4
A0A1S4EYS5	0.740072	100.233	101.267	-1.03333	2.90555	0.355641	4	0.704969	100.233	98.5333	1.7	4.17878	0.406818	4	0.57768	101.267	98.5333	2.73334	4.51614	0.605237	4
A0A1S4F2P0	0.401229	107.5	105.167	2.33334	2.48686	0.938268	4	0.00126825	107.5	87.3	20.2	2.49667	8.09079	4	0.000399597	105.167	87.3	17.8667	1.63639	10.9183	4
A0A1S4F3Y5	0.256161	96.6667	103.1	-6.43333	4.85981	1.32378	4	0.630805	96.6667	100.2	-3.53334	6.80082	0.519546	4	0.575236	103.1	100.2	2.89999	4.75955	0.6093	4
A0A1S4FCM3	0.000618725	89	80.8	8.2	0.840637	9.75451	4	1.33962e-06	89	130.2	-41.2	0.896287	45.9674	4	3.90787e-07	80.8	130.2	-49.4	0.789512	62.5703	4
A0A1S4FCM3	0.000326423	95.3667	90	5.36667	0.466667	11.5	4	2.20637e-06	95.3667	114.633	-19.2667	0.474928	40.5676	4	2.96796e-06	90	114.633	-24.6333	0.654048	37.6629	4
A0A1S4FH50	0.0957687	94.2	98.4333	-4.23334	1.9505	2.17039	4	0.0101132	94.2	107.4	-13.2	2.87634	4.58916	4	0.0391781	98.4333	107.4	-8.96667	2.96947	3.01961	4
A0A1S4FKJ6	0.00921138	101.6	117.4	-15.8	3.35162	4.71415	4	0.0012797	101.6	81	20.6	2.55212	8.07171	4	0.000729608	117.4	81	36.4	3.89444	9.34666	4
A0A1S4FSU7	0.00035705	98.6667	121.1	-22.4333	1.99611	11.2385	4	0.000430668	98.6667	80.2333	18.4333	1.72111	10.7101	4	1.89342e-05	121.1	80.2333	40.8667	1.72756	23.6558	4
A0A1S4G0L1	0.808762	96.8667	95.7333	1.13334	4.38394	0.258521	4	0.024038	96.8667	107.433	-10.5667	2.98589	3.53886	4	0.0590298	95.7333	107.433	-11.7	4.47201	2.61627	4
A0A1S4G5W3	0.0220377	103.133	110.3	-7.16667	1.9709	3.63625	4	0.000819844	103.133	86.6	16.5333	1.82331	9.06778	4	0.000567782	110.3	86.6	23.7	2.37627	9.97361	4
A0A6I8T3I8	8.76942e-05	94.3333	115.8	-21.4667	1.33583	16.0699	4	0.0207168	94.3333	89.8667	4.46667	1.20508	3.70653	4	0.000110483	115.8	89.8667	25.9333	1.71108	15.1562	4
A0A6I8T3I8	5.4802e-05	100.733	129.533	-28.8	1.5913	18.0985	4	3.24467e-05	100.733	69.7333	31	1.50074	20.6565	4	5.89648e-07	129.533	69.7333	59.8	1.05935	56.4498	4
A0A6I8T510	0.00399813	104.933	126.867	-21.9333	3.68495	5.95213	4	0.000118418	104.933	68.1667	36.7667	2.46892	14.8918	4	9.23731e-05	126.867	68.1667	58.7	3.7012	15.8597	4
A0A6I8T7R7	0.506812	112.433	109.767	2.66666	3.66181	0.728236	4	0.00121185	112.433	77.7667	34.6667	4.23386	8.18796	4	0.000440581	109.767	77.7667	32	3.00537	10.6476	4
A0A6I8T7Y3	0.0111133	101.567	111.1	-9.53333	2.1349	4.46548	4	0.000801845	101.567	87.3333	14.2333	1.56063	9.12027	4	0.000568939	111.1	87.3333	23.7667	2.38421	9.96837	4
A0A6I8T892	0.000333743	100.567	117.9	-17.3333	1.51584	11.4348	4	0.000229925	100.567	81.5	19.0667	1.51584	12.5783	4	2.92126e-06	117.9	81.5	36.4	0.962635	37.8129	4
A0A6I8TBV7	0.336226	108.8	99.4333	9.36667	8.57814	1.09192	4	0.133973	108.8	91.7667	17.0333	9.08191	1.87552	4	0.275925	99.4333	91.7667	7.66666	6.08103	1.26075	4
A0A6I8TFB6	0.166159	97.8667	103.3	-5.43333	3.21369	1.69069	4	0.73004	97.8667	98.8667	-1	2.70165	0.370145	4	0.332222	103.3	98.8667	4.43333	4.02216	1.10223	4
A0A6I8TFG8	0.0800608	101.733	109.6	-7.86667	3.3731	2.33218	4	0.041628	101.733	88.7	13.0333	4.4058	2.95822	4	0.0143461	109.6	88.7	20.9	5.04513	4.14261	4
A0A6I8THM1	0.0075402	100.433	114.533	-14.1	2.82528	4.99065	4	0.00246101	100.433	85.0333	15.4	2.26912	6.78678	4	0.000199443	114.533	85.0333	29.5	2.26176	13.0429	4
A0A6I8TK86	0.622394	106.5	105.6	0.900002	1.68918	0.532803	4	0.000245975	106.5	87.9	18.6	1.50444	12.3634	4	8.53542e-05	105.6	87.9	17.7	1.09392	16.1803	4
A0A6I8TK86	0.741202	116.467	113.933	2.53333	7.15604	0.354013	4	0.00150836	116.467	69.6	46.8667	6.06309	7.72983	4	0.000640802	113.933	69.6	44.3333	4.58633	9.6664	4
A0A6I8TLC6	0.00396246	98.1667	110.567	-12.4	2.07819	5.96672	4	0.0793391	98.1667	91.3	6.86666	2.9339	2.34045	4	0.00116265	110.567	91.3	19.2667	2.32761	8.27743	4
A0A6I8TPE2	0.044719	97.1	106.9	-9.8	3.39509	2.88652	4	0.810278	97.1	96	1.1	4.28991	0.256415	4	0.0949445	106.9	96	10.9	5.00433	2.17811	4
A0A6I8TRR8	0.000477745	101.133	116.667	-15.5333	1.48959	10.4279	4	0.000164075	101.133	82.2	18.9333	1.38122	13.7077	4	3.56283e-06	116.667	82.2	34.4667	0.958007	35.9775	4
A0A6I8TRR8	7.72031e-05	104.767	130.167	-25.4	1.53043	16.5966	4	2.58203e-06	104.767	65.1	39.6667	1.01708	39.0007	4	1.24026e-06	130.167	65.1	65.0667	1.38844	46.863	4
A0A6I8TYT7	0.033758	102.2	109.967	-7.76667	2.44767	3.17308	4	0.00600079	102.2	87.8	14.4	2.70617	5.32118	4	0.000191319	109.967	87.8	22.1667	1.6816	13.1819	4
A0A6I8TYT7	1.92341e-05	105.567	126.7	-21.1333	0.896906	23.5625	4	8.11442e-07	105.567	67.6667	37.9	0.727247	52.1143	4	5.44735e-07	126.7	67.6667	59.0333	1.02524	57.5802	4
A0A6I8U113	0.135987	106.967	110.567	-3.6	1.93276	1.86262	4	7.977e-05	106.967	82.4667	24.5	1.48847	16.4598	4	6.63684e-05	110.567	82.4667	28.1	1.62959	17.2436	4
A0A6I8U458	0.231958	112.067	107.267	4.8	3.40963	1.40778	4	0.000308583	112.067	80.6	31.4667	2.69712	11.6668	4	0.000395165	107.267	80.6	26.6667	2.43539	10.9497	4
A0A6I8U458	0.000433713	112.833	126.067	-13.2333	1.23783	10.6907	4	1.29711e-05	112.833	61.1	51.7333	1.98858	26.0152	4	3.23021e-06	126.067	61.1	64.9667	1.76194	36.8722	4
A0A6I8U596	0.000114832	104.533	120.967	-16.4333	1.09494	15.0084	4	5.56023e-06	104.533	74.5	30.0333	0.933333	32.1786	4	3.67009e-07	120.967	74.5	46.4667	0.731058	63.5608	4
J9HEW1	0.0295926	91.9333	80.6	11.3333	3.42166	3.31223	4	0.000905259	91.9333	127.467	-35.5333	4.02106	8.83681	4	0.000710982	80.6	127.467	-46.8667	4.98074	9.40957	4
J9HEW1	0.509137	92.9333	90.7667	2.16666	2.99258	0.724011	4	0.000392681	92.9333	116.333	-23.4	2.13359	10.9674	4	0.00114844	90.7667	116.333	-25.5667	3.07878	8.30415	4
J9HFM9	6.76378e-05	114.433	100.8	13.6333	0.794426	17.1612	4	1.77198e-05	114.433	84.8	29.6333	1.23198	24.0534	4	7.78511e-05	100.8	84.8	16	0.966093	16.5616	4
J9HFM9	0.132357	117.2	112.933	4.26666	2.26225	1.88602	4	5.47888e-06	117.2	69.8667	47.3333	1.46553	32.2977	4	2.5616e-05	112.933	69.8667	43.0667	1.96441	21.9235	4
P42660	0.00474635	92.8333	102.133	-9.3	1.63775	5.67853	4	0.00823236	92.8333	105.067	-12.2333	2.51308	4.86787	4	0.327559	102.133	105.067	-2.93333	2.63228	1.11437	4
P62251	0.00621248	92.5333	108.333	-15.8	2.99815	5.26992	4	0.133186	92.5333	99.0667	-6.53333	3.47403	1.88062	4	0.0125132	108.333	99.0667	9.26666	2.14838	4.31332	4
P62251	0.011892	100.5	116.533	-16.0333	3.66212	4.37816	4	0.00842771	100.5	82.9333	17.5667	3.63287	4.83547	4	0.000173905	116.533	82.9333	33.6	2.48775	13.5062	4
Q0IEM1	0.221817	92.1	97.1667	-5.06667	3.50492	1.44559	4	0.00784298	92.1	110.8	-18.7	3.78902	4.93532	4	0.00458356	97.1667	110.8	-13.6333	2.37791	5.73333	4
Q0IEM1	0.00151232	92.7	115.633	-22.9333	2.96891	7.72449	4	0.628531	92.7	91.6333	1.06667	2.03906	0.523119	4	0.00191064	115.633	91.6333	24	3.30538	7.26088	4
Q0IFE0	0.0117303	95.8667	101.367	-5.5	1.25122	4.39571	4	0.00729569	95.8667	102.8	-6.93333	1.37639	5.03734	4	0.164408	101.367	102.8	-1.43333	0.843274	1.69973	4
Q0IFE0	0.0182709	100.2	113.533	-13.3333	3.46138	3.85203	4	0.0159549	100.2	86.3	13.9	3.46362	4.01314	4	0.00415913	113.533	86.3	27.2333	4.62505	5.88822	4
Q0IFK9	0.00469913	94.2667	101.667	-7.4	1.29957	5.69418	4	0.00397484	94.2667	104.067	-9.8	1.64384	5.96164	4	0.121206	101.667	104.067	-2.4	1.22293	1.9625	4
Q0IFK9	0.00322334	102.033	116.1	-14.0667	2.22885	6.31117	4	0.000132142	102.033	81.8667	20.1667	1.39244	14.483	4	5.85001e-05	116.1	81.8667	34.2333	1.92296	17.8024	4
Q0IFN2	0.00212996	95.4	106.667	-11.2667	1.59722	7.05392	4	0.112783	95.4	97.9	-2.5	1.23423	2.02555	4	0.0110156	106.667	97.9	8.76666	1.95817	4.47696	4
Q0IFN2	0.000991819	97.2667	116.533	-19.2667	2.23284	8.62879	4	0.00247718	97.2667	86.2333	11.0333	1.62856	6.77488	4	0.000154716	116.533	86.2333	30.3	2.17766	13.914	4
Q0IG01	0.00323289	101.2	111.867	-10.6667	1.69148	6.30612	4	0.000715196	101.2	86.9	14.3	1.52206	9.39516	4	2.02122e-05	111.867	86.9	24.9667	1.0729	23.2703	4
Q0PHP0	0.00109786	103.1	121.467	-18.3667	2.18581	8.40267	4	0.000422286	103.1	75.3667	27.7333	2.57639	10.7644	4	0.000113258	121.467	75.3667	46.1	3.06087	15.0611	4
Q16927	5.14338e-05	83.9	70.6667	13.2333	0.719568	18.3907	4	1.06173e-07	83.9	145.467	-61.5667	0.710244	86.6839	4	1.67367e-08	70.6667	145.467	-74.8	0.54365	137.589	4
Q16927	2.3932e-06	87.9	74.0667	13.8333	0.34801	39.7499	4	1.67899e-08	87.9	138.1	-50.2	0.365146	137.479	4	5.82561e-09	74.0667	138.1	-64.0333	0.357459	179.135	4
Q16FA5	1.69644e-05	96.6667	113	-16.3333	0.671648	24.3183	4	0.00143631	96.6667	90.3	6.36666	0.813088	7.83023	4	1.98119e-06	113	90.3	22.7	0.544673	41.6764	4
Q16FA5	0.000100067	96.8	127.167	-30.3667	1.95391	15.5415	4	0.000414896	96.8	76	20.8	1.92354	10.8134	4	1.81329e-05	127.167	76	51.1667	2.13957	23.9144	4
Q16FB1	0.0402592	96.1	109.233	-13.1333	4.38951	2.99198	4	0.646313	96.1	94.7333	1.36666	2.75882	0.495378	4	0.0192296	109.233	94.7333	14.5	3.82347	3.79237	4
Q16FB1	0.00153486	103.567	119.8	-16.2333	2.10977	7.69438	4	0.000205184	103.567	76.6667	26.9	2.07739	12.9489	4	5.60766e-06	119.8	76.6667	43.1333	1.34329	32.1101	4
Q16JE9	0.0209281	98.3667	101.9	-3.53333	0.956265	3.69493	4	0.316193	98.3667	99.7333	-1.36667	1.19397	1.14465	4	0.048695	101.9	99.7333	2.16666	0.773161	2.80235	4
Q16KL2	0.000663293	91.1333	103.133	-12	1.25255	9.58044	4	0.00161278	91.1333	105.667	-14.5333	1.91369	7.59439	4	0.177492	103.133	105.667	-2.53333	1.54991	1.6345	4
Q16KZ2	0.0414376	100.433	105.167	-4.73333	1.59757	2.96284	4	0.0159266	100.433	94.4	6.03333	1.50259	4.01529	4	0.0028073	105.167	94.4	10.7667	1.64351	6.55103	4
Q16PF7	0.298677	89.5	94.0667	-4.56667	3.8268	1.19334	4	0.00871864	89.5	116.367	-26.8667	5.61021	4.78889	4	0.0184723	94.0667	116.367	-22.3	5.80852	3.83919	4
Q16PF7	0.111974	92.9333	110.367	-17.4333	8.57995	2.03187	4	0.52714	92.9333	96.7	-3.76666	5.44498	0.691768	4	0.160703	110.367	96.7	13.6667	7.94949	1.71919	4
Q16PM9	0.00054844	99.4	111.633	-12.2333	1.21564	10.0633	4	0.000157548	99.4	88.9333	10.4667	0.755718	13.85	4	4.61374e-05	111.633	88.9333	22.7	1.20093	18.9021	4
Q16PM9	0.00363266	103.667	126.867	-23.2	3.79722	6.10973	4	0.00192848	103.667	69.4667	34.2	4.72182	7.24298	4	7.96546e-05	126.867	69.4667	57.4	3.486	16.4658	4
Q16Q18	0.000813604	99	102.867	-3.86667	0.425572	9.08581	4	0.211445	99	98.1667	0.833336	0.560754	1.4861	4	0.000260748	102.867	98.1667	4.7	0.385862	12.1805	4
Q16Q18	0.000148551	99.6333	116.633	-17	1.20922	14.0586	4	0.000533989	99.6333	83.7333	15.9	1.56915	10.1329	4	6.59584e-05	116.633	83.7333	32.9	1.90496	17.2707	4
Q16QH0	0.000660115	95.6	114.6	-19	1.98074	9.59237	4	0.0762183	95.6	89.8333	5.76666	2.42579	2.37723	4	0.000111368	114.6	89.8333	24.7667	1.63741	15.1255	4
Q16QR7	3.0108e-05	101.267	116.233	-14.9667	0.711024	21.0495	4	3.27501e-05	101.267	82.4667	18.8	0.912263	20.6081	4	7.45359e-06	116.233	82.4667	33.7667	1.12941	29.8977	4
Q16QR7	4.53736e-06	103.167	131.067	-27.9	0.823944	33.8615	4	2.67221e-06	103.167	65.7667	37.4	0.967242	38.6666	4	8.13687e-07	131.067	65.7667	65.3	1.25388	52.0783	4
Q16QZ7	0.0150754	97.7	101.5	-3.8	0.930948	4.08186	4	0.0984188	97.7	100.8	-3.10001	1.44453	2.14603	4	0.598993	101.5	100.8	0.699997	1.22746	0.57028	4
Q16QZ7	4.54716e-05	107.933	121.333	-13.4	0.706321	18.9715	4	2.07579e-06	107.933	70.7333	37.2	0.903082	41.1923	4	1.13445e-07	121.333	70.7333	50.6	0.593483	85.2593	4
Q16SH1	0.00681497	95.4667	118.467	-23	4.47909	5.13497	4	0.0988899	95.4667	86.0667	9.4	4.38887	2.14178	4	0.00665033	118.467	86.0667	32.4	6.26649	5.17036	4
Q16SW8	0.0046864	100.033	109.3	-9.26667	1.62618	5.69844	4	0.0123023	100.033	90.6667	9.36667	2.16076	4.33489	4	0.00119953	109.3	90.6667	18.6333	2.26961	8.20994	4
Q16TW3	0.0353283	102.967	111.933	-8.96667	2.8686	3.12579	4	0.00148343	102.967	85.0667	17.9	2.30555	7.76388	4	0.00014301	111.933	85.0667	26.8667	1.89268	14.1951	4
Q16TW3	0.000117962	104.833	124.733	-19.9	1.335	14.9064	4	5.48985e-06	104.833	70.4333	34.4	1.06562	32.2815	4	4.95976e-06	124.733	70.4333	54.3	1.63978	33.1142	4
Q16V93	0.0125011	96.7333	90.6333	6.1	1.41382	4.31455	4	0.00189253	96.7333	112.6	-15.8667	2.17971	7.27927	4	0.000484101	90.6333	112.6	-21.9667	2.11371	10.3925	4
Q16V93	0.00256433	98.2	89.1667	9.03334	1.34578	6.71236	4	0.00230906	98.2	112.633	-14.4333	2.09072	6.90352	4	0.000385594	89.1667	112.633	-23.4667	2.12969	11.0188	4
Q16XP0	0.0442693	70.6667	64.7667	5.9	2.03688	2.89659	4	3.30066e-07	70.6667	164.6	-93.9333	1.43914	65.2706	4	9.72422e-07	64.7667	164.6	-99.8333	2.00444	49.8061	4
Q16ZH3	0.0165712	113.4	97.6333	15.7667	3.9738	3.96765	4	0.000612933	113.4	89	24.4	2.49533	9.77827	4	0.0629223	97.6333	89	8.63333	3.37803	2.55573	4
Q16ZH3	0.00256583	121.933	107.7	14.2333	2.1208	6.71131	4	4.94848e-06	121.933	70.3667	51.5667	1.55635	33.1331	4	2.30722e-05	107.7	70.3667	37.3333	1.65865	22.5083	4
Q16ZR8	0.226166	110.5	96.1667	14.3333	10.0292	1.42916	4	0.295843	110.5	93.3333	17.1667	14.2881	1.20146	4	0.869222	96.1667	93.3333	2.83333	16.1455	0.175488	4
Q16ZR8	0.157677	106.567	117.467	-10.9	6.28084	1.73544	4	0.00209412	106.567	75.9667	30.6	4.31844	7.0859	4	0.0040126	117.467	75.9667	41.5	6.97918	5.94626	4
Q171B7	0.0763729	115.733	104.667	11.0667	4.65892	2.37537	4	0.00204718	115.733	79.6	36.1333	5.06864	7.1288	4	0.00133503	104.667	79.6	25.0667	3.14024	7.98241	4
Q172F6	0.0187124	100.7	115.4	-14.7	3.84404	3.8241	4	0.0478516	100.7	83.9	16.8	5.95847	2.81952	4	0.00308636	115.4	83.9	31.5	4.93288	6.38572	4
Q174Q3	0.160666	94.4333	89.7333	4.7	2.73354	1.71938	4	0.00159305	94.4333	115.833	-21.4	2.80872	7.61914	4	0.00148452	89.7333	115.833	-26.1	3.36237	7.76237	4
Q174Q3	0.166843	110.8	94.1	16.7	9.89815	1.68718	4	0.0913927	110.8	95.1	15.7	7.09671	2.21229	4	0.933007	94.1	95.1	-1	11.1766	0.0894725	4
Q174U3	0.0186479	109.533	98.3667	11.1667	2.917	3.82813	4	0.0059569	109.533	92.1333	17.4	3.26326	5.33208	4	0.0384647	98.3667	92.1333	6.23334	2.05156	3.03834	4
Q174U3	0.00397729	100.633	116.533	-15.9	2.6675	5.96063	4	0.000523883	100.633	82.8333	17.8	1.74801	10.183	4	0.000277491	116.533	82.8333	33.7	2.81109	11.9882	4
Q177I2	0.0124583	86	80	6	1.38924	4.31889	4	1.48193e-05	86	134	-48	1.90788	25.1588	4	2.25168e-06	80	134	-54	1.33791	40.3615	4
Q177I2	0.00364365	90.2	86	4.2	0.687993	6.10471	4	5.97592e-07	90.2	123.8	-33.6	0.597216	56.2611	4	1.13857e-06	86	123.8	-37.8	0.789514	47.8776	4
Q178R6	0.184763	97.1333	101.933	-4.8	2.99926	1.6004	4	0.347104	97.1333	100.9	-3.76667	3.53852	1.06448	4	0.670453	101.933	100.9	1.03333	2.25413	0.458417	4
Q179S9	0.123957	108.067	104.667	3.4	1.74992	1.94294	4	0.000224306	108.067	87.2333	20.8333	1.64587	12.6579	4	8.45828e-05	104.667	87.2333	17.4333	1.07497	16.2175	4
Q179S9	0.544121	110.367	116.033	-5.66666	8.55894	0.662075	4	0.00301307	110.367	73.5667	36.8	5.72558	6.4273	4	0.00407292	116.033	73.5667	42.4667	7.17093	5.92206	4
Q17AX5	0.683319	100.833	102.4	-1.56667	3.56853	0.439022	4	0.143467	100.833	96.7667	4.06667	2.2388	1.81645	4	0.164111	102.4	96.7667	5.63334	3.31126	1.70127	4
Q17AX5	0.000687999	218.167	50.8667	167.3	17.6289	9.49009	4	0.000263227	218.167	30.9667	187.2	15.406	12.1511	4	0.143115	50.8667	30.9667	19.9	10.9427	1.81857	4
Q17B41	4.25345e-05	91.2333	116.1	-24.8667	1.28884	19.2938	4	0.309479	91.2333	92.6667	-1.43333	1.23243	1.16301	4	1.90558e-05	116.1	92.6667	23.4333	0.992193	23.6177	4
Q17B41	4.74449e-05	102.833	119.1	-16.2667	0.866666	18.7693	4	3.30811e-05	102.833	78.0333	24.8	1.20646	20.5559	4	7.02238e-06	119.1	78.0333	41.0667	1.35318	30.3482	4
Q17EQ5	0.573229	103.367	106.833	-3.46667	5.65852	0.612645	4	0.0906583	103.367	89.8	13.5667	6.11237	2.21954	4	0.105309	106.833	89.8	17.0333	8.16565	2.08598	4
Q17ER7	0.00124129	104.233	118.1	-13.8667	1.70424	8.13655	4	3.26009e-05	104.233	77.6333	26.6	1.28927	20.6318	4	1.99524e-05	118.1	77.6333	40.4667	1.73333	23.3462	4
Q17H12	0.0276263	93.4333	98.0667	-4.63333	1.36829	3.38622	4	0.000291951	93.4333	108.5	-15.0667	1.27323	11.8334	4	0.00396297	98.0667	108.5	-10.4333	1.74865	5.96651	4
Q17H12	0.00508961	100.2	111.667	-11.4667	2.05859	5.57016	4	0.00085607	100.2	88.1333	12.0667	1.34578	8.96634	4	0.000270316	111.667	88.1333	23.5333	1.94993	12.0688	4
Q17KG3	0.0035113	101.6	118.167	-16.5667	2.68659	6.16642	4	0.00578725	101.6	80.2333	21.3667	3.97506	5.37518	4	0.000690909	118.167	80.2333	37.9333	4.00153	9.47971	4
Q17LC2	0.000673672	104.533	114.967	-10.4333	1.09341	9.54198	4	1.25739e-05	104.533	80.5667	23.9667	0.914087	26.2192	4	1.56615e-05	114.967	80.5667	34.4	1.38644	24.8117	4
Q17LC2	0.000684058	110.367	129.133	-18.7667	1.97456	9.50423	4	2.74782e-06	110.367	60.4667	49.9	1.29957	38.3973	4	2.62485e-06	129.133	60.4667	68.6667	1.76792	38.8403	4
Q17N60	0.00063227	99.4333	105.9	-6.46667	0.666667	9.7	4	0.00381975	99.4333	94.6667	4.76667	0.79092	6.02674	4	0.0001437	105.9	94.6667	11.2333	0.792323	14.1777	4
Q17N60	3.5849e-05	100.967	117.767	-16.8	0.834	20.1439	4	4.01092e-05	100.967	81.2333	19.7333	1.00775	19.5816	4	1.62387e-06	117.767	81.2333	36.5333	0.834	43.805	4
Q17Q32	0.250682	109.267	110.9	-1.63334	1.21701	1.34209	4	7.81967e-05	109.267	79.8333	29.4333	1.7792	16.543	4	1.84945e-05	110.9	79.8333	31.0667	1.30554	23.796	4
Q17Q32	0.166383	106.633	125.167	-18.5333	10.9695	1.68954	4	0.00567647	106.633	68.2	38.4333	7.11181	5.40416	4	0.00713136	125.167	68.2	56.9667	11.2364	5.06981	4
Q1HQE0	0.000107075	97.7333	106.3	-8.56667	0.560754	15.277	4	0.0330264	97.7333	95.9667	1.76666	0.552772	3.196	4	7.08278e-05	106.3	95.9667	10.3333	0.60919	16.9624	4
Q1HQE4	1.78899e-05	93.9	124.733	-30.8333	1.28495	23.9957	4	0.00180518	93.9	81.3667	12.5333	1.70033	7.37114	4	2.83431e-06	124.733	81.3667	43.3667	1.13823	38.1003	4
Q1HQJ0	0.250493	99.3667	103.667	-4.3	3.20243	1.34273	4	0.370531	99.3667	96.9333	2.43333	2.41431	1.00788	4	0.117531	103.667	96.9333	6.73333	3.38461	1.9894	4
Q1HQJ0	0.0141922	106.4	118.9	-12.5	3.00777	4.15591	4	0.000107759	106.4	74.6333	31.7667	2.08273	15.2524	4	5.11536e-05	118.9	74.6333	44.2667	2.4037	18.4161	4
Q1HQU2	0.958446	98.1	97.9	0.199997	3.6074	0.0554407	4	0.17412	98.1	104	-5.9	3.57398	1.65082	4	0.0759529	97.9	104	-6.1	2.56255	2.38044	4
Q1HQU2	0.00114649	96.5333	118.3	-21.7667	2.62001	8.30786	4	0.00860642	96.5333	85.1667	11.3667	2.36479	4.80663	4	0.000673356	118.3	85.1667	33.1333	3.47195	9.54314	4
Q1HQX9	0.00322535	92.1333	102.633	-10.5	1.664	6.3101	4	0.00545974	92.1333	105.2	-13.0667	2.39189	5.46291	4	0.281943	102.633	105.2	-2.56667	2.06586	1.24242	4
Q1HQX9	0.000253974	102.833	111.667	-8.83333	0.720339	12.2627	4	6.26968e-05	102.833	85.4667	17.3667	0.992752	17.4935	4	1.10446e-05	111.667	85.4667	26.2	0.967242	27.0873	4
Q1HQZ5	2.67415e-05	97.1	108.667	-11.5667	0.533334	21.6875	4	0.0138328	97.1	94.2667	2.83333	0.676593	4.18764	4	5.66947e-06	108.667	94.2667	14.4	0.449691	32.0219	4
Q1HQZ5	0.000157729	101.833	119.933	-18.1	1.30724	13.8459	4	7.90377e-05	101.833	78.3333	23.5	1.42439	16.4983	4	2.71698e-05	119.933	78.3333	41.6	1.92585	21.6009	4
Q1HR21	0.0898538	127.933	104.5	23.4333	10.5197	2.22756	4	0.00403581	127.933	67.5	60.4333	10.1793	5.9369	4	0.00489295	104.5	67.5	37	6.57064	5.63111	4
Q1HR24	0.00822159	92.7	105.7	-13	2.66958	4.86968	4	0.00643095	92.7	101.533	-8.83334	1.69247	5.21921	4	0.128314	105.7	101.533	4.16666	2.17817	1.91292	4
Q1HR24	9.64627e-05	93.8667	121.967	-28.1	1.79134	15.6866	4	0.0103405	93.8667	84.1	9.76667	2.14191	4.55979	4	2.84972e-05	121.967	84.1	37.8667	1.7742	21.343	4
Q1HR28	0.370486	92.5	91.2	1.3	1.2897	1.00799	4	7.99239e-06	92.5	116.267	-23.7667	0.808977	29.3787	4	3.23822e-05	91.2	116.267	-25.0667	1.21289	20.6668	4
Q1HR28	0.513926	98	99.7333	-1.73333	2.42304	0.715354	4	0.139911	98	102.233	-4.23333	2.30314	1.83807	4	0.326542	99.7333	102.233	-2.5	2.23805	1.11704	4
Q1HR32	0.881052	103.033	102.7	0.333336	2.09072	0.159436	4	0.00345094	103.033	94.2667	8.76666	1.415	6.19553	4	0.021113	102.7	94.2667	8.43333	2.28862	3.6849	4
Q1HR32	1.5933e-05	101.567	116.367	-14.8	0.599074	24.7048	4	2.93564e-05	101.567	82.1	19.4667	0.918936	21.1839	4	2.92042e-06	116.367	82.1	34.2667	0.906151	37.8156	4
Q1HR35	7.34223e-05	89.6	110.467	-20.8667	1.24142	16.8088	4	0.000191282	89.6	99.9333	-10.3333	0.783865	13.1825	4	0.000467409	110.467	99.9333	10.5333	1.00444	10.4868	4
Q1HR35	0.00221909	105.467	122.167	-16.7	2.39351	6.9772	4	4.17867e-05	105.467	72.4	33.0667	1.7062	19.3803	4	3.87082e-05	122.167	72.4	49.7667	2.51882	19.7579	4
Q1HR36	0.00338201	97.7333	114.167	-16.4333	2.63797	6.22953	4	0.0553982	97.7333	88.0667	9.66666	3.61094	2.67705	4	0.00244222	114.167	88.0667	26.1	3.83782	6.80073	4
Q1HR36	0.0900124	98.8667	133.7	-34.8333	15.6486	2.22598	4	0.106491	98.8667	67.4667	31.4	15.1244	2.07611	4	0.00278582	133.7	67.4667	66.2333	10.0895	6.56459	4
Q1HR41	0.721483	93.3667	91.7333	1.63334	4.26914	0.382592	4	0.00373982	93.3667	114.933	-21.5667	3.55793	6.06157	4	0.00204394	91.7333	114.933	-23.2	3.25303	7.13181	4
Q1HR41	0.597837	101.167	102.9	-1.73334	3.02949	0.572156	4	0.129387	101.167	95.9	5.26666	2.76365	1.90569	4	0.0237195	102.9	95.9	7	1.96977	3.55371	4
Q1HR43	0.41478	91.4667	92.8667	-1.4	1.5402	0.908972	4	0.000336165	91.4667	115.667	-24.2	2.12027	11.4136	4	0.000766656	92.8667	115.667	-22.8	2.47094	9.22724	4
Q1HR53	0.0457133	101.7	107.1	-5.4	1.88503	2.86468	4	0.00127232	101.7	91.1667	10.5333	1.30299	8.08398	4	0.000310515	107.1	91.1667	15.9333	1.36789	11.6481	4
Q1HR53	0.00155458	106.533	120.567	-14.0333	1.83	7.6685	4	9.35465e-06	106.533	72.9333	33.6	1.18977	28.2407	4	5.75237e-06	120.567	72.9333	47.6333	1.49295	31.9056	4
Q1HR57	0.0299403	95.5	104.8	-9.3	2.81839	3.29975	4	0.145496	95.5	99.7333	-4.23334	2.34616	1.80437	4	0.232672	104.8	99.7333	5.06667	3.60571	1.40518	4
Q1HR57	0.00124218	101.767	117.733	-15.9667	1.96271	8.13502	4	7.68158e-05	101.767	80.5	21.2667	1.27976	16.6177	4	4.41404e-05	117.733	80.5	37.2333	1.94793	19.1143	4
Q1HR58	0.0304062	93.4333	116.233	-22.8	6.94422	3.2833	4	0.626486	93.4333	90.3333	3.1	5.88973	0.52634	4	0.0110991	116.233	90.3333	25.9	5.79789	4.46714	4
Q1HR62	0.682771	100.333	97.7333	2.60001	5.9112	0.439844	4	0.728644	100.333	101.933	-1.6	4.2991	0.372171	4	0.575133	97.7333	101.933	-4.2	6.89122	0.609472	4
Q1HR62	0.0392651	99.9333	112.3	-12.3667	4.09851	3.01736	4	0.0405462	99.9333	87.7667	12.1667	4.07622	2.98479	4	0.0113763	112.3	87.7667	24.5333	5.53152	4.43518	4
Q1HR63	0.0544194	109.6	103.767	5.83333	2.16513	2.69422	4	0.000201919	109.6	86.6667	22.9333	1.76383	13.002	4	0.000235813	103.767	86.6667	17.1	1.36829	12.4973	4
Q1HR63	0.0907658	113.4	116.233	-2.83333	1.27715	2.21848	4	2.06429e-06	113.4	70.4	43	1.04243	41.2497	4	1.0289e-06	116.233	70.4	45.8333	0.933334	49.1071	4
Q1HR65	3.0834e-05	97.4	106.6	-9.2	0.439697	20.9235	4	0.0987206	97.4	96	1.4	0.653197	2.14331	4	4.01909e-05	106.6	96	10.6	0.541602	19.5716	4
Q1HR65	0.000419374	101.033	116.267	-15.2333	1.41264	10.7836	4	0.000862665	101.033	82.7333	18.3	2.04505	8.94844	4	3.63045e-05	116.267	82.7333	33.5333	1.67	20.0799	4
Q1HR66	0.00895776	91.6333	103.233	-11.6	2.44108	4.75199	4	0.00376127	91.6333	105.1	-13.4667	2.22511	6.05214	4	0.59768	103.233	105.1	-1.86666	3.26105	0.572411	4
Q1HR66	0.0267442	98.2	118.533	-20.3333	5.94288	3.42146	4	0.0283266	98.2	83.2333	14.9667	4.45546	3.35917	4	0.00115965	118.533	83.2333	35.3	4.26172	8.28305	4
Q1HR69	0.718764	101.367	99.1333	2.23334	5.77745	0.386561	4	0.716542	101.367	99.5	1.86667	4.78865	0.389811	4	0.925839	99.1333	99.5	-0.366669	3.7006	0.0990836	4
Q1HR72	0.00157143	86.2667	100.933	-14.6667	1.91804	7.64669	4	0.000233344	86.2667	112.767	-26.5	2.11476	12.531	4	0.013669	100.933	112.767	-11.8333	2.81583	4.20243	4
Q1HR72	0.00512505	90.7	114.3	-23.6	4.245	5.55948	4	0.419072	90.7	95.0667	-4.36666	4.8526	0.899859	4	0.00674474	114.3	95.0667	19.2333	3.73467	5.14994	4
Q1HR77	0.157789	98.2333	100.933	-2.7	1.55635	1.73483	4	0.148757	98.2333	100.867	-2.63332	1.47498	1.78533	4	0.96438	100.933	100.867	0.0666733	1.40317	0.0475162	4
Q1HR77	0.016232	103.333	110.967	-7.63333	1.91195	3.99243	4	0.00018063	103.333	85.7	17.6333	1.31825	13.3763	4	0.00010933	110.967	85.7	25.2667	1.66266	15.1965	4
Q1HR78	0.0265847	93.7	101.1	-7.4	2.1587	3.42799	4	0.00201839	93.7	105.233	-11.5333	1.61176	7.15574	4	0.111335	101.1	105.233	-4.13334	2.02923	2.0369	4
Q1HR81	0.000374467	103.9	95.6333	8.26667	0.744611	11.102	4	0.00759357	103.9	100.433	3.46667	0.69602	4.9807	4	0.00571942	95.6333	100.433	-4.8	0.890069	5.39284	4
Q1HR81	0.0457128	111.667	108.2	3.46667	1.21014	2.86469	4	3.44672e-06	111.667	80.1333	31.5333	0.869226	36.2775	4	3.62087e-05	108.2	80.1333	28.0667	1.39682	20.0932	4
Q1HR82	0.0185759	100.567	116.067	-15.5	4.0442	3.83265	4	0.00243913	100.567	83.3667	17.2	2.52828	6.80303	4	0.000696148	116.067	83.3667	32.7	3.45623	9.46116	4
Q1HR82	0.00295278	102.267	133.033	-30.7667	4.76084	6.46245	4	0.000223073	102.267	64.6667	37.6	2.96629	12.6758	4	0.000102783	133.033	64.6667	68.3667	4.42895	15.4363	4
Q1HR85	0.466501	108.033	106.933	1.1	1.36829	0.803922	4	6.01102e-05	108.033	85.0333	23	1.30085	17.6807	4	5.17333e-05	106.933	85.0333	21.9	1.19257	18.3637	4
Q1HR85	0.0902368	111.633	118.3	-6.66667	2.99796	2.22374	4	6.24956e-05	111.633	70.1	41.5333	2.37229	17.5077	4	1.92531e-05	118.3	70.1	48.2	2.04614	23.5566	4
Q1HR88	0.00143448	98.1333	112.6	-14.4667	1.84692	7.83286	4	0.00497879	98.1333	89.3	8.83333	1.57621	5.60414	4	0.00010773	112.6	89.3	23.3	1.52752	15.2534	4
Q1HR88	2.03163e-05	99.1	130.833	-31.7333	1.36545	23.2403	4	9.57502e-06	99.1	70.1333	28.9667	1.03172	28.0761	4	8.0221e-07	130.833	70.1333	60.7	1.16142	52.2638	4
Q1HR99	0.0445287	100.133	104.967	-4.83334	1.67199	2.89076	4	0.054851	100.133	94.9	5.23333	1.94793	2.6866	4	0.00159671	104.967	94.9	10.0667	1.32204	7.61452	4
Q1HR99	0.000530527	94.2	120.533	-26.3333	2.59444	10.1499	4	0.00916659	94.2	85.3333	8.86667	1.87824	4.72074	4	3.9639e-05	120.533	85.3333	35.2	1.79227	19.6399	4
Q1HRI6	0.135021	133.433	80.7667	52.6667	28.1823	1.86878	4	0.165501	133.433	85.8	47.6333	28.1176	1.69407	4	0.792953	80.7667	85.8	-5.03333	17.9396	0.280571	4
Q1HRI6	0.302059	108.867	112.133	-3.26666	2.75963	1.18373	4	0.000132085	108.867	79.0333	29.8333	2.05967	14.4846	4	5.84519e-05	112.133	79.0333	33.1	1.85891	17.8061	4
Q1HRJ0	0.0515447	97.2333	103.633	-6.39999	2.33	2.74678	4	0.443298	97.2333	99.1667	-1.93333	2.27498	0.84982	4	0.113659	103.633	99.1667	4.46667	2.21259	2.01875	4
Q1HRJ1	0.121946	103.767	107.133	-3.36666	1.72014	1.9572	4	0.00169693	103.767	89.0667	14.7	1.96186	7.4929	4	0.00215786	107.133	89.0667	18.0667	2.57013	7.02948	4
Q1HRJ1	0.0965139	113.033	116.633	-3.6	1.664	2.16346	4	5.77711e-06	113.033	70.3	42.7333	1.34081	31.8712	4	1.67943e-06	116.633	70.3	46.3333	1.06667	43.4375	4
Q1HRJ3	0.00154409	92.3	104.3	-12	1.56205	7.68221	4	0.00319772	92.3	103.4	-11.1	1.75499	6.32481	4	0.713222	104.3	103.4	0.900002	2.28035	0.394677	4
Q1HRJ3	0.000174569	95.7333	120.067	-24.3333	1.80339	13.4931	4	0.00936097	95.7333	84.2	11.5333	2.45787	4.69241	4	3.78385e-05	120.067	84.2	35.8667	1.80493	19.8715	4
Q1HRJ5	0.846157	104.3	104.867	-0.566673	2.73821	0.20695	4	0.0053646	104.3	90.8333	13.4667	2.45312	5.48961	4	0.00273954	104.867	90.8333	14.0333	2.12812	6.59424	4
Q1HRJ7	0.13444	101.267	102.933	-1.66666	0.890069	1.87251	4	0.00336343	101.267	95.8	5.46667	0.87623	6.23885	4	0.00118801	102.933	95.8	7.13333	0.866668	8.23076	4
Q1HRL5	0.0761829	108.067	98.0667	10	4.20581	2.37766	4	0.0117302	108.067	93.8667	14.2	3.23041	4.39573	4	0.208991	98.0667	93.8667	4.2	2.80753	1.49598	4
Q1HRL8	0.0850128	98.0667	106.467	-8.4	3.68812	2.27758	4	0.377456	98.0667	95.5	2.56667	2.588	0.991755	4	0.0144253	106.467	95.5	10.9667	2.65162	4.13583	4
Q1HRL8	6.68749e-05	98.7667	121.067	-22.3	1.29572	17.2105	4	4.87467e-05	98.7667	80.1667	18.6	0.997775	18.6415	4	5.58335e-06	121.067	80.1667	40.9	1.27236	32.1451	4
Q1HRL9	0.303938	95.8333	93.7667	2.06666	1.75373	1.17844	4	0.00577838	95.8333	110.4	-14.5667	2.70883	5.37747	4	0.00236333	93.7667	110.4	-16.6333	2.42441	6.86077	4
Q1HRM3	0.377578	96.9333	90.2	6.73334	6.79125	0.991472	4	0.169085	96.9333	112.8	-15.8667	9.46807	1.67581	4	0.0267178	90.2	112.8	-22.6	6.60328	3.42254	4
Q1HRM3	0.97943	104.533	104.433	0.0999985	3.64539	0.0274315	4	0.0472106	104.533	91.0667	13.4667	4.75383	2.8328	4	0.0342218	104.433	91.0667	13.3667	4.2315	3.15885	4
Q1HRM8	0.102325	95.4	99.0333	-3.63333	1.72079	2.11143	4	0.00115171	95.4	105.567	-10.1667	1.2252	8.29798	4	0.0059633	99.0333	105.567	-6.53333	1.22565	5.33049	4
Q1HRM9	0.00444873	92.3	106.167	-13.8667	2.39884	5.78056	4	0.00785205	92.3	101.567	-9.26666	1.87824	4.9337	4	0.0507921	106.167	101.567	4.6	1.666	2.7611	4
Q1HRM9	0.00215178	99	116.267	-17.2667	2.45447	7.03477	4	0.00378732	99	84.7333	14.2667	2.36173	6.04076	4	0.000731256	116.267	84.7333	31.5333	3.37573	9.34119	4
Q1HRN0	0.00313401	109.233	100.2	9.03333	1.42048	6.35933	4	0.000173084	109.233	90.5667	18.6667	1.38042	13.5225	4	0.00162304	100.2	90.5667	9.63333	1.27061	7.58167	4
Q1HRN0	0.305641	115.433	109.8	5.63333	4.79977	1.17367	4	0.000303764	115.433	74.7333	40.7	3.47451	11.7139	4	0.000742163	109.8	74.7333	35.0667	3.76844	9.30536	4
Q1HRN4	0.0112535	95.8667	106.667	-10.8	2.42739	4.44922	4	0.453549	95.8667	97.4667	-1.6	1.92931	0.829313	4	0.0128086	106.667	97.4667	9.2	2.14761	4.28384	4
Q1HRN4	0.00432739	97.8667	120.367	-22.5	3.86293	5.8246	4	0.00792994	97.8667	81.8	16.0667	3.26565	4.9199	4	0.000418969	120.367	81.8	38.5667	3.57553	10.7863	4
Q1HRN6	0.00661215	101.933	118.133	-16.2	3.12819	5.17872	4	0.000432439	101.933	79.9667	21.9667	2.05318	10.6988	4	9.60037e-05	118.133	79.9667	38.1667	2.43013	15.7056	4
Q1HRP0	0.330354	99.0333	103.4	-4.36667	3.94433	1.10707	4	0.620409	99.0333	97.5667	1.46667	2.73658	0.535948	4	0.244938	103.4	97.5667	5.83334	4.28382	1.36171	4
Q1HRP0	0.000806801	101.133	118	-16.8667	1.85233	9.10567	4	0.000143531	101.133	80.8333	20.3	1.43139	14.182	4	1.09875e-05	118	80.8333	37.1667	1.37032	27.1226	4
Q1HRP2	0.0133077	88.4667	96.4	-7.93333	1.87291	4.23584	4	7.5879e-05	88.4667	115.167	-26.7	1.60174	16.6694	4	0.000111136	96.4	115.167	-18.7667	1.24007	15.1335	4
Q1HRP2	0.000333987	90.7333	128.367	-37.6333	3.29174	11.4327	4	0.0420188	90.7333	80.8667	9.86667	3.34598	2.94882	4	0.000393954	128.367	80.8667	47.5	4.33462	10.9583	4
Q1HRP3	0.228375	96.2	101.533	-5.33334	3.75337	1.42095	4	0.0853732	96.2	102.2	-6.00001	2.63881	2.27375	4	0.825357	101.533	102.2	-0.666672	2.83039	0.235541	4
Q1HRP3	0.00864098	100.967	112	-11.0333	2.29807	4.80114	4	0.00403705	100.967	87.0333	13.9333	2.3471	5.9364	4	0.000118722	112	87.0333	24.9667	1.67763	14.8821	4
Q1HRQ2	0.789547	97.1333	98.3667	-1.23334	4.32229	0.285343	4	0.129843	97.1333	104.467	-7.33334	3.85429	1.90264	4	0.119428	98.3667	104.467	-6.1	3.08797	1.97541	4
Q1HRQ2	0.000368065	98.2667	113.967	-15.7	1.40791	11.1513	4	0.000615491	98.2667	87.7667	10.5	1.07497	9.76774	4	4.55511e-05	113.967	87.7667	26.2	1.38163	18.9632	4
Q1HRQ6	0.274475	91.0333	96.6	-5.56667	4.39975	1.26522	4	0.0316161	91.0333	112.367	-21.3333	6.58044	3.24193	4	0.0335531	96.6	112.367	-15.7667	4.95894	3.17944	4
Q1HRQ6	0.00153184	93.4333	112.533	-19.1	2.48104	7.69838	4	0.740041	93.4333	94.0333	-0.599998	1.68688	0.355686	4	0.000906351	112.533	94.0333	18.5	2.09417	8.83404	4
Q1HRQ7	0.00323783	94.6333	100.933	-6.3	0.999443	6.30351	4	0.000621859	94.6333	104.467	-9.83334	1.0094	9.74177	4	0.0483663	100.933	104.467	-3.53333	1.25786	2.809	4
Q1HRQ7	8.51391e-06	98.1333	114.967	-16.8333	0.582141	28.9162	4	4.39026e-05	98.1333	86.9	11.2333	0.586893	19.1403	4	7.62266e-07	114.967	86.9	28.0667	0.530198	52.9362	4
Q1HRQ9	0.000114932	92	100.933	-8.93333	0.595352	15.0051	4	5.24399e-05	92	107.067	-15.0667	0.823273	18.3009	4	0.00228851	100.933	107.067	-6.13333	0.886316	6.92003	4
Q1HRQ9	0.00132007	96.4667	111.067	-14.6	1.82361	8.00609	4	0.165415	96.4667	92.4667	4	2.36056	1.69452	4	0.000334487	111.067	92.4667	18.6	1.62754	11.4283	4
Q1HRR3	0.512576	99.6667	96.5667	3.1	4.31882	0.717788	4	0.380685	99.6667	103.733	-4.06667	4.13145	0.984321	4	0.058907	96.5667	103.733	-7.16667	2.73719	2.61826	4
Q1HRR3	0.145977	104.3	108.033	-3.73333	2.0723	1.80154	4	0.00182019	104.3	87.6667	16.6333	2.26151	7.35496	4	0.00075971	108.033	87.6667	20.3667	2.20202	9.24908	4
Q1HRR8	0.583703	94.1333	95.3	-1.16666	1.95988	0.595275	4	0.00126762	94.1333	110.6	-16.4667	2.03497	8.09184	4	0.000392887	95.3	110.6	-15.3	1.39523	10.9659	4
Q1HRR8	0.0087775	100.4	108.133	-7.73333	1.61795	4.77969	4	0.00497034	100.4	91.4	9	1.6052	5.60677	4	0.00071329	108.133	91.4	16.7333	1.77983	9.40167	4
Q1HRS6	0.0920376	90.6667	94.5667	-3.9	1.76793	2.20598	4	0.00021636	90.6667	114.767	-24.1	1.8865	12.775	4	0.000297512	94.5667	114.767	-20.2	1.71529	11.7764	4
Q1HRS6	0.00207001	93.9333	110.433	-16.5	2.3214	7.10778	4	0.564105	93.9333	95.6	-1.66666	2.65414	0.62795	4	0.0125216	110.433	95.6	14.8333	3.43964	4.31247	4
Q1HRS9	0.0529471	86.9	94.3333	-7.43333	2.73211	2.72073	4	0.00174576	86.9	118.767	-31.8667	4.28499	7.43682	4	0.00238284	94.3333	118.767	-24.4333	3.56916	6.84569	4
Q1HRS9	0.0966525	93.0667	104.033	-10.9667	5.07204	2.16218	4	0.0416515	93.0667	102.867	-9.8	3.31344	2.95765	4	0.82658	104.033	102.867	1.16666	4.98888	0.233853	4
Q1HRT6	0.0132608	93.1	99.4667	-6.36667	1.50148	4.24026	4	0.000777793	93.1	107.433	-14.3333	1.5592	9.19274	4	0.00801987	99.4667	107.433	-7.96667	1.62446	4.90418	4
Q1HRT6	0.0342548	97.2667	109.767	-12.5	3.95839	3.15785	4	0.160176	97.2667	92.9667	4.3	2.49711	1.72199	4	0.00998381	109.767	92.9667	16.8	3.64722	4.60625	4
Q1HRT9	0.000204061	90.0333	107.633	-17.6	1.35729	12.9671	4	0.00170589	90.0333	102.333	-12.3	1.64384	7.48246	4	0.0316687	107.633	102.333	5.3	1.63571	3.24017	4
Q1HRT9	0.000736785	93.9333	116.6	-22.6667	2.43128	9.32295	4	0.24784	93.9333	89.4667	4.46667	3.30437	1.35174	4	0.000714176	116.6	89.4667	27.1333	2.88694	9.39864	4
Q1HRU0	0.000235685	88.2667	101.933	-13.6667	1.09342	12.4991	4	1.29456e-05	88.2667	109.8	-21.5333	0.827312	26.0281	4	0.000417746	101.933	109.8	-7.86667	0.728774	10.7944	4
Q1HRU0	0.135958	111.6	104.533	7.06667	3.79356	1.8628	4	0.00150207	111.6	83.9	27.7	3.57957	7.73836	4	0.00105921	104.533	83.9	20.6333	2.43265	8.48183	4
Q1HRV1	0.000712073	95.6	104.1	-8.5	0.903694	9.40583	4	0.0175697	95.6	100.333	-4.73333	1.21427	3.8981	4	0.0148658	104.1	100.333	3.76667	0.918936	4.09895	4
Q1HRV1	0.000254439	99.4667	115.5	-16.0333	1.3081	12.257	4	0.000520269	99.4667	85	14.4667	1.41814	10.2012	4	4.86297e-06	115.5	85	30.5	0.916516	33.2782	4
Q3ZDP2	0.0039509	97.0667	109.667	-12.6	2.11003	5.97148	4	0.0529961	97.0667	93.2	3.86667	1.42166	2.71983	4	0.000907987	109.667	93.2	16.4667	1.86488	8.82988	4
Q3ZDP2	3.4386e-05	102.867	124	-21.1333	1.03816	20.3565	4	1.47202e-05	102.867	73.1667	29.7	1.17851	25.2013	4	3.64908e-07	124	73.1667	50.8333	0.798611	63.6522	4
Q4F6X0	0.000538463	90.2	100.533	-10.3333	1.02198	10.1111	4	1.35017e-05	90.2	109.3	-19.1	0.741619	25.7545	4	0.000628721	100.533	109.3	-8.76667	0.902465	9.71414	4
Q4F6X0	0.000128743	98.9333	112.233	-13.3	0.912262	14.5791	4	0.000398254	98.9333	88.7667	10.1667	0.930352	10.9278	4	4.54047e-05	112.233	88.7667	23.4667	1.23648	18.9786	4
Q52UT2	0.262151	95.9	99.5333	-3.63333	2.78588	1.3042	4	0.0635772	95.9	104.567	-8.66666	3.40408	2.54596	4	0.115599	99.5333	104.567	-5.03333	2.51175	2.00391	4
Q52UT2	0.0236399	102.267	111.333	-9.06667	2.54864	3.55746	4	0.000748937	102.267	86.4333	15.8333	1.70555	9.28344	4	0.000532335	111.333	86.4333	24.9	2.45538	10.141	4
Q5QC94	0.13664	99.2667	103.967	-4.7	2.52894	1.85849	4	0.557608	99.2667	96.7667	2.5	3.91266	0.638952	4	0.127269	103.967	96.7667	7.2	3.74996	1.92002	4
Q5QC94	0.0236744	103.333	115.367	-12.0333	3.38411	3.55583	4	0.000858448	103.333	81.2667	22.0667	2.46283	8.95987	4	0.000138085	115.367	81.2667	34.1	2.38094	14.3221	4
Q5XQN5	0.00613492	124.2	112.3	11.9	2.25019	5.28845	4	4.27535e-05	124.2	63.4667	60.7333	3.1519	19.2688	4	0.000132346	112.3	63.4667	48.8333	3.3731	14.4773	4
Q6Q9G1	0.0729664	111	106.033	4.96667	2.05453	2.41742	4	0.000145014	111	82.9667	28.0333	1.98186	14.145	4	0.000159238	106.033	82.9667	23.0667	1.66999	13.8124	4
Q6Q9G1	0.0118073	120.1	114.067	6.03333	1.37518	4.38731	4	1.49317e-06	120.1	65.8	54.3	1.21381	44.7352	4	7.32982e-06	114.067	65.8	48.2667	1.60762	30.0236	4
Q9GN74	0.000102908	93.2667	105.633	-12.3667	0.801387	15.4316	4	0.00101933	93.2667	101.067	-7.8	0.910433	8.56735	4	0.0193493	105.633	101.067	4.56667	1.20646	3.78517	4
Q9GNE2	0.002029	97.9	116.333	-18.4333	2.57962	7.14575	4	0.00381775	97.9	85.7	12.2	2.02402	6.0276	4	0.000396894	116.333	85.7	30.6333	2.80079	10.9374	4
Q9GSB1	0.00529292	94.2	104.933	-10.7333	1.94793	5.51011	4	0.0148551	94.2	100.833	-6.63334	1.61795	4.09983	4	0.17203	104.933	100.833	4.1	2.46824	1.6611	4
Q9GSB1	0.0327907	99.2333	113.2	-13.9667	4.35979	3.20352	4	0.0361249	99.2333	87.6	11.6333	3.74937	3.10274	4	0.00648419	113.2	87.6	25.6	4.9163	5.20717	4

## Sheet: Identical Protein Statistics
Proteins	UniProtKB ID	Protein Names	(+)Fe v (-)Fe							(+)Fe v Porcine BM							(-)Fe v Porcine BM							Expression Profile
			P value	(+)Fe	(-)Fe	Difference	SE of difference	t ratio	df	P value	(+)Fe	Porcine BM	Difference	SE of difference	t ratio	df	P value	(-)Fe	Porcine BM	Difference	SE of difference	t ratio	df
Q1HQX9	Q1HQX9	Mitochondrial phosphate carrier protein	0.00322535	92.1333	102.633	-10.5	1.664	6.3101	4	0.00545974	92.1333	105.2	-13.0667	2.39189	5.46291	4	0.281943	102.633	105.2	-2.56667	2.06586	1.24242	4	(-)Fe>(+)Fe
Q1HQX9	Q1HQX9	Mitochondrial phosphate carrier protein	0.000253974	102.833	111.667	-8.83333	0.720339	12.2627	4	6.26968e-05	102.833	85.4667	17.3667	0.992752	17.4935	4	1.10446e-05	111.667	85.4667	26.2	0.967242	27.0873	4	(-)Fe>(+)Fe
Q1HRP2	Q1HRP2	60S ribosomal protein L22 (AAEL007771-PB)	0.0133077	88.4667	96.4	-7.93333	1.87291	4.23584	4	7.5879e-05	88.4667	115.167	-26.7	1.60174	16.6694	4	0.000111136	96.4	115.167	-18.7667	1.24007	15.1335	4	(-)Fe>(+)Fe
Q1HRP2	Q1HRP2	60S ribosomal protein L22 (AAEL007771-PB)	0.000333987	90.7333	128.367	-37.6333	3.29174	11.4327	4	0.0420188	90.7333	80.8667	9.86667	3.34598	2.94882	4	0.000393954	128.367	80.8667	47.5	4.33462	10.9583	4	(-)Fe>(+)Fe
Q1HRQ2	Q1HRQ2	AAEL013069-PA (Activated protein kinase C receptor) (Guanine nucleotide-binding protein subunit beta-like protein)	0.789547	97.1333	98.3667	-1.23334	4.32229	0.285343	4	0.129843	97.1333	104.467	-7.33334	3.85429	1.90264	4	0.119428	98.3667	104.467	-6.1	3.08797	1.97541	4	(-)Fe>(+)Fe
Q1HRQ2	Q1HRQ2	AAEL013069-PA (Activated protein kinase C receptor) (Guanine nucleotide-binding protein subunit beta-like protein)	0.000368065	98.2667	113.967	-15.7	1.40791	11.1513	4	0.000615491	98.2667	87.7667	10.5	1.07497	9.76774	4	4.55511e-05	113.967	87.7667	26.2	1.38163	18.9632	4	(-)Fe>(+)Fe
Q1HRQ7	Q1HRQ7	ATP synthase subunit alpha	0.00323783	94.6333	100.933	-6.3	0.999443	6.30351	4	0.000621859	94.6333	104.467	-9.83334	1.0094	9.74177	4	0.0483663	100.933	104.467	-3.53333	1.25786	2.809	4	(-)Fe>(+)Fe
Q1HRQ7	Q1HRQ7	ATP synthase subunit alpha	8.51391e-06	98.1333	114.967	-16.8333	0.582141	28.9162	4	4.39026e-05	98.1333	86.9	11.2333	0.586893	19.1403	4	7.62266e-07	114.967	86.9	28.0667	0.530198	52.9362	4	(-)Fe>(+)Fe
Q1HRQ9	Q1HRQ9	40S ribosomal protein S8	0.000114932	92	100.933	-8.93333	0.595352	15.0051	4	5.24399e-05	92	107.067	-15.0667	0.823273	18.3009	4	0.00228851	100.933	107.067	-6.13333	0.886316	6.92003	4	(-)Fe>(+)Fe
Q1HRQ9	Q1HRQ9	40S ribosomal protein S8	0.00132007	96.4667	111.067	-14.6	1.82361	8.00609	4	0.165415	96.4667	92.4667	4	2.36056	1.69452	4	0.000334487	111.067	92.4667	18.6	1.62754	11.4283	4	(-)Fe>(+)Fe
Q4F6X0	Q4F6X0	40S ribosomal protein S3 (AAEL008192-PA) (Ribosomal protein S3)	0.000538463	90.2	100.533	-10.3333	1.02198	10.1111	4	1.35017e-05	90.2	109.3	-19.1	0.741619	25.7545	4	0.000628721	100.533	109.3	-8.76667	0.902465	9.71414	4	(-)Fe>(+)Fe
Q4F6X0	Q4F6X0	40S ribosomal protein S3 (AAEL008192-PA) (Ribosomal protein S3)	0.000128743	98.9333	112.233	-13.3	0.912262	14.5791	4	0.000398254	98.9333	88.7667	10.1667	0.930352	10.9278	4	4.54047e-05	112.233	88.7667	23.4667	1.23648	18.9786	4	(-)Fe>(+)Fe
Q1HR99	Q1HR99	60S acidic ribosomal protein P0	0.0445287	100.133	104.967	-4.83334	1.67199	2.89076	4	0.054851	100.133	94.9	5.23333	1.94793	2.6866	4	0.00159671	104.967	94.9	10.0667	1.32204	7.61452	4	(-)Fe>(+)Fe; (-)Fe>Porcine BM
Q1HR99	Q1HR99	60S acidic ribosomal protein P0	0.000530527	94.2	120.533	-26.3333	2.59444	10.1499	4	0.00916659	94.2	85.3333	8.86667	1.87824	4.72074	4	3.9639e-05	120.533	85.3333	35.2	1.79227	19.6399	4	(-)Fe>(+)Fe; (-)Fe>Porcine BM
Q16QZ7	Q16QZ7	14-3-3 protein sigma, gamma, zeta, beta/alpha (AAEL011116-PA) (AAEL011116-PB) (AAEL011116-PC)	0.0150754	97.7	101.5	-3.8	0.930948	4.08186	4	0.0984188	97.7	100.8	-3.10001	1.44453	2.14603	4	0.598993	101.5	100.8	0.699997	1.22746	0.57028	4	(-)Fe>(+)Fe; (-)Fe>Porcine BM
Q16QZ7	Q16QZ7	14-3-3 protein sigma, gamma, zeta, beta/alpha (AAEL011116-PA) (AAEL011116-PB) (AAEL011116-PC)	4.54716e-05	107.933	121.333	-13.4	0.706321	18.9715	4	2.07579e-06	107.933	70.7333	37.2	0.903082	41.1923	4	1.13445e-07	121.333	70.7333	50.6	0.593483	85.2593	4	(-)Fe>(+)Fe; (-)Fe>Porcine BM
Q17B41	Q17B41	AAEL005097-PA	4.25345e-05	91.2333	116.1	-24.8667	1.28884	19.2938	4	0.309479	91.2333	92.6667	-1.43333	1.23243	1.16301	4	1.90558e-05	116.1	92.6667	23.4333	0.992193	23.6177	4	(-)Fe>(+)Fe; (-)Fe>Porcine BM
Q17B41	Q17B41	AAEL005097-PA	4.74449e-05	102.833	119.1	-16.2667	0.866666	18.7693	4	3.30811e-05	102.833	78.0333	24.8	1.20646	20.5559	4	7.02238e-06	119.1	78.0333	41.0667	1.35318	30.3482	4	(-)Fe>(+)Fe; (-)Fe>Porcine BM
Q1HR24	Q1HR24	40S ribosomal protein S14	0.00822159	92.7	105.7	-13	2.66958	4.86968	4	0.00643095	92.7	101.533	-8.83334	1.69247	5.21921	4	0.128314	105.7	101.533	4.16666	2.17817	1.91292	4	(-)Fe>(+)Fe; (-)Fe>Porcine BM
Q1HR24	Q1HR24	40S ribosomal protein S14	9.64627e-05	93.8667	121.967	-28.1	1.79134	15.6866	4	0.0103405	93.8667	84.1	9.76667	2.14191	4.55979	4	2.84972e-05	121.967	84.1	37.8667	1.7742	21.343	4	(-)Fe>(+)Fe; (-)Fe>Porcine BM
Q1HR35	Q1HR35	60S ribosomal protein L30	7.34223e-05	89.6	110.467	-20.8667	1.24142	16.8088	4	0.000191282	89.6	99.9333	-10.3333	0.783865	13.1825	4	0.000467409	110.467	99.9333	10.5333	1.00444	10.4868	4	(-)Fe>(+)Fe; (-)Fe>Porcine BM
Q1HR35	Q1HR35	60S ribosomal protein L30	0.00221909	105.467	122.167	-16.7	2.39351	6.9772	4	4.17867e-05	105.467	72.4	33.0667	1.7062	19.3803	4	3.87082e-05	122.167	72.4	49.7667	2.51882	19.7579	4	(-)Fe>(+)Fe; (-)Fe>Porcine BM
Q1HRJ3	Q1HRJ3	Ribosomal protein	0.00154409	92.3	104.3	-12	1.56205	7.68221	4	0.00319772	92.3	103.4	-11.1	1.75499	6.32481	4	0.713222	104.3	103.4	0.900002	2.28035	0.394677	4	(-)Fe>(+)Fe; (-)Fe>Porcine BM
Q1HRJ3	Q1HRJ3	Ribosomal protein	0.000174569	95.7333	120.067	-24.3333	1.80339	13.4931	4	0.00936097	95.7333	84.2	11.5333	2.45787	4.69241	4	3.78385e-05	120.067	84.2	35.8667	1.80493	19.8715	4	(-)Fe>(+)Fe; (-)Fe>Porcine BM
Q1HRT9	Q1HRT9	40S ribosomal protein S5 (AAEL013625-PA) (AAEL013625-PB) (AAEL013625-PC) (AAEL013625-PD) (Ribosomal protein S5)	0.000204061	90.0333	107.633	-17.6	1.35729	12.9671	4	0.00170589	90.0333	102.333	-12.3	1.64384	7.48246	4	0.0316687	107.633	102.333	5.3	1.63571	3.24017	4	(-)Fe>(+)Fe; (-)Fe>Porcine BM
Q1HRT9	Q1HRT9	40S ribosomal protein S5 (AAEL013625-PA) (AAEL013625-PB) (AAEL013625-PC) (AAEL013625-PD) (Ribosomal protein S5)	0.000736785	93.9333	116.6	-22.6667	2.43128	9.32295	4	0.24784	93.9333	89.4667	4.46667	3.30437	1.35174	4	0.000714176	116.6	89.4667	27.1333	2.88694	9.39864	4	(-)Fe>(+)Fe; (-)Fe>Porcine BM
Q1HRV1	Q1HRV1	40S ribosomal protein S2	0.000712073	95.6	104.1	-8.5	0.903694	9.40583	4	0.0175697	95.6	100.333	-4.73333	1.21427	3.8981	4	0.0148658	104.1	100.333	3.76667	0.918936	4.09895	4	(-)Fe>(+)Fe; (-)Fe>Porcine BM
Q1HRV1	Q1HRV1	40S ribosomal protein S2	0.000254439	99.4667	115.5	-16.0333	1.3081	12.257	4	0.000520269	99.4667	85	14.4667	1.41814	10.2012	4	4.86297e-06	115.5	85	30.5	0.916516	33.2782	4	(-)Fe>(+)Fe; (-)Fe>Porcine BM
A0A6I8T3I8	A0A6I8T3I8	Histone H4	8.76942e-05	94.3333	115.8	-21.4667	1.33583	16.0699	4	0.0207168	94.3333	89.8667	4.46667	1.20508	3.70653	4	0.000110483	115.8	89.8667	25.9333	1.71108	15.1562	4	(-)Fe>(+)Fe; (+)Fe>Porcine BM; (-)Fe>Porcine BM
A0A6I8T3I8	A0A6I8T3I8	Histone H4	5.4802e-05	100.733	129.533	-28.8	1.5913	18.0985	4	3.24467e-05	100.733	69.7333	31	1.50074	20.6565	4	5.89648e-07	129.533	69.7333	59.8	1.05935	56.4498	4	(-)Fe>(+)Fe; (+)Fe>Porcine BM; (-)Fe>Porcine BM
A0A6I8TRR8	A0A6I8TRR8	Uncharacterized protein	0.000477745	101.133	116.667	-15.5333	1.48959	10.4279	4	0.000164075	101.133	82.2	18.9333	1.38122	13.7077	4	3.56283e-06	116.667	82.2	34.4667	0.958007	35.9775	4	(-)Fe>(+)Fe; (+)Fe>Porcine BM; (-)Fe>Porcine BM
A0A6I8TRR8	A0A6I8TRR8	Uncharacterized protein	7.72031e-05	104.767	130.167	-25.4	1.53043	16.5966	4	2.58203e-06	104.767	65.1	39.6667	1.01708	39.0007	4	1.24026e-06	130.167	65.1	65.0667	1.38844	46.863	4	(-)Fe>(+)Fe; (+)Fe>Porcine BM; (-)Fe>Porcine BM
A0A6I8TYT7	A0A6I8TYT7	Histone H2A	0.033758	102.2	109.967	-7.76667	2.44767	3.17308	4	0.00600079	102.2	87.8	14.4	2.70617	5.32118	4	0.000191319	109.967	87.8	22.1667	1.6816	13.1819	4	(-)Fe>(+)Fe; (+)Fe>Porcine BM; (-)Fe>Porcine BM
A0A6I8TYT7	A0A6I8TYT7	Histone H2A	1.92341e-05	105.567	126.7	-21.1333	0.896906	23.5625	4	8.11442e-07	105.567	67.6667	37.9	0.727247	52.1143	4	5.44735e-07	126.7	67.6667	59.0333	1.02524	57.5802	4	(-)Fe>(+)Fe; (+)Fe>Porcine BM; (-)Fe>Porcine BM
Q16FA5	Q16FA5	Heat shock protein 83	1.69644e-05	96.6667	113	-16.3333	0.671648	24.3183	4	0.00143631	96.6667	90.3	6.36666	0.813088	7.83023	4	1.98119e-06	113	90.3	22.7	0.544673	41.6764	4	(-)Fe>(+)Fe; (+)Fe>Porcine BM; (-)Fe>Porcine BM
Q16FA5	Q16FA5	Heat shock protein 83	0.000100067	96.8	127.167	-30.3667	1.95391	15.5415	4	0.000414896	96.8	76	20.8	1.92354	10.8134	4	1.81329e-05	127.167	76	51.1667	2.13957	23.9144	4	(-)Fe>(+)Fe; (+)Fe>Porcine BM; (-)Fe>Porcine BM
Q16Q18	Q16Q18	60S ribosomal protein L14	0.000813604	99	102.867	-3.86667	0.425572	9.08581	4	0.211445	99	98.1667	0.833336	0.560754	1.4861	4	0.000260748	102.867	98.1667	4.7	0.385862	12.1805	4	(-)Fe>(+)Fe; (+)Fe>Porcine BM; (-)Fe>Porcine BM
Q16Q18	Q16Q18	60S ribosomal protein L14	0.000148551	99.6333	116.633	-17	1.20922	14.0586	4	0.000533989	99.6333	83.7333	15.9	1.56915	10.1329	4	6.59584e-05	116.633	83.7333	32.9	1.90496	17.2707	4	(-)Fe>(+)Fe; (+)Fe>Porcine BM; (-)Fe>Porcine BM
Q16QR7	Q16QR7	AAEL011197-PA (AAEL011197-PB)	3.0108e-05	101.267	116.233	-14.9667	0.711024	21.0495	4	3.27501e-05	101.267	82.4667	18.8	0.912263	20.6081	4	7.45359e-06	116.233	82.4667	33.7667	1.12941	29.8977	4	(-)Fe>(+)Fe; (+)Fe>Porcine BM; (-)Fe>Porcine BM
Q16QR7	Q16QR7	AAEL011197-PA (AAEL011197-PB)	4.53736e-06	103.167	131.067	-27.9	0.823944	33.8615	4	2.67221e-06	103.167	65.7667	37.4	0.967242	38.6666	4	8.13687e-07	131.067	65.7667	65.3	1.25388	52.0783	4	(-)Fe>(+)Fe; (+)Fe>Porcine BM; (-)Fe>Porcine BM
Q16TW3	Q16TW3	AAEL010097-PA	0.0353283	102.967	111.933	-8.96667	2.8686	3.12579	4	0.00148343	102.967	85.0667	17.9	2.30555	7.76388	4	0.00014301	111.933	85.0667	26.8667	1.89268	14.1951	4	(-)Fe>(+)Fe; (+)Fe>Porcine BM; (-)Fe>Porcine BM
Q16TW3	Q16TW3	AAEL010097-PA	0.000117962	104.833	124.733	-19.9	1.335	14.9064	4	5.48985e-06	104.833	70.4333	34.4	1.06562	32.2815	4	4.95976e-06	124.733	70.4333	54.3	1.63978	33.1142	4	(-)Fe>(+)Fe; (+)Fe>Porcine BM; (-)Fe>Porcine BM
Q17LC2	Q17LC2	AAEL001420-PA (Leucine-rich immune protein (Short))	0.000673672	104.533	114.967	-10.4333	1.09341	9.54198	4	1.25739e-05	104.533	80.5667	23.9667	0.914087	26.2192	4	1.56615e-05	114.967	80.5667	34.4	1.38644	24.8117	4	(-)Fe>(+)Fe; (+)Fe>Porcine BM; (-)Fe>Porcine BM
Q17LC2	Q17LC2	AAEL001420-PA (Leucine-rich immune protein (Short))	0.000684058	110.367	129.133	-18.7667	1.97456	9.50423	4	2.74782e-06	110.367	60.4667	49.9	1.29957	38.3973	4	2.62485e-06	129.133	60.4667	68.6667	1.76792	38.8403	4	(-)Fe>(+)Fe; (+)Fe>Porcine BM; (-)Fe>Porcine BM
Q17N60	Q17N60	60S ribosomal protein L35a	0.00063227	99.4333	105.9	-6.46667	0.666667	9.7	4	0.00381975	99.4333	94.6667	4.76667	0.79092	6.02674	4	0.0001437	105.9	94.6667	11.2333	0.792323	14.1777	4	(-)Fe>(+)Fe; (+)Fe>Porcine BM; (-)Fe>Porcine BM
Q17N60	Q17N60	60S ribosomal protein L35a	3.5849e-05	100.967	117.767	-16.8	0.834	20.1439	4	4.01092e-05	100.967	81.2333	19.7333	1.00775	19.5816	4	1.62387e-06	117.767	81.2333	36.5333	0.834	43.805	4	(-)Fe>(+)Fe; (+)Fe>Porcine BM; (-)Fe>Porcine BM
Q1HQZ5	Q1HQZ5	Heat shock cognate 70	2.67415e-05	97.1	108.667	-11.5667	0.533334	21.6875	4	0.0138328	97.1	94.2667	2.83333	0.676593	4.18764	4	5.66947e-06	108.667	94.2667	14.4	0.449691	32.0219	4	(-)Fe>(+)Fe; (+)Fe>Porcine BM; (-)Fe>Porcine BM
Q1HQZ5	Q1HQZ5	Heat shock cognate 70	0.000157729	101.833	119.933	-18.1	1.30724	13.8459	4	7.90377e-05	101.833	78.3333	23.5	1.42439	16.4983	4	2.71698e-05	119.933	78.3333	41.6	1.92585	21.6009	4	(-)Fe>(+)Fe; (+)Fe>Porcine BM; (-)Fe>Porcine BM
Q1HR65	Q1HR65	60S ribosomal protein L17	3.0834e-05	97.4	106.6	-9.2	0.439697	20.9235	4	0.0987206	97.4	96	1.4	0.653197	2.14331	4	4.01909e-05	106.6	96	10.6	0.541602	19.5716	4	(-)Fe>(+)Fe; (+)Fe>Porcine BM; (-)Fe>Porcine BM
Q1HR65	Q1HR65	60S ribosomal protein L17	0.000419374	101.033	116.267	-15.2333	1.41264	10.7836	4	0.000862665	101.033	82.7333	18.3	2.04505	8.94844	4	3.63045e-05	116.267	82.7333	33.5333	1.67	20.0799	4	(-)Fe>(+)Fe; (+)Fe>Porcine BM; (-)Fe>Porcine BM
Q1HR88	Q1HR88	Elongation factor 1-alpha	0.00143448	98.1333	112.6	-14.4667	1.84692	7.83286	4	0.00497879	98.1333	89.3	8.83333	1.57621	5.60414	4	0.00010773	112.6	89.3	23.3	1.52752	15.2534	4	(-)Fe>(+)Fe; (+)Fe>Porcine BM; (-)Fe>Porcine BM
Q1HR88	Q1HR88	Elongation factor 1-alpha	2.03163e-05	99.1	130.833	-31.7333	1.36545	23.2403	4	9.57502e-06	99.1	70.1333	28.9667	1.03172	28.0761	4	8.0221e-07	130.833	70.1333	60.7	1.16142	52.2638	4	(-)Fe>(+)Fe; (+)Fe>Porcine BM; (-)Fe>Porcine BM
Q1HRL8	Q1HRL8	40S ribosomal protein S18	0.0850128	98.0667	106.467	-8.4	3.68812	2.27758	4	0.377456	98.0667	95.5	2.56667	2.588	0.991755	4	0.0144253	106.467	95.5	10.9667	2.65162	4.13583	4	(-)Fe>(+)Fe; (+)Fe>Porcine BM; (-)Fe>Porcine BM
Q1HRL8	Q1HRL8	40S ribosomal protein S18	6.68749e-05	98.7667	121.067	-22.3	1.29572	17.2105	4	4.87467e-05	98.7667	80.1667	18.6	0.997775	18.6415	4	5.58335e-06	121.067	80.1667	40.9	1.27236	32.1451	4	(-)Fe>(+)Fe; (+)Fe>Porcine BM; (-)Fe>Porcine BM
Q1HRP0	Q1HRP0	60S ribosomal protein L27a	0.330354	99.0333	103.4	-4.36667	3.94433	1.10707	4	0.620409	99.0333	97.5667	1.46667	2.73658	0.535948	4	0.244938	103.4	97.5667	5.83334	4.28382	1.36171	4	(-)Fe>(+)Fe; (+)Fe>Porcine BM; (-)Fe>Porcine BM
Q1HRP0	Q1HRP0	60S ribosomal protein L27a	0.000806801	101.133	118	-16.8667	1.85233	9.10567	4	0.000143531	101.133	80.8333	20.3	1.43139	14.182	4	1.09875e-05	118	80.8333	37.1667	1.37032	27.1226	4	(-)Fe>(+)Fe; (+)Fe>Porcine BM; (-)Fe>Porcine BM
Q3ZDP2	Q3ZDP2	RNA helicase (EC 3.6.4.13)	0.0039509	97.0667	109.667	-12.6	2.11003	5.97148	4	0.0529961	97.0667	93.2	3.86667	1.42166	2.71983	4	0.000907987	109.667	93.2	16.4667	1.86488	8.82988	4	(-)Fe>(+)Fe; (+)Fe>Porcine BM; (-)Fe>Porcine BM
Q3ZDP2	Q3ZDP2	RNA helicase (EC 3.6.4.13)	3.4386e-05	102.867	124	-21.1333	1.03816	20.3565	4	1.47202e-05	102.867	73.1667	29.7	1.17851	25.2013	4	3.64908e-07	124	73.1667	50.8333	0.798611	63.6522	4	(-)Fe>(+)Fe; (+)Fe>Porcine BM; (-)Fe>Porcine BM
P62251	P62251	40S ribosomal protein S16	0.00621248	92.5333	108.333	-15.8	2.99815	5.26992	4	0.133186	92.5333	99.0667	-6.53333	3.47403	1.88062	4	0.0125132	108.333	99.0667	9.26666	2.14838	4.31332	4	(-)Fe>Porcine BM
P62251	P62251	40S ribosomal protein S16	0.011892	100.5	116.533	-16.0333	3.66212	4.37816	4	0.00842771	100.5	82.9333	17.5667	3.63287	4.83547	4	0.000173905	116.533	82.9333	33.6	2.48775	13.5062	4	(-)Fe>Porcine BM
Q0IFN2	Q0IFN2	AAEL004500-PA (AAEL004500-PB)	0.00212996	95.4	106.667	-11.2667	1.59722	7.05392	4	0.112783	95.4	97.9	-2.5	1.23423	2.02555	4	0.0110156	106.667	97.9	8.76666	1.95817	4.47696	4	(-)Fe>Porcine BM
Q0IFN2	Q0IFN2	AAEL004500-PA (AAEL004500-PB)	0.000991819	97.2667	116.533	-19.2667	2.23284	8.62879	4	0.00247718	97.2667	86.2333	11.0333	1.62856	6.77488	4	0.000154716	116.533	86.2333	30.3	2.17766	13.914	4	(-)Fe>Porcine BM
Q1HR57	Q1HR57	AAEL001872-PA (Mitochondrial porin) (Voltage-dependent anion channel) (Fragment)	0.0299403	95.5	104.8	-9.3	2.81839	3.29975	4	0.145496	95.5	99.7333	-4.23334	2.34616	1.80437	4	0.232672	104.8	99.7333	5.06667	3.60571	1.40518	4	(-)Fe>Porcine BM
Q1HR57	Q1HR57	AAEL001872-PA (Mitochondrial porin) (Voltage-dependent anion channel) (Fragment)	0.00124218	101.767	117.733	-15.9667	1.96271	8.13502	4	7.68158e-05	101.767	80.5	21.2667	1.27976	16.6177	4	4.41404e-05	117.733	80.5	37.2333	1.94793	19.1143	4	(-)Fe>Porcine BM
Q1HRM9	Q1HRM9	60S acidic ribosomal protein P2	0.00444873	92.3	106.167	-13.8667	2.39884	5.78056	4	0.00785205	92.3	101.567	-9.26666	1.87824	4.9337	4	0.0507921	106.167	101.567	4.6	1.666	2.7611	4	(-)Fe>Porcine BM
Q1HRM9	Q1HRM9	60S acidic ribosomal protein P2	0.00215178	99	116.267	-17.2667	2.45447	7.03477	4	0.00378732	99	84.7333	14.2667	2.36173	6.04076	4	0.000731256	116.267	84.7333	31.5333	3.37573	9.34119	4	(-)Fe>Porcine BM
Q1HRN4	Q1HRN4	60S ribosomal protein L21	0.0112535	95.8667	106.667	-10.8	2.42739	4.44922	4	0.453549	95.8667	97.4667	-1.6	1.92931	0.829313	4	0.0128086	106.667	97.4667	9.2	2.14761	4.28384	4	(-)Fe>Porcine BM
Q1HRN4	Q1HRN4	60S ribosomal protein L21	0.00432739	97.8667	120.367	-22.5	3.86293	5.8246	4	0.00792994	97.8667	81.8	16.0667	3.26565	4.9199	4	0.000418969	120.367	81.8	38.5667	3.57553	10.7863	4	(-)Fe>Porcine BM
Q1HR81	Q1HR81	60S ribosomal protein L7 (AAEL012585-PA) (AAEL012585-PB) (Ribosomal protein L7)	0.000374467	103.9	95.6333	8.26667	0.744611	11.102	4	0.00759357	103.9	100.433	3.46667	0.69602	4.9807	4	0.00571942	95.6333	100.433	-4.8	0.890069	5.39284	4	(+)Fe>(-)Fe; (+)Fe>Porcine BM
Q1HR81	Q1HR81	60S ribosomal protein L7 (AAEL012585-PA) (AAEL012585-PB) (Ribosomal protein L7)	0.0457128	111.667	108.2	3.46667	1.21014	2.86469	4	3.44672e-06	111.667	80.1333	31.5333	0.869226	36.2775	4	3.62087e-05	108.2	80.1333	28.0667	1.39682	20.0932	4	(+)Fe>(-)Fe; (+)Fe>Porcine BM
J9HFM9	J9HFM9	AAEL017516-PB	6.76378e-05	114.433	100.8	13.6333	0.794426	17.1612	4	1.77198e-05	114.433	84.8	29.6333	1.23198	24.0534	4	7.78511e-05	100.8	84.8	16	0.966093	16.5616	4	(+)Fe>(-)Fe; (+)Fe>Porcine BM; (-)Fe>Porcine BM
J9HFM9	J9HFM9	AAEL017516-PB	0.132357	117.2	112.933	4.26666	2.26225	1.88602	4	5.47888e-06	117.2	69.8667	47.3333	1.46553	32.2977	4	2.5616e-05	112.933	69.8667	43.0667	1.96441	21.9235	4	(+)Fe>(-)Fe; (+)Fe>Porcine BM; (-)Fe>Porcine BM
A0A1S4FCM3	A0A1S4FCM3	Uncharacterized protein	0.000618725	89	80.8	8.2	0.840637	9.75451	4	1.33962e-06	89	130.2	-41.2	0.896287	45.9674	4	3.90787e-07	80.8	130.2	-49.4	0.789512	62.5703	4	(+)Fe>(-)Fe; Porcine BM>(+)Fe
A0A1S4FCM3	A0A1S4FCM3	Uncharacterized protein	0.000326423	95.3667	90	5.36667	0.466667	11.5	4	2.20637e-06	95.3667	114.633	-19.2667	0.474928	40.5676	4	2.96796e-06	90	114.633	-24.6333	0.654048	37.6629	4	(+)Fe>(-)Fe; Porcine BM>(+)Fe
Q16927	Q16927	Vitellogenin-A1 (VG) (PVG1) [Cleaved into: Vitellin light chain (VL); Vitellin heavy chain (VH)]	5.14338e-05	83.9	70.6667	13.2333	0.719568	18.3907	4	1.06173e-07	83.9	145.467	-61.5667	0.710244	86.6839	4	1.67367e-08	70.6667	145.467	-74.8	0.54365	137.589	4	(+)Fe>(-)Fe; Porcine BM>(+)Fe; Porcine BM>(-)Fe
Q16927	Q16927	Vitellogenin-A1 (VG) (PVG1) [Cleaved into: Vitellin light chain (VL); Vitellin heavy chain (VH)]	2.3932e-06	87.9	74.0667	13.8333	0.34801	39.7499	4	1.67899e-08	87.9	138.1	-50.2	0.365146	137.479	4	5.82561e-09	74.0667	138.1	-64.0333	0.357459	179.135	4	(+)Fe>(-)Fe; Porcine BM>(+)Fe; Porcine BM>(-)Fe
Q17AX5	Q17AX5	AAEL005170-PA	0.683319	100.833	102.4	-1.56667	3.56853	0.439022	4	0.143467	100.833	96.7667	4.06667	2.2388	1.81645	4	0.164111	102.4	96.7667	5.63334	3.31126	1.70127	4	(+)Fe>Porcine BM
Q17AX5	Q17AX5	AAEL005170-PA	0.000687999	218.167	50.8667	167.3	17.6289	9.49009	4	0.000263227	218.167	30.9667	187.2	15.406	12.1511	4	0.143115	50.8667	30.9667	19.9	10.9427	1.81857	4	(+)Fe>Porcine BM
Q1HRI6	Q1HRI6	60S ribosomal protein L12	0.135021	133.433	80.7667	52.6667	28.1823	1.86878	4	0.165501	133.433	85.8	47.6333	28.1176	1.69407	4	0.792953	80.7667	85.8	-5.03333	17.9396	0.280571	4	(+)Fe>Porcine BM
Q1HRI6	Q1HRI6	60S ribosomal protein L12	0.302059	108.867	112.133	-3.26666	2.75963	1.18373	4	0.000132085	108.867	79.0333	29.8333	2.05967	14.4846	4	5.84519e-05	112.133	79.0333	33.1	1.85891	17.8061	4	(+)Fe>Porcine BM
A0A0N8ES04	A0A0N8ES04	Ribosomal protein L15	0.0155561	117.767	102.967	14.8	3.65999	4.04372	4	0.0014606	117.767	79.2333	38.5333	4.9429	7.7957	4	0.00437307	102.967	79.2333	23.7333	4.08643	5.80784	4	(+)Fe>Porcine BM; (-)Fe>Porcine BM
A0A0N8ES04	A0A0N8ES04	Ribosomal protein L15	0.791097	119.6	118.1	1.5	5.29717	0.28317	4	7.26768e-05	119.6	62.2667	57.3333	3.40212	16.8522	4	0.000215316	118.1	62.2667	55.8333	4.36514	12.7907	4	(+)Fe>Porcine BM; (-)Fe>Porcine BM
A0A6I8TK86	A0A6I8TK86	Uncharacterized protein	0.622394	106.5	105.6	0.900002	1.68918	0.532803	4	0.000245975	106.5	87.9	18.6	1.50444	12.3634	4	8.53542e-05	105.6	87.9	17.7	1.09392	16.1803	4	(+)Fe>Porcine BM; (-)Fe>Porcine BM
A0A6I8TK86	A0A6I8TK86	Uncharacterized protein	0.741202	116.467	113.933	2.53333	7.15604	0.354013	4	0.00150836	116.467	69.6	46.8667	6.06309	7.72983	4	0.000640802	113.933	69.6	44.3333	4.58633	9.6664	4	(+)Fe>Porcine BM; (-)Fe>Porcine BM
Q16FB1	Q16FB1	60S ribosomal protein L27	0.0402592	96.1	109.233	-13.1333	4.38951	2.99198	4	0.646313	96.1	94.7333	1.36666	2.75882	0.495378	4	0.0192296	109.233	94.7333	14.5	3.82347	3.79237	4	(+)Fe>Porcine BM; (-)Fe>Porcine BM
Q16FB1	Q16FB1	60S ribosomal protein L27	0.00153486	103.567	119.8	-16.2333	2.10977	7.69438	4	0.000205184	103.567	76.6667	26.9	2.07739	12.9489	4	5.60766e-06	119.8	76.6667	43.1333	1.34329	32.1101	4	(+)Fe>Porcine BM; (-)Fe>Porcine BM
Q16PM9	Q16PM9	AAEL011584-PA (Chaperonin-60kD, ch60)	0.00054844	99.4	111.633	-12.2333	1.21564	10.0633	4	0.000157548	99.4	88.9333	10.4667	0.755718	13.85	4	4.61374e-05	111.633	88.9333	22.7	1.20093	18.9021	4	(+)Fe>Porcine BM; (-)Fe>Porcine BM
Q16PM9	Q16PM9	AAEL011584-PA (Chaperonin-60kD, ch60)	0.00363266	103.667	126.867	-23.2	3.79722	6.10973	4	0.00192848	103.667	69.4667	34.2	4.72182	7.24298	4	7.96546e-05	126.867	69.4667	57.4	3.486	16.4658	4	(+)Fe>Porcine BM; (-)Fe>Porcine BM
Q16ZH3	Q16ZH3	60S ribosomal protein L6	0.0165712	113.4	97.6333	15.7667	3.9738	3.96765	4	0.000612933	113.4	89	24.4	2.49533	9.77827	4	0.0629223	97.6333	89	8.63333	3.37803	2.55573	4	(+)Fe>Porcine BM; (-)Fe>Porcine BM
Q16ZH3	Q16ZH3	60S ribosomal protein L6	0.00256583	121.933	107.7	14.2333	2.1208	6.71131	4	4.94848e-06	121.933	70.3667	51.5667	1.55635	33.1331	4	2.30722e-05	107.7	70.3667	37.3333	1.65865	22.5083	4	(+)Fe>Porcine BM; (-)Fe>Porcine BM
Q17Q32	Q17Q32	Enolase-phosphatase E1 (EC 3.1.3.77) (2,3-diketo-5-methylthio-1-phosphopentane phosphatase)	0.250682	109.267	110.9	-1.63334	1.21701	1.34209	4	7.81967e-05	109.267	79.8333	29.4333	1.7792	16.543	4	1.84945e-05	110.9	79.8333	31.0667	1.30554	23.796	4	(+)Fe>Porcine BM; (-)Fe>Porcine BM
Q17Q32	Q17Q32	Enolase-phosphatase E1 (EC 3.1.3.77) (2,3-diketo-5-methylthio-1-phosphopentane phosphatase)	0.166383	106.633	125.167	-18.5333	10.9695	1.68954	4	0.00567647	106.633	68.2	38.4333	7.11181	5.40416	4	0.00713136	125.167	68.2	56.9667	11.2364	5.06981	4	(+)Fe>Porcine BM; (-)Fe>Porcine BM
Q1HQJ0	Q1HQJ0	60S ribosomal protein L4 (AAEL009994-PA) (Ribosomal protein L4)	0.250493	99.3667	103.667	-4.3	3.20243	1.34273	4	0.370531	99.3667	96.9333	2.43333	2.41431	1.00788	4	0.117531	103.667	96.9333	6.73333	3.38461	1.9894	4	(+)Fe>Porcine BM; (-)Fe>Porcine BM
Q1HQJ0	Q1HQJ0	60S ribosomal protein L4 (AAEL009994-PA) (Ribosomal protein L4)	0.0141922	106.4	118.9	-12.5	3.00777	4.15591	4	0.000107759	106.4	74.6333	31.7667	2.08273	15.2524	4	5.11536e-05	118.9	74.6333	44.2667	2.4037	18.4161	4	(+)Fe>Porcine BM; (-)Fe>Porcine BM
Q1HR53	Q1HR53	Tubulin alpha chain	0.0457133	101.7	107.1	-5.4	1.88503	2.86468	4	0.00127232	101.7	91.1667	10.5333	1.30299	8.08398	4	0.000310515	107.1	91.1667	15.9333	1.36789	11.6481	4	(+)Fe>Porcine BM; (-)Fe>Porcine BM
Q1HR53	Q1HR53	Tubulin alpha chain	0.00155458	106.533	120.567	-14.0333	1.83	7.6685	4	9.35465e-06	106.533	72.9333	33.6	1.18977	28.2407	4	5.75237e-06	120.567	72.9333	47.6333	1.49295	31.9056	4	(+)Fe>Porcine BM; (-)Fe>Porcine BM
Q1HR82	Q1HR82	RNA helicase (EC 3.6.4.13)	0.0185759	100.567	116.067	-15.5	4.0442	3.83265	4	0.00243913	100.567	83.3667	17.2	2.52828	6.80303	4	0.000696148	116.067	83.3667	32.7	3.45623	9.46116	4	(+)Fe>Porcine BM; (-)Fe>Porcine BM
Q1HR82	Q1HR82	RNA helicase (EC 3.6.4.13)	0.00295278	102.267	133.033	-30.7667	4.76084	6.46245	4	0.000223073	102.267	64.6667	37.6	2.96629	12.6758	4	0.000102783	133.033	64.6667	68.3667	4.42895	15.4363	4	(+)Fe>Porcine BM; (-)Fe>Porcine BM
Q1HRJ1	Q1HRJ1	60S ribosomal protein L28	0.121946	103.767	107.133	-3.36666	1.72014	1.9572	4	0.00169693	103.767	89.0667	14.7	1.96186	7.4929	4	0.00215786	107.133	89.0667	18.0667	2.57013	7.02948	4	(+)Fe>Porcine BM; (-)Fe>Porcine BM
Q1HRJ1	Q1HRJ1	60S ribosomal protein L28	0.0965139	113.033	116.633	-3.6	1.664	2.16346	4	5.77711e-06	113.033	70.3	42.7333	1.34081	31.8712	4	1.67943e-06	116.633	70.3	46.3333	1.06667	43.4375	4	(+)Fe>Porcine BM; (-)Fe>Porcine BM
Q1HRN0	Q1HRN0	60S ribosomal protein L44 (60S ribosomal protein L44 L41, putative) (AAEL003942-PA)	0.00313401	109.233	100.2	9.03333	1.42048	6.35933	4	0.000173084	109.233	90.5667	18.6667	1.38042	13.5225	4	0.00162304	100.2	90.5667	9.63333	1.27061	7.58167	4	(+)Fe>Porcine BM; (-)Fe>Porcine BM
Q1HRN0	Q1HRN0	60S ribosomal protein L44 (60S ribosomal protein L44 L41, putative) (AAEL003942-PA)	0.305641	115.433	109.8	5.63333	4.79977	1.17367	4	0.000303764	115.433	74.7333	40.7	3.47451	11.7139	4	0.000742163	109.8	74.7333	35.0667	3.76844	9.30536	4	(+)Fe>Porcine BM; (-)Fe>Porcine BM
Q5QC94	Q5QC94	40S ribosomal protein S13	0.13664	99.2667	103.967	-4.7	2.52894	1.85849	4	0.557608	99.2667	96.7667	2.5	3.91266	0.638952	4	0.127269	103.967	96.7667	7.2	3.74996	1.92002	4	(+)Fe>Porcine BM; (-)Fe>Porcine BM
Q5QC94	Q5QC94	40S ribosomal protein S13	0.0236744	103.333	115.367	-12.0333	3.38411	3.55583	4	0.000858448	103.333	81.2667	22.0667	2.46283	8.95987	4	0.000138085	115.367	81.2667	34.1	2.38094	14.3221	4	(+)Fe>Porcine BM; (-)Fe>Porcine BM
Q6Q9G1	Q6Q9G1	Ribosomal protein L37	0.0729664	111	106.033	4.96667	2.05453	2.41742	4	0.000145014	111	82.9667	28.0333	1.98186	14.145	4	0.000159238	106.033	82.9667	23.0667	1.66999	13.8124	4	(+)Fe>Porcine BM; (-)Fe>Porcine BM
Q6Q9G1	Q6Q9G1	Ribosomal protein L37	0.0118073	120.1	114.067	6.03333	1.37518	4.38731	4	1.49317e-06	120.1	65.8	54.3	1.21381	44.7352	4	7.32982e-06	114.067	65.8	48.2667	1.60762	30.0236	4	(+)Fe>Porcine BM; (-)Fe>Porcine BM
A0A6I8U458	A0A6I8U458	Uncharacterized protein	0.231958	112.067	107.267	4.8	3.40963	1.40778	4	0.000308583	112.067	80.6	31.4667	2.69712	11.6668	4	0.000395165	107.267	80.6	26.6667	2.43539	10.9497	4	(+)Fe>Porcine BM; (-)Fe>Porcine BM
A0A6I8U458	A0A6I8U458	Uncharacterized protein	0.000433713	112.833	126.067	-13.2333	1.23783	10.6907	4	1.29711e-05	112.833	61.1	51.7333	1.98858	26.0152	4	3.23021e-06	126.067	61.1	64.9667	1.76194	36.8722	4	(+)Fe>Porcine BM; (-)Fe>Porcine BM
Q174U3	Q174U3	60S ribosomal protein L18a	0.0186479	109.533	98.3667	11.1667	2.917	3.82813	4	0.0059569	109.533	92.1333	17.4	3.26326	5.33208	4	0.0384647	98.3667	92.1333	6.23334	2.05156	3.03834	4	(+)Fe>Porcine BM; (-)Fe>Porcine BM
Q174U3	Q174U3	60S ribosomal protein L18a	0.00397729	100.633	116.533	-15.9	2.6675	5.96063	4	0.000523883	100.633	82.8333	17.8	1.74801	10.183	4	0.000277491	116.533	82.8333	33.7	2.81109	11.9882	4	(+)Fe>Porcine BM; (-)Fe>Porcine BM
Q179S9	Q179S9	AAEL005515-PF (Heterogeneous nuclear ribonucleoprotein)	0.123957	108.067	104.667	3.4	1.74992	1.94294	4	0.000224306	108.067	87.2333	20.8333	1.64587	12.6579	4	8.45828e-05	104.667	87.2333	17.4333	1.07497	16.2175	4	(+)Fe>Porcine BM; (-)Fe>Porcine BM
Q179S9	Q179S9	AAEL005515-PF (Heterogeneous nuclear ribonucleoprotein)	0.544121	110.367	116.033	-5.66666	8.55894	0.662075	4	0.00301307	110.367	73.5667	36.8	5.72558	6.4273	4	0.00407292	116.033	73.5667	42.4667	7.17093	5.92206	4	(+)Fe>Porcine BM; (-)Fe>Porcine BM
Q1HR32	Q1HR32	60S ribosomal protein L8	0.881052	103.033	102.7	0.333336	2.09072	0.159436	4	0.00345094	103.033	94.2667	8.76666	1.415	6.19553	4	0.021113	102.7	94.2667	8.43333	2.28862	3.6849	4	(+)Fe>Porcine BM; (-)Fe>Porcine BM
Q1HR32	Q1HR32	60S ribosomal protein L8	1.5933e-05	101.567	116.367	-14.8	0.599074	24.7048	4	2.93564e-05	101.567	82.1	19.4667	0.918936	21.1839	4	2.92042e-06	116.367	82.1	34.2667	0.906151	37.8156	4	(+)Fe>Porcine BM; (-)Fe>Porcine BM
Q1HR63	Q1HR63	60S ribosomal protein L13a (Fragment)	0.0544194	109.6	103.767	5.83333	2.16513	2.69422	4	0.000201919	109.6	86.6667	22.9333	1.76383	13.002	4	0.000235813	103.767	86.6667	17.1	1.36829	12.4973	4	(+)Fe>Porcine BM; (-)Fe>Porcine BM
Q1HR63	Q1HR63	60S ribosomal protein L13a (Fragment)	0.0907658	113.4	116.233	-2.83333	1.27715	2.21848	4	2.06429e-06	113.4	70.4	43	1.04243	41.2497	4	1.0289e-06	116.233	70.4	45.8333	0.933334	49.1071	4	(+)Fe>Porcine BM; (-)Fe>Porcine BM
Q1HR85	Q1HR85	60S ribosomal protein L24 (AAEL008329-PA) (Ribosomal protein L24)	0.466501	108.033	106.933	1.1	1.36829	0.803922	4	6.01102e-05	108.033	85.0333	23	1.30085	17.6807	4	5.17333e-05	106.933	85.0333	21.9	1.19257	18.3637	4	(+)Fe>Porcine BM; (-)Fe>Porcine BM
Q1HR85	Q1HR85	60S ribosomal protein L24 (AAEL008329-PA) (Ribosomal protein L24)	0.0902368	111.633	118.3	-6.66667	2.99796	2.22374	4	6.24956e-05	111.633	70.1	41.5333	2.37229	17.5077	4	1.92531e-05	118.3	70.1	48.2	2.04614	23.5566	4	(+)Fe>Porcine BM; (-)Fe>Porcine BM
Q16V93	Q16V93	AAEL009642-PA (Cathepsin b)	0.0125011	96.7333	90.6333	6.1	1.41382	4.31455	4	0.00189253	96.7333	112.6	-15.8667	2.17971	7.27927	4	0.000484101	90.6333	112.6	-21.9667	2.11371	10.3925	4	Porcine BM>(-)Fe
Q16V93	Q16V93	AAEL009642-PA (Cathepsin b)	0.00256433	98.2	89.1667	9.03334	1.34578	6.71236	4	0.00230906	98.2	112.633	-14.4333	2.09072	6.90352	4	0.000385594	89.1667	112.633	-23.4667	2.12969	11.0188	4	Porcine BM>(-)Fe
Q1HR72	Q1HR72	60S ribosomal protein L9	0.00157143	86.2667	100.933	-14.6667	1.91804	7.64669	4	0.000233344	86.2667	112.767	-26.5	2.11476	12.531	4	0.013669	100.933	112.767	-11.8333	2.81583	4.20243	4	Porcine BM>(+)Fe
Q1HR72	Q1HR72	60S ribosomal protein L9	0.00512505	90.7	114.3	-23.6	4.245	5.55948	4	0.419072	90.7	95.0667	-4.36666	4.8526	0.899859	4	0.00674474	114.3	95.0667	19.2333	3.73467	5.14994	4	Porcine BM>(+)Fe
Q1HRS6	Q1HRS6	40S ribosomal protein S4	0.0920376	90.6667	94.5667	-3.9	1.76793	2.20598	4	0.00021636	90.6667	114.767	-24.1	1.8865	12.775	4	0.000297512	94.5667	114.767	-20.2	1.71529	11.7764	4	Porcine BM>(+)Fe
Q1HRS6	Q1HRS6	40S ribosomal protein S4	0.00207001	93.9333	110.433	-16.5	2.3214	7.10778	4	0.564105	93.9333	95.6	-1.66666	2.65414	0.62795	4	0.0125216	110.433	95.6	14.8333	3.43964	4.31247	4	Porcine BM>(+)Fe
J9HEW1	J9HEW1	AAEL017501-PA	0.0295926	91.9333	80.6	11.3333	3.42166	3.31223	4	0.000905259	91.9333	127.467	-35.5333	4.02106	8.83681	4	0.000710982	80.6	127.467	-46.8667	4.98074	9.40957	4	Porcine BM>(+)Fe; Porcine BM>(-)Fe
J9HEW1	J9HEW1	AAEL017501-PA	0.509137	92.9333	90.7667	2.16666	2.99258	0.724011	4	0.000392681	92.9333	116.333	-23.4	2.13359	10.9674	4	0.00114844	90.7667	116.333	-25.5667	3.07878	8.30415	4	Porcine BM>(+)Fe; Porcine BM>(-)Fe
Q177I2	Q177I2	AAEL006138-PA	0.0124583	86	80	6	1.38924	4.31889	4	1.48193e-05	86	134	-48	1.90788	25.1588	4	2.25168e-06	80	134	-54	1.33791	40.3615	4	Porcine BM>(+)Fe; Porcine BM>(-)Fe
Q177I2	Q177I2	AAEL006138-PA	0.00364365	90.2	86	4.2	0.687993	6.10471	4	5.97592e-07	90.2	123.8	-33.6	0.597216	56.2611	4	1.13857e-06	86	123.8	-37.8	0.789514	47.8776	4	Porcine BM>(+)Fe; Porcine BM>(-)Fe
Q1HR28	Q1HR28	40S ribosomal protein S28	0.370486	92.5	91.2	1.3	1.2897	1.00799	4	7.99239e-06	92.5	116.267	-23.7667	0.808977	29.3787	4	3.23822e-05	91.2	116.267	-25.0667	1.21289	20.6668	4	Porcine BM>(+)Fe; Porcine BM>(-)Fe
Q1HR28	Q1HR28	40S ribosomal protein S28	0.513926	98	99.7333	-1.73333	2.42304	0.715354	4	0.139911	98	102.233	-4.23333	2.30314	1.83807	4	0.326542	99.7333	102.233	-2.5	2.23805	1.11704	4	Porcine BM>(+)Fe; Porcine BM>(-)Fe
Q1HR36	Q1HR36	14-3-3 protein zeta	0.00338201	97.7333	114.167	-16.4333	2.63797	6.22953	4	0.0553982	97.7333	88.0667	9.66666	3.61094	2.67705	4	0.00244222	114.167	88.0667	26.1	3.83782	6.80073	4
Q1HR36	Q1HR36	14-3-3 protein zeta	0.0900124	98.8667	133.7	-34.8333	15.6486	2.22598	4	0.106491	98.8667	67.4667	31.4	15.1244	2.07611	4	0.00278582	133.7	67.4667	66.2333	10.0895	6.56459	4
Q0IEM1	Q0IEM1	40S ribosomal protein S7	0.221817	92.1	97.1667	-5.06667	3.50492	1.44559	4	0.00784298	92.1	110.8	-18.7	3.78902	4.93532	4	0.00458356	97.1667	110.8	-13.6333	2.37791	5.73333	4
Q0IEM1	Q0IEM1	40S ribosomal protein S7	0.00151232	92.7	115.633	-22.9333	2.96891	7.72449	4	0.628531	92.7	91.6333	1.06667	2.03906	0.523119	4	0.00191064	115.633	91.6333	24	3.30538	7.26088	4
Q0IFE0	Q0IFE0	60S ribosomal protein L7a	0.0117303	95.8667	101.367	-5.5	1.25122	4.39571	4	0.00729569	95.8667	102.8	-6.93333	1.37639	5.03734	4	0.164408	101.367	102.8	-1.43333	0.843274	1.69973	4
Q0IFE0	Q0IFE0	60S ribosomal protein L7a	0.0182709	100.2	113.533	-13.3333	3.46138	3.85203	4	0.0159549	100.2	86.3	13.9	3.46362	4.01314	4	0.00415913	113.533	86.3	27.2333	4.62505	5.88822	4
Q0IFK9	Q0IFK9	AAEL004699-PA	0.00469913	94.2667	101.667	-7.4	1.29957	5.69418	4	0.00397484	94.2667	104.067	-9.8	1.64384	5.96164	4	0.121206	101.667	104.067	-2.4	1.22293	1.9625	4
Q0IFK9	Q0IFK9	AAEL004699-PA	0.00322334	102.033	116.1	-14.0667	2.22885	6.31117	4	0.000132142	102.033	81.8667	20.1667	1.39244	14.483	4	5.85001e-05	116.1	81.8667	34.2333	1.92296	17.8024	4
Q16PF7	Q16PF7	40S ribosomal protein S15	0.298677	89.5	94.0667	-4.56667	3.8268	1.19334	4	0.00871864	89.5	116.367	-26.8667	5.61021	4.78889	4	0.0184723	94.0667	116.367	-22.3	5.80852	3.83919	4
Q16PF7	Q16PF7	40S ribosomal protein S15	0.111974	92.9333	110.367	-17.4333	8.57995	2.03187	4	0.52714	92.9333	96.7	-3.76666	5.44498	0.691768	4	0.160703	110.367	96.7	13.6667	7.94949	1.71919	4
Q16ZR8	Q16ZR8	40S ribosomal protein SA	0.226166	110.5	96.1667	14.3333	10.0292	1.42916	4	0.295843	110.5	93.3333	17.1667	14.2881	1.20146	4	0.869222	96.1667	93.3333	2.83333	16.1455	0.175488	4
Q16ZR8	Q16ZR8	40S ribosomal protein SA	0.157677	106.567	117.467	-10.9	6.28084	1.73544	4	0.00209412	106.567	75.9667	30.6	4.31844	7.0859	4	0.0040126	117.467	75.9667	41.5	6.97918	5.94626	4
Q174Q3	Q174Q3	AAEL006820-PA (Lipid storage droplets surface binding protein 2 (lsd2))	0.160666	94.4333	89.7333	4.7	2.73354	1.71938	4	0.00159305	94.4333	115.833	-21.4	2.80872	7.61914	4	0.00148452	89.7333	115.833	-26.1	3.36237	7.76237	4
Q174Q3	Q174Q3	AAEL006820-PA (Lipid storage droplets surface binding protein 2 (lsd2))	0.166843	110.8	94.1	16.7	9.89815	1.68718	4	0.0913927	110.8	95.1	15.7	7.09671	2.21229	4	0.933007	94.1	95.1	-1	11.1766	0.0894725	4
Q17H12	Q17H12	ATP synthase subunit beta (EC 7.1.2.2)	0.0276263	93.4333	98.0667	-4.63333	1.36829	3.38622	4	0.000291951	93.4333	108.5	-15.0667	1.27323	11.8334	4	0.00396297	98.0667	108.5	-10.4333	1.74865	5.96651	4
Q17H12	Q17H12	ATP synthase subunit beta (EC 7.1.2.2)	0.00508961	100.2	111.667	-11.4667	2.05859	5.57016	4	0.00085607	100.2	88.1333	12.0667	1.34578	8.96634	4	0.000270316	111.667	88.1333	23.5333	1.94993	12.0688	4
Q1HQU2	Q1HQU2	60S ribosomal protein L5	0.958446	98.1	97.9	0.199997	3.6074	0.0554407	4	0.17412	98.1	104	-5.9	3.57398	1.65082	4	0.0759529	97.9	104	-6.1	2.56255	2.38044	4
Q1HQU2	Q1HQU2	60S ribosomal protein L5	0.00114649	96.5333	118.3	-21.7667	2.62001	8.30786	4	0.00860642	96.5333	85.1667	11.3667	2.36479	4.80663	4	0.000673356	118.3	85.1667	33.1333	3.47195	9.54314	4
Q1HR41	Q1HR41	40S ribosomal protein S10 (AAEL002047-PA) (Ribosomal protein S10E)	0.721483	93.3667	91.7333	1.63334	4.26914	0.382592	4	0.00373982	93.3667	114.933	-21.5667	3.55793	6.06157	4	0.00204394	91.7333	114.933	-23.2	3.25303	7.13181	4
Q1HR41	Q1HR41	40S ribosomal protein S10 (AAEL002047-PA) (Ribosomal protein S10E)	0.597837	101.167	102.9	-1.73334	3.02949	0.572156	4	0.129387	101.167	95.9	5.26666	2.76365	1.90569	4	0.0237195	102.9	95.9	7	1.96977	3.55371	4
Q1HR62	Q1HR62	60S ribosomal protein L18	0.682771	100.333	97.7333	2.60001	5.9112	0.439844	4	0.728644	100.333	101.933	-1.6	4.2991	0.372171	4	0.575133	97.7333	101.933	-4.2	6.89122	0.609472	4
Q1HR62	Q1HR62	60S ribosomal protein L18	0.0392651	99.9333	112.3	-12.3667	4.09851	3.01736	4	0.0405462	99.9333	87.7667	12.1667	4.07622	2.98479	4	0.0113763	112.3	87.7667	24.5333	5.53152	4.43518	4
Q1HR66	Q1HR66	Polyadenylate-binding protein (PABP)	0.00895776	91.6333	103.233	-11.6	2.44108	4.75199	4	0.00376127	91.6333	105.1	-13.4667	2.22511	6.05214	4	0.59768	103.233	105.1	-1.86666	3.26105	0.572411	4
Q1HR66	Q1HR66	Polyadenylate-binding protein (PABP)	0.0267442	98.2	118.533	-20.3333	5.94288	3.42146	4	0.0283266	98.2	83.2333	14.9667	4.45546	3.35917	4	0.00115965	118.533	83.2333	35.3	4.26172	8.28305	4
Q1HR77	Q1HR77	Ribosomal protein L3	0.157789	98.2333	100.933	-2.7	1.55635	1.73483	4	0.148757	98.2333	100.867	-2.63332	1.47498	1.78533	4	0.96438	100.933	100.867	0.0666733	1.40317	0.0475162	4
Q1HR77	Q1HR77	Ribosomal protein L3	0.016232	103.333	110.967	-7.63333	1.91195	3.99243	4	0.00018063	103.333	85.7	17.6333	1.31825	13.3763	4	0.00010933	110.967	85.7	25.2667	1.66266	15.1965	4
Q1HRM3	Q1HRM3	40S ribosomal protein S12	0.377578	96.9333	90.2	6.73334	6.79125	0.991472	4	0.169085	96.9333	112.8	-15.8667	9.46807	1.67581	4	0.0267178	90.2	112.8	-22.6	6.60328	3.42254	4
Q1HRM3	Q1HRM3	40S ribosomal protein S12	0.97943	104.533	104.433	0.0999985	3.64539	0.0274315	4	0.0472106	104.533	91.0667	13.4667	4.75383	2.8328	4	0.0342218	104.433	91.0667	13.3667	4.2315	3.15885	4
Q1HRP3	Q1HRP3	40S ribosomal protein S9	0.228375	96.2	101.533	-5.33334	3.75337	1.42095	4	0.0853732	96.2	102.2	-6.00001	2.63881	2.27375	4	0.825357	101.533	102.2	-0.666672	2.83039	0.235541	4
Q1HRP3	Q1HRP3	40S ribosomal protein S9	0.00864098	100.967	112	-11.0333	2.29807	4.80114	4	0.00403705	100.967	87.0333	13.9333	2.3471	5.9364	4	0.000118722	112	87.0333	24.9667	1.67763	14.8821	4
Q1HRQ6	Q1HRQ6	40S ribosomal protein S15/S22 (40S ribosomal protein S15a) (AAEL009151-PA) (AAEL009151-PB)	0.274475	91.0333	96.6	-5.56667	4.39975	1.26522	4	0.0316161	91.0333	112.367	-21.3333	6.58044	3.24193	4	0.0335531	96.6	112.367	-15.7667	4.95894	3.17944	4
Q1HRQ6	Q1HRQ6	40S ribosomal protein S15/S22 (40S ribosomal protein S15a) (AAEL009151-PA) (AAEL009151-PB)	0.00153184	93.4333	112.533	-19.1	2.48104	7.69838	4	0.740041	93.4333	94.0333	-0.599998	1.68688	0.355686	4	0.000906351	112.533	94.0333	18.5	2.09417	8.83404	4
Q1HRR3	Q1HRR3	40S ribosomal protein S3a	0.512576	99.6667	96.5667	3.1	4.31882	0.717788	4	0.380685	99.6667	103.733	-4.06667	4.13145	0.984321	4	0.058907	96.5667	103.733	-7.16667	2.73719	2.61826	4
Q1HRR3	Q1HRR3	40S ribosomal protein S3a	0.145977	104.3	108.033	-3.73333	2.0723	1.80154	4	0.00182019	104.3	87.6667	16.6333	2.26151	7.35496	4	0.00075971	108.033	87.6667	20.3667	2.20202	9.24908	4
Q1HRR8	Q1HRR8	40S ribosomal protein S19 (AAEL010756-PA) (AAEL010756-PB)	0.583703	94.1333	95.3	-1.16666	1.95988	0.595275	4	0.00126762	94.1333	110.6	-16.4667	2.03497	8.09184	4	0.000392887	95.3	110.6	-15.3	1.39523	10.9659	4
Q1HRR8	Q1HRR8	40S ribosomal protein S19 (AAEL010756-PA) (AAEL010756-PB)	0.0087775	100.4	108.133	-7.73333	1.61795	4.77969	4	0.00497034	100.4	91.4	9	1.6052	5.60677	4	0.00071329	108.133	91.4	16.7333	1.77983	9.40167	4
Q1HRS9	Q1HRS9	40S ribosomal protein S20	0.0529471	86.9	94.3333	-7.43333	2.73211	2.72073	4	0.00174576	86.9	118.767	-31.8667	4.28499	7.43682	4	0.00238284	94.3333	118.767	-24.4333	3.56916	6.84569	4
Q1HRS9	Q1HRS9	40S ribosomal protein S20	0.0966525	93.0667	104.033	-10.9667	5.07204	2.16218	4	0.0416515	93.0667	102.867	-9.8	3.31344	2.95765	4	0.82658	104.033	102.867	1.16666	4.98888	0.233853	4
Q1HRT6	Q1HRT6	60S ribosomal protein L10 (AAEL002534-PA) (Ribosomal protein L10)	0.0132608	93.1	99.4667	-6.36667	1.50148	4.24026	4	0.000777793	93.1	107.433	-14.3333	1.5592	9.19274	4	0.00801987	99.4667	107.433	-7.96667	1.62446	4.90418	4
Q1HRT6	Q1HRT6	60S ribosomal protein L10 (AAEL002534-PA) (Ribosomal protein L10)	0.0342548	97.2667	109.767	-12.5	3.95839	3.15785	4	0.160176	97.2667	92.9667	4.3	2.49711	1.72199	4	0.00998381	109.767	92.9667	16.8	3.64722	4.60625	4
Q1HRU0	Q1HRU0	AAEL004855-PA (ADP,ATP carrier protein) (ADP/ATP translocase)	0.000235685	88.2667	101.933	-13.6667	1.09342	12.4991	4	1.29456e-05	88.2667	109.8	-21.5333	0.827312	26.0281	4	0.000417746	101.933	109.8	-7.86667	0.728774	10.7944	4
Q1HRU0	Q1HRU0	AAEL004855-PA (ADP,ATP carrier protein) (ADP/ATP translocase)	0.135958	111.6	104.533	7.06667	3.79356	1.8628	4	0.00150207	111.6	83.9	27.7	3.57957	7.73836	4	0.00105921	104.533	83.9	20.6333	2.43265	8.48183	4
Q52UT2	Q52UT2	40S ribosomal protein S17	0.262151	95.9	99.5333	-3.63333	2.78588	1.3042	4	0.0635772	95.9	104.567	-8.66666	3.40408	2.54596	4	0.115599	99.5333	104.567	-5.03333	2.51175	2.00391	4
Q52UT2	Q52UT2	40S ribosomal protein S17	0.0236399	102.267	111.333	-9.06667	2.54864	3.55746	4	0.000748937	102.267	86.4333	15.8333	1.70555	9.28344	4	0.000532335	111.333	86.4333	24.9	2.45538	10.141	4
Q9GSB1	Q9GSB1	40S ribosomal protein S11	0.00529292	94.2	104.933	-10.7333	1.94793	5.51011	4	0.0148551	94.2	100.833	-6.63334	1.61795	4.09983	4	0.17203	104.933	100.833	4.1	2.46824	1.6611	4
Q9GSB1	Q9GSB1	40S ribosomal protein S11	0.0327907	99.2333	113.2	-13.9667	4.35979	3.20352	4	0.0361249	99.2333	87.6	11.6333	3.74937	3.10274	4	0.00648419	113.2	87.6	25.6	4.9163	5.20717	4
