# Supplementary material for: Shotgun and TMT-Labeled Proteomic Analysis of the Ovarian Proteins of an Insect Vector, Aedes aegypti (Diptera: Culicidae)
Source: J Insect Sci. 2022 Mar 18;22(2):7. doi: 10.1093/jisesa/ieac018 (PMC8932505; doi:10.1093/jisesa/ieac018)
Supplement: ieac018_suppl_Supplementary_Materials [file ieac018_suppl_supplementary_materials.zip › ieac018_suppl_Supplement 1.xlsx]

## Sheet: Supplement 1
Sample Collection for Shotgun Proteomic Analysis
Collection Dates	24 h PBM (Ovary Pairs)	72 h PBM (Ovary Pairs)
1	15	15
2	15	15
3	15	15
4	15	15
5	15	15
6	15	15
Total Ovary Pairs	90	90
