# Supplementary material for: Shotgun and TMT-Labeled Proteomic Analysis of the Ovarian Proteins of an Insect Vector, Aedes aegypti (Diptera: Culicidae)
Source: J Insect Sci. 2022 Mar 18;22(2):7. doi: 10.1093/jisesa/ieac018 (PMC8932505; doi:10.1093/jisesa/ieac018)
Supplement: ieac018_suppl_Supplementary_Materials [file ieac018_suppl_supplementary_materials.zip › ieac018_suppl_Supplement 3.xlsx]

## Sheet: Ovarian Proteins
Ovarian Proteome Database
Scaffold Analysis				UniProtKB Analysis																					DAVID Analysis
GI Number	Corrected GI Number	Accession Number	Protein Name	UniProtKB Entry	UniProtKB ID	Status	Protein names	Gene names	Length	Gene Ontology (GO)	Biological Process	Molecular Function	Cellular Component	GO IDs	Developmental Stage	Induction	Tissue Specificity	Pathway	Subcellular Location	Protein Families	Metal Binding	PubMed ID	Cross-reference (STRING)	Cross-reference (InterPro)	DAVID IDs	Gene Name	Gene Name minus Duplicates
265212	265212	AAB25307.1	Drosophila melanogaster vitelline membrane protein homolog [Aedes aegypti]	P19425	V15A2_AEDAE	reviewed	AAEL017403-PA	AaeL_AAEL017403	97	extracellular space; negative regulation of endopeptidase activity; oocyte development; serine-type endopeptidase inhibitor activity	negative regulation of endopeptidase activity; oocyte development; serine-type endopeptidase inhibitor activity	serine-type endopeptidase inhibitor activity	extracellular space	GO:0005615; GO:0010951; GO:0048599; GO:0004867	DEVELOPMENTAL STAGE: Synthesized and released from follicular epithelium 18-24 hours after a blood meal. Synthesis peaks at 36 hours and stops at 56 hours. {ECO:0000269|PubMed:14506222, ECO:0000269|PubMed:2394318, ECO:0000269|PubMed:8432405, ECO:0000269|PubMed:9887508}.		TISSUE SPECIFICITY: Expressed in the anterior region of the follicle cells. {ECO:0000269|PubMed:9887508}.		SUBCELLULAR LOCATION: Secreted {ECO:0000269|PubMed:14506222, ECO:0000269|PubMed:2394318}. Note=Secreted from the ovary, starting 18 hours after a blood meal, circulates in the hemolymph.	Vitelline membrane protein family		9887508; 17510324; 8432405; 2394318; 8353526; 14506222; 8512567				AaeL_AAEL017403	AaeL_AAEL017403
790835	790835	AAA99486.1	vitellogenin [Aedes aegypti]	Q16927	VIT1_AEDAE	reviewed	Vitellogenin-A1 (VG) (PVG1) [Cleaved into: Vitellin light chain (VL); Vitellin heavy chain (VH)]	VGA1 AaeL_AAEL010434	2169	lipid transporter activity; nutrient reservoir activity	lipid transporter activity	lipid transporter activity; nutrient reservoir activity		GO:0005319; GO:0045735		INDUCTION: Synthesized only by sexually mature female after ingestion of blood.	TISSUE SPECIFICITY: Produced by the fat body, where it is cleaved in the rough endoplasmic reticulum or cis-Golgi before being secreted into hemolymph. It is then sequestered by a single class of receptor mediated endocytosis in the ovary.					7550249; 17510324; 8158643; 2351682		IPR015819;IPR001747;IPR015816;IPR015255;IPR015818;IPR011030;IPR001846;		AaeL_AAEL010434
1008858	1008858	AAA79004.1	cathepsin B-like thiol protease [Aedes aegypti]	Q16920	Q16920_AEDAE	unreviewed	AAEL007599-PA	AaeL_AAEL007599	342	cysteine-type peptidase activity	cysteine-type peptidase activity	cysteine-type peptidase activity		GO:0008234						Peptidase C1 family			7159.AAEL007599-PA;	IPR025661;IPR000169;IPR025660;IPR013128;IPR000668;	2115741	AaeL_AAEL007599	AaeL_AAEL007599
13195275	13195275	AAK15638.1	HCH, ferritin heavy chain-like protein [Aedes aegypti]	Q9NDI4	Q9NDI4_AEDAE	unreviewed	AAEL007385-PB	AaeL_AAEL007385	209	cellular iron ion homeostasis; ferric iron binding; ferroxidase activity; iron ion transport	cellular iron ion homeostasis; ferroxidase activity; iron ion transport	ferric iron binding; ferroxidase activity		GO:0006879; GO:0008199; GO:0004322; GO:0006826						Ferritin family		10849008;	7159.AAEL007385-PB;	IPR001519;IPR009040;IPR009078;IPR012347;IPR008331;		AaeL_AAEL007385
27461242	27461242	AAM28250.1	phenylalanine hydroxylase [Aedes aegypti]	Q8I901	Q8I901_AEDAE	unreviewed	AAEL017029-PA	AaeL_AAEL017029	447	amino acid binding; iron ion binding; L-phenylalanine catabolic process; phenylalanine 4-monooxygenase activity	L-phenylalanine catabolic process; phenylalanine 4-monooxygenase activity	amino acid binding; iron ion binding; phenylalanine 4-monooxygenase activity		GO:0006559; GO:0016597; GO:0005506; GO:0004505								12609519; 17510324;		IPR002912;IPR001273;IPR019774;IPR005961;IPR019773;		AaeL_AAEL017029	AaeL_AAEL017029
37528871	37528871	AAQ92366.1	vitellogenin-C [Aedes aegypti]	Q6UBM1	Q6UBM1_AEDAE	unreviewed	AAEL006126-PA	AaeL_AAEL006126	2087	lipid transporter activity	lipid transporter activity	lipid transporter activity		GO:0005319										IPR015819;IPR001747;IPR015816;IPR015255;IPR015818;IPR011030;IPR001846;		AaeL_AAEL006126
45934571	45934571	AAS79345.1	60S ribosomal protein L37 [Aedes aegypti]	Q6Q9G1	Q6Q9G1_AEDAE	unreviewed	AAEL017198-PA	AaeL_AAEL017198	91	metal ion binding; ribosome; rRNA binding; structural constituent of ribosome; translation	translation	metal ion binding; rRNA binding; structural constituent of ribosome	ribosome	GO:0046872; GO:0019843; GO:0005840; GO:0003735; GO:0006412						Ribosomal protein L37e family		17510324;		IPR011331;IPR001569;IPR018267;IPR011332;		AaeL_AAEL017198	AaeL_AAEL017198
55982009	55982009	AAV69397.1	40S ribosomal protein S4 [Aedes aegypti]	Q5QC96	Q5QC96_AEDAE	unreviewed	40S ribosomal protein S4	40sRpS4	270	ribosome; rRNA binding; structural constituent of ribosome; translation	translation	rRNA binding; structural constituent of ribosome	ribosome	GO:0019843; GO:0005840; GO:0003735; GO:0006412						Ribosomal protein S4e family				IPR005824;IPR000876;IPR013845;IPR013843;IPR018199;IPR002942;		AaeL_AAEL003694
56684617	56684617	AAW21995.1	elongation factor 1 alpha [Aedes aegypti]	Q5MM87	Q5MM87_AEDAE	unreviewed	Elongation factor 1 alpha (Fragment)		323	GTPase activity; GTP binding; translation elongation factor activity	GTPase activity; translation elongation factor activity	GTPase activity; GTP binding; translation elongation factor activity		GO:0005525; GO:0003924; GO:0003746										IPR000795;IPR027417;IPR009000;IPR009001;IPR004161;IPR004160;		AaeL_AAEL017096
63079853	63079853	AAY29698.1	laccase-like multicopper oxidase 1 [Aedes aegypti]	Q4ZGM4	Q4ZGM4_AEDAE	unreviewed	Laccase-like multicopper oxidase 1	lac1	747	copper ion binding; oxidoreductase activity	oxidoreductase activity	copper ion binding; oxidoreductase activity		GO:0005507; GO:0016491										IPR001117;IPR011706;IPR011707;IPR002355;IPR008972;		AaeL_AAEL007415
91992512	91992512	ABE72972.1	cathepsin L [Aedes aegypti]	Q1PA54	Q1PA54_AEDAE	unreviewed	AAEL006389-PA	AaeL_AAEL006389	548	cysteine-type peptidase activity	cysteine-type peptidase activity	cysteine-type peptidase activity		GO:0008234						Peptidase C1 family			7159.AAEL006389-PA;	IPR000169;IPR025660;IPR013128;IPR000668;IPR013201;	2107437	AaeL_AAEL006389	AaeL_AAEL006389
94468404	94468404	ABF18051.1	40S ribosomal protein S4 [Aedes aegypti]	Q1HRS6	Q1HRS6_AEDAE	unreviewed	40S ribosomal protein S4		262	ribosome; rRNA binding; structural constituent of ribosome; translation	translation	rRNA binding; structural constituent of ribosome	ribosome	GO:0019843; GO:0005840; GO:0003735; GO:0006412						Ribosomal protein S4e family		17204158		IPR005824;IPR000876;IPR013845;IPR013843;IPR018199;IPR002942;	2107139	AaeL_AAEL003694	AaeL_AAEL003694
94468476	94468476	ABF18087.1	60S ribosomal protein L15/L27 [Aedes aegypti]	Q1HRP0	Q1HRP0_AEDAE	unreviewed	60S ribosomal protein L15/L27		149	ribosome; structural constituent of ribosome; translation	translation	structural constituent of ribosome	ribosome	GO:0005840; GO:0003735; GO:0006412						Ribosomal protein L15P family		17204158		IPR001196;IPR021131;	2109518	AaeL_AAEL005298	AaeL_AAEL005298
94468504	94468504	ABF18101.1	signal peptidase I [Aedes aegypti]	Q1HRM6	Q1HRM6_AEDAE	unreviewed	Signal peptidase I		184	integral component of membrane; serine-type peptidase activity; signal peptide processing	serine-type peptidase activity; signal peptide processing	serine-type peptidase activity	integral component of membrane	GO:0016021; GO:0008236; GO:0006465								17204158		IPR019758;IPR019756;IPR028360;IPR019759;IPR015927;IPR001733;		AaeL_AAEL009168
94468602	94468602	ABF18150.1	catalase [Aedes aegypti]	Q1HRH7	Q1HRH7_AEDAE	unreviewed	AAEL013407-PB	AaeL_AAEL013407	428	catalase activity; heme binding; metal ion binding; response to oxidative stress	catalase activity; response to oxidative stress	catalase activity; heme binding; metal ion binding		GO:0004096; GO:0020037; GO:0046872; GO:0006979							metal 278 278 iron (heme axial ligand). {ECO:0000256|PIRSR:PIRSR038928-2}.	17204158		IPR018028;IPR020835;IPR024711;IPR011614;IPR002226;IPR010582;		AaeL_AAEL013407
94468726	94468726	ABF18212.1	60S ribosomal protein L39 [Aedes aegypti]	Q1HRB5	Q1HRB5_AEDAE	unreviewed	AAEL009403-PA	AaeL_AAEL009403	51	ribosome; structural constituent of ribosome; translation	translation	structural constituent of ribosome	ribosome	GO:0005840; GO:0003735; GO:0006412								17204158		IPR000077;IPR020083;IPR023626;	2101278	AaeL_AAEL009403	AaeL_AAEL009403
94468780	94468780	ABF18239.1	translation elongation factor EF-1 alpha/Tu [Aedes aegypti]	Q1HR88	Q1HR88_AEDAE	unreviewed	AAEL017096-PA	AaeL_AAEL017096	463	cytoplasm; GTPase activity; GTP binding; translation elongation factor activity	GTPase activity; translation elongation factor activity	GTPase activity; GTP binding; translation elongation factor activity	cytoplasm	GO:0005525; GO:0003924; GO:0005737; GO:0003746						TRAFAC class translation factor GTPase superfamily, Classic translation factor GTPase family, EF-Tu/EF-1A subfamily		17204158; 17510324;		IPR000795;IPR027417;IPR009000;IPR009001;IPR004539;IPR004161;IPR004160;		AaeL_AAEL017096	AaeL_AAEL017096
94468802	94468802	ABF18250.1	ribosomal protein L3 [Aedes aegypti]	Q1HR77	Q1HR77_AEDAE	unreviewed	Ribosomal protein L3		415	ribosome; structural constituent of ribosome; translation	translation	structural constituent of ribosome	ribosome	GO:0005840; GO:0003735; GO:0006412						Ribosomal protein L3P family		17204158		IPR000597;IPR019926;IPR009000;	2094162	AaeL_AAEL009385	AaeL_AAEL009385
94468808	94468808	ABF18253.1	ribosomal protein L19 [Aedes aegypti]	Q1HR74	Q1HR74_AEDAE	unreviewed	AAEL012733-PA	AaeL_AAEL012733	204	ribosome; structural constituent of ribosome; translation	translation	structural constituent of ribosome	ribosome	GO:0005840; GO:0003735; GO:0006412						Ribosomal protein L19e family		17204158	7159.AAEL012733-PA;	IPR027547;IPR023638;IPR000196;IPR015972;IPR015974;		AaeL_AAEL012733
94468818	94468818	ABF18258.1	heat shock cognate 70 [Aedes aegypti]	Q1HR69	Q1HR69_AEDAE	unreviewed	AAEL017349-PA (Heat shock cognate 70)	AaeL_AAEL017349	655	ATP binding; response to stress	response to stress	ATP binding		GO:0005524; GO:0006950						Heat shock protein 70 family		17204158; 17510324;		IPR018181;IPR029048;IPR029047;IPR013126;		AaeL_AAEL017349	AaeL_AAEL017349
94468830	94468830	ABF18264.1	60S ribosomal protein L13a [Aedes aegypti]	Q1HR63	Q1HR63_AEDAE	unreviewed	AAEL009825-PA	AaeL_AAEL009825	236	large ribosomal subunit; structural constituent of ribosome; translation	translation	structural constituent of ribosome	large ribosomal subunit	GO:0015934; GO:0003735; GO:0006412						Ribosomal protein L13P family		17204158	7159.AAEL009825-PA;	IPR005822;IPR023563;IPR023564;IPR005755;		AaeL_AAEL009825
94468840	94468840	ABF18269.1	40S ribosomal protein S27 [Aedes aegypti]	Q1HR58	Q1HR58_AEDAE	unreviewed	40S ribosomal protein S27		84	metal ion binding; ribosome; structural constituent of ribosome; translation	translation	metal ion binding; structural constituent of ribosome	ribosome	GO:0046872; GO:0005840; GO:0003735; GO:0006412						Ribosomal protein S27e family		17204158		IPR000592;IPR023407;IPR011332;	2109795	AaeL_AAEL004600	AaeL_AAEL004600
94468942	94468942	ABF18320.1	molecular chaperone [Aedes aegypti]	Q1HR07	Q1HR07_AEDAE	unreviewed	AAEL009946-PA	AaeL_AAEL009946	359	protein folding	protein folding			GO:0006457								17204158	7159.AAEL013020-PA;	IPR002939;IPR001623;IPR018253;IPR008971;	2083736	AaeL_AAEL009946	AaeL_AAEL009946
94468954	94468954	ABF18326.1	membrane glycoprotein LIG-1 [Aedes aegypti]	Q1HR01	Q1HR01_AEDAE	unreviewed	AAEL001420-PA	AaeL_AAEL001420	508													17204158		IPR001611;		AaeL_AAEL001420
94468966	94468966	ABF18332.1	heat shock cognate 70 [Aedes aegypti]	Q1HQZ5	Q1HQZ5_AEDAE	unreviewed	AAEL016995-PA	AaeL_AAEL016995	651	ATP binding; response to stress	response to stress	ATP binding		GO:0005524; GO:0006950						Heat shock protein 70 family		17204158		IPR018181;IPR029048;IPR029047;IPR013126;		AaeL_AAEL016995	AaeL_AAEL016995
94469008	94469008	ABF18353.1	transmembrane trafficking protein [Aedes aegypti]	Q1HQX4	Q1HQX4_AEDAE	unreviewed	Transmembrane trafficking protein		208	integral component of membrane; transport	transport		integral component of membrane	GO:0016021; GO:0006810					SUBCELLULAR LOCATION: Membrane {ECO:0000256|RuleBase:RU003827}; Single-pass type I membrane protein {ECO:0000256|RuleBase:RU003827}.	EMP24/GP25L family		17204158		IPR009038;IPR015720;		AaeL_AAEL006303
94469050	94469050	ABF18374.1	truncated ER mannose-binding lectin [Aedes aegypti]	Q1HQV3	Q1HQV3_AEDAE	unreviewed	AAEL010901-PB	AaeL_AAEL010901	398	carbohydrate binding; membrane		carbohydrate binding	membrane	GO:0030246; GO:0016020								17204158	7159.AAEL010901-PA;	IPR013320;IPR005052;		AaeL_AAEL010901
108865788	108865788	EAT32239.1	ubiquitin-conjugating enzyme [Aedes aegypti]	Q1DGG0	Q1DGG0_AEDAE	unreviewed	AAEL015648-PA	AaeL_AAEL015648	122	acid-amino acid ligase activity	acid-amino acid ligase activity	acid-amino acid ligase activity		GO:0016881								17510324	7159.AAEL015648-PA;	IPR000608;IPR016135;	2090208	AaeL_AAEL015648	AaeL_AAEL015648
108866407	108866407	EAT32279.1	tryptophanyl-tRNA synthetase [Aedes aegypti]	Q1DGK0	Q1DGK0_AEDAE	unreviewed	AAEL015601-PA	AaeL_AAEL015601	311	ATP binding; cytoplasm; tryptophan-tRNA ligase activity; tryptophanyl-tRNA aminoacylation	tryptophan-tRNA ligase activity; tryptophanyl-tRNA aminoacylation	ATP binding; tryptophan-tRNA ligase activity	cytoplasm	GO:0005524; GO:0005737; GO:0004830; GO:0006436								17510324	7159.AAEL015601-PA;	IPR002305;IPR014729;IPR002306;	2107043	AaeL_AAEL015601	AaeL_AAEL015601
108866460	108866460	EAT32285.1	vacuolar ATP synthase subunit c [Aedes aegypti]	Q1DGK6	Q1DGK6_AEDAE	unreviewed	AAEL015594-PA (Fragment)	AaeL_AAEL015594	299	ATP hydrolysis coupled proton transport; hydrogen ion transmembrane transporter activity; proton-transporting V-type ATPase, V1 domain	ATP hydrolysis coupled proton transport; hydrogen ion transmembrane transporter activity	hydrogen ion transmembrane transporter activity	proton-transporting V-type ATPase, V1 domain	GO:0015991; GO:0015078; GO:0033180								17510324	7159.AAEL015594-PA;	IPR004907;	2095508	AaeL_AAEL015594	AaeL_AAEL015594
108866498	403183494	EAT32289.2	juvenile hormone esterase [Aedes aegypti]	Q1DGL0	Q1DGL0_AEDAE	unreviewed	AAEL015590-PA (Fragment)	AaeL_AAEL015590	576													17510324	7159.AAEL015590-PA;	IPR029058;IPR002018;IPR019819;	2084956	AaeL_AAEL015590	AaeL_AAEL015590
108867687	108867687	EAT32383.1	histone H1, putative [Aedes aegypti]	Q1DGV3	Q1DGV3_AEDAE	unreviewed	AAEL015464-PA	AaeL_AAEL015464	208	DNA binding; nucleosome; nucleosome assembly; nucleus	nucleosome assembly	DNA binding	nucleosome; nucleus	GO:0003677; GO:0000786; GO:0006334; GO:0005634					SUBCELLULAR LOCATION: Nucleus {ECO:0000256|RuleBase:RU003895}.; SUBCELLULAR LOCATION: Nucleus {ECO:0000256|SAAS:SAAS00083218}. Chromosome {ECO:0000256|SAAS:SAAS00083218}.	Histone H1/H5 family		17510324	7159.AAEL015464-PA;	IPR005818;IPR005819;IPR011991;	2093379	AaeL_AAEL015464	AaeL_AAEL015464
108867744	108867744	EAT32387.1	transferrin [Aedes aegypti]	Q1DGV7	Q1DGV7_AEDAE	unreviewed	Transferrin	AaeL_AAEL015458	633	cellular iron ion homeostasis; extracellular region; ferric iron binding; iron ion transport	cellular iron ion homeostasis; iron ion transport	ferric iron binding	extracellular region	GO:0006879; GO:0005576; GO:0008199; GO:0006826						Transferrin family		17510324		IPR016357;IPR001156;IPR018195;	2112883	AaeL_AAEL015458	AaeL_AAEL015458
108868013	108868013	EAT32422.1	AMP deaminase [Aedes aegypti]	Q1DGZ2	Q1DGZ2_AEDAE	unreviewed	AAEL015410-PA	AaeL_AAEL015410	511	AMP deaminase activity; IMP salvage	AMP deaminase activity; IMP salvage	AMP deaminase activity		GO:0003876; GO:0032264								17510324	7159.AAEL015410-PA;	IPR006650;IPR001365;IPR006329;	2101784	AaeL_AAEL015410	AaeL_AAEL015410
108868098	108868098	EAT32437.1	chaperonin [Aedes aegypti]	Q1DH07	Q1DH07_AEDAE	unreviewed	AAEL015373-PA	AaeL_AAEL015373	297	ATP binding; cytoplasm; protein folding	protein folding	ATP binding	cytoplasm	GO:0005524; GO:0005737; GO:0006457						TCP-1 chaperonin family		17510324	7159.AAEL015373-PA;	IPR017998;IPR002194;IPR002423;IPR027409;IPR027413;IPR027410;	2092779	AaeL_AAEL015373	AaeL_AAEL015373
108868255	108868255	EAT32491.1	calnexin [Aedes aegypti]	Q1DH50	Q1DH50_AEDAE	unreviewed	AAEL015100-PA	AaeL_AAEL015100	602	calcium ion binding; endoplasmic reticulum; protein folding	protein folding	calcium ion binding	endoplasmic reticulum	GO:0005509; GO:0005783; GO:0006457						Calreticulin family		17510324	7159.AAEL015100-PA;	IPR001580;IPR018124;IPR009033;IPR013320;	2084430	AaeL_AAEL015100	AaeL_AAEL015100
108868271	108868271	EAT32502.1	60S ribosomal protein L12 [Aedes aegypti]	Q1HRI6	Q1HRI6_AEDAE	unreviewed	40S ribosomal protein S2 (AAEL014562-PA)	AaeL_AAEL014562	165	ribosome; structural constituent of ribosome; translation	translation	structural constituent of ribosome	ribosome	GO:0005840; GO:0003735; GO:0006412						Ribosomal protein L11P family		17204158; 17510324;	7159.AAEL014562-PA;	IPR000911;IPR020783;IPR020785;IPR020784;	2112095	AaeL_AAEL014562	AaeL_AAEL014562
108868276	108868276	EAT32505.1	conserved hypothetical protein [Aedes aegypti]	Q1DH73	Q1DH73_AEDAE	unreviewed	AAEL013857-PA	AaeL_AAEL013857	303	serine-type endopeptidase activity	serine-type endopeptidase activity	serine-type endopeptidase activity		GO:0004252						Peptidase S1 family		17510324		IPR001254;IPR009003;	2107979	AaeL_AAEL013857	AaeL_AAEL013857
108868344	108868344	EAT32569.1	conserved hypothetical protein [Aedes aegypti]	Q16EB3	Q16EB3_AEDAE	unreviewed	AAEL015288-PA	AaeL_AAEL015288	183													17510324			2093020	AaeL_AAEL015288	AaeL_AAEL015288
108868377	108868377	EAT32602.1	conserved hypothetical protein [Aedes aegypti]	Q16EE5	U729_AEDAE	reviewed	UPF0729 protein AAEL015238	AaeL_AAEL015238	97											UPF0729 family		17510324	7159.AAEL015238-PA;	IPR026776;	2114826	AaeL_AAEL015238	AaeL_AAEL015238
108868380	108868380	EAT32605.1	flotillin-1 [Aedes aegypti]	Q16EE7	Q16EE7_AEDAE	unreviewed	AAEL015235-PA (Fragment)	AaeL_AAEL015235	413													17510324	7159.AAEL015235-PA;	IPR001107;IPR027705;	2092235	AaeL_AAEL015235	AaeL_AAEL015235
108868426	108868426	EAT32651.1	glycine rich RNA binding protein, putative [Aedes aegypti]	Q1HQP8	Q1HQP8_AEDAE	unreviewed	AAEL015143-PA (Splicing factor RNPS1)	AaeL_AAEL015143	220	nucleic acid binding; nucleotide binding		nucleic acid binding; nucleotide binding		GO:0003676; GO:0000166								17204158; 17510324;	7159.AAEL015143-PB;	IPR012677;IPR000504;	2083473	AaeL_AAEL015143	AaeL_AAEL015143
108868484	108868484	EAT32709.1	spectrin [Aedes aegypti]	Q16EQ1	Q16EQ1_AEDAE	unreviewed	AAEL015065-PA	AaeL_AAEL015065	2414	calcium ion binding		calcium ion binding		GO:0005509								17510324	7159.AAEL015065-PA;	IPR011992;IPR014837;IPR018247;IPR002048;IPR001452;IPR018159;IPR013315;IPR002017;	2083849	AaeL_AAEL015065	AaeL_AAEL015065
108868513	108868513	EAT32738.1	mitochondrial carrier [Aedes aegypti]	Q16ES8	Q16ES8_AEDAE	unreviewed	AAEL015041-PA	AaeL_AAEL015041	331	integral component of membrane; transport	transport		integral component of membrane	GO:0016021; GO:0006810						Mitochondrial carrier (TC 2.A.29) family		17510324	7159.AAEL015041-PA;	IPR018108;IPR023395;	2089711	AaeL_AAEL015041	AaeL_AAEL015041
108868581	108868581	EAT32806.1	heterogeneous nuclear ribonucleoprotein k [Aedes aegypti]	Q16EZ6	Q16EZ6_AEDAE	unreviewed	AAEL014959-PA	AaeL_AAEL014959	430	RNA binding		RNA binding		GO:0003723								17510324	7159.AAEL014959-PA;	IPR004087;IPR004088;	2096504	AaeL_AAEL014959	AaeL_AAEL014959
108868597	108868597	EAT32822.1	cytochrome c oxidase polypeptide [Aedes aegypti]	Q1HRJ0	Q1HRJ0_AEDAE	unreviewed	AAEL014944-PA (Mitochondrial cytochrome c oxidase subunit VA) (Putative secreted protein)	SGP2D7 AaeL_AAEL014944	152	cytochrome-c oxidase activity; mitochondrial inner membrane	cytochrome-c oxidase activity	cytochrome-c oxidase activity	mitochondrial inner membrane	GO:0004129; GO:0005743								17204158; 17510324;	7159.AAEL014944-PA;	IPR003204;	2083219	AaeL_AAEL014944	AaeL_AAEL014944
108868598	108868598	EAT32823.1	conserved hypothetical protein [Aedes aegypti]	Q16F10	Q16F10_AEDAE	unreviewed	AAEL014943-PA	AaeL_AAEL014943	174													17510324	7159.AAEL014943-PA;	IPR007052;IPR008978;	2090075	AaeL_AAEL014943	AaeL_AAEL014943
108868614	108868614	EAT32839.1	26S proteasome subunit [Aedes aegypti]	Q16F31	Q16F31_AEDAE	unreviewed	AAEL014915-PA	AaeL_AAEL014915	381													17510324	7159.AAEL014915-PA;	IPR000717;IPR011991;	2087625	AaeL_AAEL014915	AaeL_AAEL014915
108868628	108868628	EAT32853.1	LAP4 protein, putative (Scribble protein, putative) [Aedes aegypti]	Q16F40	Q16F40_AEDAE	unreviewed	AAEL014906-PA (Fragment)	AaeL_AAEL014906	494	phenylalanine-tRNA ligase activity; RNA binding	phenylalanine-tRNA ligase activity	phenylalanine-tRNA ligase activity; RNA binding		GO:0003723; GO:0004826								17510324	7159.AAEL014906-PA;	IPR005146;IPR001611;IPR025875;IPR003591;	2084019	AaeL_AAEL014906	AaeL_AAEL014906
108868662	108868662	EAT32887.1	conserved hypothetical protein [Aedes aegypti]	Q16F71	Q16F71_AEDAE	unreviewed	AAEL014876-PA (Fragment)	AaeL_AAEL014876	299	odorant binding		odorant binding		GO:0005549								17510324		IPR006170;IPR023316;	2096795	AaeL_AAEL014876	AaeL_AAEL014876
108868690	108868690	EAT32915.1	innexin [Aedes aegypti]	Q16FA2	Q16FA2_AEDAE	unreviewed	Innexin	AaeL_AAEL014847	359	gap junction; integral component of membrane; ion transport	ion transport		gap junction; integral component of membrane	GO:0005921; GO:0016021; GO:0006811					SUBCELLULAR LOCATION: Cell junction, gap junction {ECO:0000256|RuleBase:RU010713}.	Pannexin family		17510324;	7159.AAEL014847-PA;	IPR000990;	2114815	AaeL_AAEL014847	AaeL_AAEL014847
108868692	108868692	EAT32917.1	multiple inositol polyphosphate phosphatase [Aedes aegypti]	Q16FA7	Q16FA7_AEDAE	unreviewed	AAEL014842-PA	AaeL_AAEL014842	490	acid phosphatase activity	acid phosphatase activity	acid phosphatase activity		GO:0003993								17510324	7159.AAEL014842-PA;	IPR000560;IPR029033;IPR016274;	2106416	AaeL_AAEL014842	AaeL_AAEL014842
108868702	108868702	EAT32927.1	28S ribosomal protein S15, mitochondrial precursor [Aedes aegypti]	Q16FB6	Q16FB6_AEDAE	unreviewed	AAEL014836-PA	AaeL_AAEL014836	276	ribosome; structural constituent of ribosome; translation	translation	structural constituent of ribosome	ribosome	GO:0005840; GO:0003735; GO:0006412						Ribosomal protein S15P family		17510324	7159.AAEL014836-PA;	IPR000589;IPR009068;	2098990	AaeL_AAEL014836	AaeL_AAEL014836
108868711	108868711	EAT32936.1	RNA polymerase II subunit Rpb10, putative [Aedes aegypti]	Q1HRB0	Q1HRB0_AEDAE	unreviewed	AAEL014831-PA (DNA-directed RNA polymerase subunit RPB10)	AaeL_AAEL014831	67	DNA binding; DNA-directed RNA polymerase activity; transcription, DNA-templated; zinc ion binding	DNA-directed RNA polymerase activity; transcription, DNA-templated	DNA binding; DNA-directed RNA polymerase activity; zinc ion binding		GO:0003677; GO:0003899; GO:0006351; GO:0008270								17204158; 17510324;	7159.AAEL014831-PA;	IPR009057;IPR023580;IPR020789;IPR000268;	2106619	AaeL_AAEL014831	AaeL_AAEL014831
108868716	108868716	EAT32941.1	hypothetical protein AaeL_AAEL014821 [Aedes aegypti]	Q16FC8	Q16FC8_AEDAE	unreviewed	AAEL014821-PA	AaeL_AAEL014821	205													17510324	7159.AAEL014821-PA;	IPR016040;	2110291	AaeL_AAEL014821	AaeL_AAEL014821
108868770	108868770	EAT32995.1	ral [Aedes aegypti]	Q16FI0	Q16FI0_AEDAE	unreviewed	AAEL014749-PA	AaeL_AAEL014749	197	GTP binding; GTP catabolic process; membrane; small GTPase mediated signal transduction	GTP catabolic process; small GTPase mediated signal transduction	GTP binding	membrane	GO:0005525; GO:0006184; GO:0016020; GO:0007264								17510324		IPR027417;IPR005225;IPR001806;IPR020849;	2094549	AaeL_AAEL014749	AaeL_AAEL014749
108868776	108868776	EAT33001.1	jun activation domain binding protein [Aedes aegypti]	Q16FI4	Q16FI4_AEDAE	unreviewed	AAEL001058-PA (AAEL014747-PA)	AaeL_AAEL001058 AaeL_AAEL014747	336													17510324;	7159.AAEL014747-PA;	IPR000555;	2086584	AaeL_AAEL014747	AaeL_AAEL014747
108868817	108868817	EAT33042.1	lysyl-tRNA synthetase [Aedes aegypti]	Q16FM7	Q16FM7_AEDAE	unreviewed	Lysine--tRNA ligase (EC 6.1.1.6) (Lysyl-tRNA synthetase)	AaeL_AAEL014702	588	ATP binding; cytoplasm; lysine-tRNA ligase activity; lysyl-tRNA aminoacylation; nucleic acid binding	lysine-tRNA ligase activity; lysyl-tRNA aminoacylation	ATP binding; lysine-tRNA ligase activity; nucleic acid binding	cytoplasm	GO:0005524; GO:0005737; GO:0004824; GO:0006430; GO:0003676						Class-II aminoacyl-tRNA synthetase family		17510324	7159.AAEL014702-PA;	IPR004364;IPR018150;IPR006195;IPR002313;IPR018149;IPR012340;IPR004365;	2096160	AaeL_AAEL014702	AaeL_AAEL014702
108868845	108868845	EAT33070.1	NADH:ubiquinone dehydrogenase, putative [Aedes aegypti]	Q16FQ4	Q16FQ4_AEDAE	unreviewed	AAEL014673-PA	AaeL_AAEL014673	130													17510324		IPR010625;	2107785	AaeL_AAEL014673	AaeL_AAEL014673
108868870	108868870	EAT33095.1	hypothetical protein AaeL_AAEL014649 [Aedes aegypti]	Q16FS6	Q16FS6_AEDAE	unreviewed	AAEL014649-PA	AaeL_AAEL014649	304													17510324	7159.AAEL014649-PA;	IPR004154;	2086362	AaeL_AAEL014649	AaeL_AAEL014649
108868872	108868872	EAT33097.1	ubiquitin conjugating enzyme, putative [Aedes aegypti]	Q16FT8	Q16FT8_AEDAE	unreviewed	AAEL014639-PA (AAEL014642-PA)	AaeL_AAEL014639 AaeL_AAEL014642	152	acid-amino acid ligase activity	acid-amino acid ligase activity	acid-amino acid ligase activity		GO:0016881						Ubiquitin-conjugating enzyme family		17510324;	7159.AAEL014642-PA;	IPR000608;IPR023313;IPR016135;	2092592	AaeL_AAEL014642	AaeL_AAEL014642
108868932	108868932	EAT33157.1	60S acidic ribosomal protein P2 [Aedes aegypti]	Q16FZ1	Q16FZ1_AEDAE	unreviewed	AAEL014583-PC	AaeL_AAEL014583	100	ribosome; structural constituent of ribosome; translational elongation	translational elongation	structural constituent of ribosome	ribosome	GO:0005840; GO:0003735; GO:0006414								17510324		IPR001813;IPR027534;	2111492	AaeL_AAEL014583	AaeL_AAEL014583
108868951	108868951	EAT33176.1	conserved hypothetical protein [Aedes aegypti]	Q16G12	V15A3_AEDAE	reviewed	Vitelline membrane protein 15a-3	AaeL_AAEL014561	122	extracellular space			extracellular space	GO:0005615	DEVELOPMENTAL STAGE: Synthesized and released from follicular epithelium 18-24 hours after a blood meal. {ECO:0000269|PubMed:9887508}.		TISSUE SPECIFICITY: Expressed in the middle and posterior regions of the follicle cells. {ECO:0000269|PubMed:9887508}.		SUBCELLULAR LOCATION: Secreted {ECO:0000250|UniProtKB:P19425}.	Vitelline membrane protein family		9887508; 17519023; 17510324			2091430	AaeL_AAEL014561	AaeL_AAEL014561
108868962	108868962	EAT33187.1	triacylglycerol lipase, pancreatic [Aedes aegypti]	Q16G19	Q16G19_AEDAE	unreviewed	AAEL014551-PA	AaeL_AAEL014551	424	extracellular region; hydrolase activity; lipid metabolic process	hydrolase activity; lipid metabolic process	hydrolase activity	extracellular region	GO:0005576; GO:0016787; GO:0006629						AB hydrolase superfamily, Lipase family		17510324	7159.AAEL014551-PA;	IPR029058;IPR000734;IPR013818;	2084025	AaeL_AAEL014551	AaeL_AAEL014551
108868966	403183448	EAT33191.2	peroxiredoxins, prx-1, prx-2, prx-3 [Aedes aegypti]	Q16G24	Q16G24_AEDAE	unreviewed	AAEL014548-PA (Fragment)	TPX3 AaeL_AAEL014548	238	peroxiredoxin activity	peroxiredoxin activity	peroxiredoxin activity		GO:0051920								17510324	7159.AAEL014548-PA;	IPR000866;IPR024706;IPR019479;IPR012336;	2087974	AaeL_AAEL014548	AaeL_AAEL014548
108868985	108868985	EAT33210.1	sideroflexin 1,2,3 [Aedes aegypti]	Q16G45	Q16G45_AEDAE	unreviewed	AAEL014526-PA	AaeL_AAEL014526	132	cation transmembrane transporter activity; membrane	cation transmembrane transporter activity	cation transmembrane transporter activity	membrane	GO:0008324; GO:0016020								17510324	7159.AAEL014526-PA;	IPR004686;	2092753	AaeL_AAEL014526	AaeL_AAEL014526
108869023	108869023	EAT33248.1	methionine-tRNA synthetase [Aedes aegypti]	Q16G77	Q16G77_AEDAE	unreviewed	AAEL014494-PA	AaeL_AAEL014494	966	ATP binding; cytoplasm; methionine-tRNA ligase activity; methionyl-tRNA aminoacylation	methionine-tRNA ligase activity; methionyl-tRNA aminoacylation	ATP binding; methionine-tRNA ligase activity	cytoplasm	GO:0005524; GO:0005737; GO:0004825; GO:0006431								17510324	7159.AAEL014494-PA;	IPR001412;IPR010987;IPR004046;IPR023458;IPR014758;IPR015413;IPR029038;IPR014729;IPR009068;IPR009080;IPR000738;	2104279	AaeL_AAEL014494	AaeL_AAEL014494
108869037	108869037	EAT33262.1	acyl-coa dehydrogenase [Aedes aegypti]	Q16GA1	Q16GA1_AEDAE	unreviewed	AAEL014452-PA	AaeL_AAEL014452	420	acyl-CoA dehydrogenase activity; flavin adenine dinucleotide binding	acyl-CoA dehydrogenase activity	acyl-CoA dehydrogenase activity; flavin adenine dinucleotide binding		GO:0003995; GO:0050660						Acyl-CoA dehydrogenase family		17510324		IPR006089;IPR006091;IPR009075;IPR013786;IPR009100;	2100940	AaeL_AAEL014452	AaeL_AAEL014452
108869056	108869056	EAT33281.1	Juvenile hormone-inducible protein, putative [Aedes aegypti]	Q16GB4	Q16GB4_AEDAE	unreviewed	AAEL014440-PA	AaeL_AAEL014440	410	transferase activity, transferring phosphorus-containing groups	transferase activity, transferring phosphorus-containing groups	transferase activity, transferring phosphorus-containing groups		GO:0016772								17510324	7159.AAEL014440-PA;	IPR015897;IPR004119;IPR011009;	2111927	AaeL_AAEL014440	AaeL_AAEL014440
108869062	108869062	EAT33287.1	conserved hypothetical protein [Aedes aegypti]	Q16GC2	Q16GC2_AEDAE	unreviewed	AAEL014430-PA (Fragment)	AaeL_AAEL014430	285	odorant binding		odorant binding		GO:0005549								17510324		IPR006170;IPR023316;	2088320	AaeL_AAEL014430	AaeL_AAEL014430
108869063	108869063	EAT33288.1	conserved hypothetical protein [Aedes aegypti]	Q16GC1	Q16GC1_AEDAE	unreviewed	AaeL_AAEL014431-PA	AaeL_AAEL014431	268	odorant binding		odorant binding		GO:0005549								17510324		IPR006170;IPR023316;	2107489	AaeL_AAEL014431	AaeL_AAEL014431
108869079	108869079	EAT33304.1	DEAD box ATP-dependent RNA helicase [Aedes aegypti]	Q16GE2	Q16GE2_AEDAE	unreviewed	AAEL014414-PA	AaeL_AAEL014414	400	ATP binding; ATP-dependent helicase activity; nucleic acid binding	ATP-dependent helicase activity	ATP binding; ATP-dependent helicase activity; nucleic acid binding		GO:0005524; GO:0008026; GO:0003676						DEAD box helicase family		17510324	7159.AAEL014414-PA;	IPR011545;IPR014001;IPR001650;IPR027417;IPR000629;IPR014014;	2106563	AaeL_AAEL014414	AaeL_AAEL014414
108869141	108869141	EAT33366.1	conserved hypothetical protein [Aedes aegypti]	Q16GK8	Q16GK8_AEDAE	unreviewed	AAEL014345-PA	AaeL_AAEL014345	485													17510324	7159.AAEL014345-PA;	IPR012879;	2109616	AaeL_AAEL014345	AaeL_AAEL014345
108869146	108869146	EAT33371.1	conserved hypothetical protein [Aedes aegypti]	Q16GK4	Q16GK4_AEDAE	unreviewed	AAEL014352-PA (Fragment)	AaeL_AAEL014352	640	carbohydrate binding; lipid metabolic process; phosphoric diester hydrolase activity	lipid metabolic process; phosphoric diester hydrolase activity	carbohydrate binding; phosphoric diester hydrolase activity		GO:0030246; GO:0006629; GO:0008081								17510324	7159.AAEL014352-PA;	IPR013784;IPR017946;IPR000909;	2085148	AaeL_AAEL014352	AaeL_AAEL014352
108869175	108869175	EAT33400.1	proteasome regulatory subunits [Aedes aegypti]	Q1HQM8	Q1HQM8_AEDAE	unreviewed	26S proteasome regulatory complex subunit RPN5/PSMD12 (AAEL014325-PA)	AaeL_AAEL014325	459	proteasome complex			proteasome complex	GO:0000502								17204158; 17510324;	7159.AAEL014325-PA;	IPR000717;IPR011991;	2098465	AaeL_AAEL014325	AaeL_AAEL014325
108869204	108869204	EAT33429.1	major sperm protein [Aedes aegypti]	Q16GR0	Q16GR0_AEDAE	unreviewed	AAEL014296-PA	AaeL_AAEL014296	515	structural molecule activity		structural molecule activity		GO:0005198								17510324	7159.AAEL014296-PA;	IPR001251;IPR011074;IPR000535;IPR008962;	2101543	AaeL_AAEL014296	AaeL_AAEL014296
108869209	108869209	EAT33434.1	40S ribosomal protein S24 [Aedes aegypti]	Q8WQK7	Q8WQK7_AEDAE	unreviewed	40S ribosomal protein S24	AaeL_AAEL014292 AaeL_AAEL014903	130	nucleotide binding; ribosome; structural constituent of ribosome; translation	translation	nucleotide binding; structural constituent of ribosome	ribosome	GO:0000166; GO:0005840; GO:0003735; GO:0006412						Ribosomal protein S24e family		15978998; 17510324;	7159.AAEL014292-PA;	IPR012677;IPR012678;IPR001976;IPR018098;	2090544	AaeL_AAEL014292	AaeL_AAEL014292
108869218	108869218	EAT33443.1	signalosome subunit [Aedes aegypti]	Q16GS1	Q16GS1_AEDAE	unreviewed	AAEL014282-PA	AaeL_AAEL014282 AaeL_AAEL801127	362													17510324	7159.AAEL014282-PA;	IPR000555;IPR024969;	2101427	AaeL_AAEL014282	AaeL_AAEL014282
108869226	108869226	EAT33451.1	conserved hypothetical protein [Aedes aegypti]	Q16GT4	Q16GT4_AEDAE	unreviewed	AAEL014274-PA	AaeL_AAEL014274	262													17510324			2111898	AaeL_AAEL014274	AaeL_AAEL014274
108869227	108869227	EAT33452.1	molybdopterin cofactor sulfurase (mosc) [Aedes aegypti]	Q16GT3	Q16GT3_AEDAE	unreviewed	AAEL014275-PA	AaeL_AAEL014275	326	catalytic activity; molybdenum ion binding; pyridoxal phosphate binding	catalytic activity	catalytic activity; molybdenum ion binding; pyridoxal phosphate binding		GO:0003824; GO:0030151; GO:0030170								17510324	7159.AAEL014275-PA;	IPR005302;IPR005303;IPR011037;	2091206	AaeL_AAEL014275	AaeL_AAEL014275
108869254	108869254	EAT33479.1	insect replication protein a [Aedes aegypti]	Q16GV5	Q16GV5_AEDAE	unreviewed	AAEL014250-PA	AaeL_AAEL014250	247	DNA binding; DNA recombination; DNA repair; DNA replication; nucleus	DNA recombination; DNA repair; DNA replication	DNA binding	nucleus	GO:0003677; GO:0006310; GO:0006281; GO:0006260; GO:0005634								17510324	7159.AAEL014250-PA;	IPR012340;IPR014646;IPR014892;IPR011991;	2094443	AaeL_AAEL014250	AaeL_AAEL014250
108869264	108869264	EAT33489.1	aromatic amino acid decarboxylase [Aedes aegypti]	Q16GW0	Q16GW0_AEDAE	unreviewed	AAEL014238-PB	AaeL_AAEL014238	477	carboxy-lyase activity; cellular amino acid metabolic process; pyridoxal phosphate binding	carboxy-lyase activity; cellular amino acid metabolic process	carboxy-lyase activity; pyridoxal phosphate binding		GO:0016831; GO:0006520; GO:0030170						Group II decarboxylase family		17510324		IPR010977;IPR002129;IPR015424;IPR015421;IPR015422;IPR021115;	2100378	AaeL_AAEL014238	AaeL_AAEL014238
108869291	108869291	EAT33516.1	androgen induced inhibitor of proliferation (as3) / pds5 [Aedes aegypti]	Q16GZ2	Q16GZ2_AEDAE	unreviewed	AAEL014212-PA	AaeL_AAEL014212	1152													17510324	7159.AAEL014212-PA;	IPR011989;IPR016024;	2104214	AaeL_AAEL014212	AaeL_AAEL014212
108869315	108869315	EAT33540.1	conserved hypothetical protein [Aedes aegypti]	Q16H24	Q16H24_AEDAE	unreviewed	AAEL014180-PA	AaeL_AAEL014180 AaeL_AAEL801119	554	intracellular; zinc ion binding		zinc ion binding	intracellular	GO:0005622; GO:0008270								17510324		IPR008974;IPR000315;	2085234	AaeL_AAEL014180	AaeL_AAEL014180
108869318	108869318	EAT33543.1	chilling-inducible protein, putative [Aedes aegypti]	Q16H21	Q16H21_AEDAE	unreviewed	AAEL014187-PA	AaeL_AAEL014187 AaeL_AAEL801120	352	regulation of signal transduction	regulation of signal transduction			GO:0009966								17510324	7159.AAEL014187-PA;	IPR007304;	2113373	AaeL_AAEL014187	AaeL_AAEL014187
108869325	108869325	EAT33550.1	cornichon [Aedes aegypti]	Q16H33	Q16H33_AEDAE	unreviewed	AAEL014176-PA	AaeL_AAEL014176	299													17510324		IPR007085;	2108119	AaeL_AAEL014176	AaeL_AAEL014176
108869340	108869340	EAT33565.1	PAF acetylhydrolase 45 kDa subunit, putative [Aedes aegypti]	Q16H53	Q16H53_AEDAE	unreviewed	AAEL014159-PA	AaeL_AAEL014159	378													17510324	7159.AAEL014159-PA;	IPR015943;IPR001680;IPR019775;IPR017986;	2102563	AaeL_AAEL014159	AaeL_AAEL014159
108869375	108869375	EAT33600.1	hypothetical protein AaeL_AAEL014128 [Aedes aegypti]	Q16H79	Q16H79_AEDAE	unreviewed	AAEL014128-PA	AaeL_AAEL014128	277													17510324			2092832	AaeL_AAEL014128	AaeL_AAEL014128
108869454	108869454	EAT33679.1	protein phosphatase pp2a regulatory subunit b [Aedes aegypti]	Q16HF3	Q16HF3_AEDAE	unreviewed	Serine/threonine-protein phosphatase 2A 55 kDa regulatory subunit B	AaeL_AAEL014042	445	protein phosphatase type 2A complex; protein phosphatase type 2A regulator activity; signal transduction	protein phosphatase type 2A regulator activity; signal transduction	protein phosphatase type 2A regulator activity	protein phosphatase type 2A complex	GO:0000159; GO:0008601; GO:0007165						Phosphatase 2A regulatory subunit B family		17510324;	7159.AAEL014042-PA;	IPR000009;IPR018067;IPR015943;IPR001680;IPR017986;	2104833	AaeL_AAEL014042	AaeL_AAEL014042
108869459	108869459	EAT33684.1	NIF3-like protein 1, putative [Aedes aegypti]	Q16HG3	Q16HG3_AEDAE	unreviewed	Putative GTP cyclohydrolase 1 type 2 (EC 3.5.4.16) (GTP cyclohydrolase I)	AaeL_AAEL014038	298	7,8-dihydroneopterin 3'-triphosphate biosynthetic process; GTP binding; GTP cyclohydrolase I activity; metal ion binding	7,8-dihydroneopterin 3'-triphosphate biosynthetic process; GTP cyclohydrolase I activity	GTP binding; GTP cyclohydrolase I activity; metal ion binding		GO:0035998; GO:0005525; GO:0003934; GO:0046872				PATHWAY: Cofactor biosynthesis; 7,8-dihydroneopterin triphosphate biosynthesis; 7,8-dihydroneopterin triphosphate from GTP: step 1/1. {ECO:0000256|RuleBase:RU004385}.		GTP cyclohydrolase I type 2 family		17510324	7159.AAEL014038-PA;	IPR002678;	2090683	AaeL_AAEL014038	AaeL_AAEL014038
108869476	108869476	EAT33701.1	protein phosphatase 2a, regulatory subunit [Aedes aegypti]	Q16HG7	Q16HG7_AEDAE	unreviewed	AAEL014031-PA	AaeL_AAEL014031	582	protein phosphatase type 2A complex; protein phosphatase type 2A regulator activity; signal transduction	protein phosphatase type 2A regulator activity; signal transduction	protein phosphatase type 2A regulator activity	protein phosphatase type 2A complex	GO:0000159; GO:0008601; GO:0007165								17510324	7159.AAEL014031-PA;	IPR016024;IPR002554;	2103209	AaeL_AAEL014031	AaeL_AAEL014031
108869503	108869503	EAT33728.1	conserved hypothetical protein [Aedes aegypti]	Q16HK6	Q16HK6_AEDAE	unreviewed	AAEL013994-PA	AaeL_AAEL013994	316													17510324	7159.AAEL013994-PA;	IPR003323;IPR000626;IPR029071;	2085585	AaeL_AAEL013994	AaeL_AAEL013994
108869510	108869510	EAT33735.1	guanine nucleotide-binding protein beta 3 (g protein beta3) [Aedes aegypti]	Q16HK0	Q16HK0_AEDAE	unreviewed	AAEL013997-PA	AaeL_AAEL013997	340													17510324	7159.AAEL013997-PA;	IPR020472;IPR001632;IPR016346;IPR015943;IPR001680;IPR019775;IPR017986;	2113409	AaeL_AAEL013997	AaeL_AAEL013997
108869512	108869512	EAT33737.1	protein translocation complex beta subunit, putative [Aedes aegypti]	Q1HR43	Q1HR43_AEDAE	unreviewed	AAEL013989-PA (Transport protein SEC61 beta subunit)	AaeL_AAEL013989	99													17204158; 17510324;	7159.AAEL013989-PA;	IPR016482;	2086822	AaeL_AAEL013989	AaeL_AAEL013989
108869514	108869514	EAT33739.1	RNA binding motif protein 4,lark [Aedes aegypti]	Q16HL9	Q16HL9_AEDAE	unreviewed	AAEL013982-PA	AaeL_AAEL013982	330	nucleic acid binding; nucleotide binding; zinc ion binding		nucleic acid binding; nucleotide binding; zinc ion binding		GO:0003676; GO:0000166; GO:0008270								17510324	7159.AAEL013982-PA;	IPR012677;IPR000504;IPR001878;	2103594	AaeL_AAEL013982	AaeL_AAEL013982
108869516	108869516	EAT33741.1	glutaredoxin, putative [Aedes aegypti]	Q16HL7	Q16HL7_AEDAE	unreviewed	AAEL013980-PA	AaeL_AAEL013980	100	cell redox homeostasis; electron carrier activity; protein disulfide oxidoreductase activity	cell redox homeostasis; protein disulfide oxidoreductase activity	electron carrier activity; protein disulfide oxidoreductase activity		GO:0045454; GO:0009055; GO:0015035								17510324		IPR002109;IPR011899;IPR014025;IPR012336;	2103584	AaeL_AAEL013980	AaeL_AAEL013980
108869539	108869539	EAT33764.1	conserved hypothetical protein [Aedes aegypti]	Q16HN8	Q16HN8_AEDAE	unreviewed	AAEL013968-PA	AaeL_AAEL013968	752	tRNA (cytosine-5-)-methyltransferase activity	tRNA (cytosine-5-)-methyltransferase activity	tRNA (cytosine-5-)-methyltransferase activity		GO:0016428								17510324	7159.AAEL013968-PA;	IPR001678;IPR023267;IPR023270;IPR029063;	2098860	AaeL_AAEL013968	AaeL_AAEL013968
108869599	108869599	EAT33824.1	3-hydroxyisobutyrate dehydrogenase [Aedes aegypti]	Q16HU0	Q16HU0_AEDAE	unreviewed	3-hydroxyisobutyrate dehydrogenase (HIBADH) (EC 1.1.1.31)	AaeL_AAEL013904	324	3-hydroxyisobutyrate dehydrogenase activity; NAD binding; pentose-phosphate shunt; phosphogluconate dehydrogenase (decarboxylating) activity; valine catabolic process	3-hydroxyisobutyrate dehydrogenase activity; pentose-phosphate shunt; phosphogluconate dehydrogenase (decarboxylating) activity; valine catabolic process	3-hydroxyisobutyrate dehydrogenase activity; NAD binding; phosphogluconate dehydrogenase (decarboxylating) activity		GO:0008442; GO:0051287; GO:0006098; GO:0004616; GO:0006574				PATHWAY: Amino-acid degradation; L-valine degradation. {ECO:0000256|RuleBase:RU910714}.		3-hydroxyisobutyrate dehydrogenase family		17510324	7159.AAEL013904-PA;	IPR002204;IPR008927;IPR006115;IPR013328;IPR015815;IPR011548;IPR016040;IPR029154;	2113665	AaeL_AAEL013904	AaeL_AAEL013904
108869608	108869608	EAT33833.1	conserved hypothetical protein [Aedes aegypti]	Q16HV8	Q16HV8_AEDAE	unreviewed	AAEL013888-PA	AaeL_AAEL013888	635	mRNA processing; nucleus	mRNA processing		nucleus	GO:0006397; GO:0005634								17510324	7159.AAEL013888-PA;	IPR003107;IPR008847;IPR011990;	2111421	AaeL_AAEL013888	AaeL_AAEL013888
108869632	108869632	EAT33857.1	tetraspanin, putative [Aedes aegypti]	Q16HX6	Q16HX6_AEDAE	unreviewed	Tetraspanin	AaeL_AAEL013875	226	integral component of membrane			integral component of membrane	GO:0016021					SUBCELLULAR LOCATION: Membrane {ECO:0000256|RuleBase:RU361218}; Multi-pass membrane protein {ECO:0000256|RuleBase:RU361218}.	Tetraspanin (TM4SF) family		17510324		IPR000301;IPR018499;IPR008952;	2092477	AaeL_AAEL013875	AaeL_AAEL013875
108869636	108869636	EAT33861.1	mitochondrial NADH:ubiquinone oxidoreductase B14.7 subunit, putative [Aedes aegypti]	Q1HQR1	Q1HQR1_AEDAE	unreviewed	AAEL013876-PA (Putative mitochondrial NADH-ubiquinone oxidoreductase)	AaeL_AAEL013876	167													17204158; 17510324;	7159.AAEL013876-PA;		2110248	AaeL_AAEL013876	AaeL_AAEL013876
108869641	108869641	EAT33866.1	RNA-binding protein [Aedes aegypti]	Q16HY2	Q16HY2_AEDAE	unreviewed	AAEL013869-PA	AaeL_AAEL013869	399	nucleic acid binding; nucleotide binding		nucleic acid binding; nucleotide binding		GO:0003676; GO:0000166								17510324	7159.AAEL013869-PA;	IPR025742;IPR026896;IPR012677;IPR000504;	2085335	AaeL_AAEL013869	AaeL_AAEL013869
108869647	108869647	EAT33872.1	phosphatidylinositol-binding clathrin assembly protein [Aedes aegypti]	Q16HY5	Q16HY5_AEDAE	unreviewed	AAEL013863-PA	AaeL_AAEL013863	668	1-phosphatidylinositol binding; clathrin coat; clathrin coat assembly	clathrin coat assembly	1-phosphatidylinositol binding	clathrin coat	GO:0005545; GO:0030118; GO:0048268								17510324	7159.AAEL013863-PA;	IPR011417;IPR014712;IPR008942;IPR013809;	2096395	AaeL_AAEL013863	AaeL_AAEL013863
108869661	108869661	EAT33886.1	endoplasmic reticulum resident protein (ERp44), putative [Aedes aegypti]	Q16I00	Q16I00_AEDAE	unreviewed	AAEL013845-PA	AaeL_AAEL013845	401	cell redox homeostasis	cell redox homeostasis			GO:0045454								17510324	7159.AAEL013845-PA;	IPR012336;IPR013766;	2113875	AaeL_AAEL013845	AaeL_AAEL013845
108869684	108869684	EAT33909.1	calcium/calmodulin dependent protein kinase ii [Aedes aegypti]	Q16I21	Q16I21_AEDAE	unreviewed	AAEL013823-PA (AAEL013824-PA)	AaeL_AAEL013823 AaeL_AAEL013824	490	ATP binding; calmodulin-dependent protein kinase activity	calmodulin-dependent protein kinase activity	ATP binding; calmodulin-dependent protein kinase activity		GO:0005524; GO:0004683								17510324;		IPR020636;IPR013543;IPR011009;IPR000719;IPR017441;IPR002290;IPR008271;	2111656	AaeL_AAEL013823	AaeL_AAEL013823
108869706	108869706	EAT33931.1	conserved hypothetical protein [Aedes aegypti]	Q16I44	Q16I44_AEDAE	unreviewed	AAEL013800-PA	AaeL_AAEL013800	547													17510324	7159.AAEL013800-PA;	IPR008580;	2107569	AaeL_AAEL013800	AaeL_AAEL013800
108869724	108869724	EAT33949.1	growth factor receptor-bound protein [Aedes aegypti]	Q16GF8	Q16GF8_AEDAE	unreviewed	AAEL013786-PA (AAEL014394-PA)	AaeL_AAEL013786 AaeL_AAEL014394	182													17510324;	7159.AAEL014394-PA;	IPR000980;IPR001452;	2115572	AaeL_AAEL013786	AaeL_AAEL013786
108869726	108869726	EAT33951.1	protein farnesyltransferase alpha subunit [Aedes aegypti]	Q16I59	Q16I59_AEDAE	unreviewed	AAEL013783-PA (AAEL013783-PB)	AaeL_AAEL013783	332	protein prenylation; protein prenyltransferase activity	protein prenylation; protein prenyltransferase activity	protein prenyltransferase activity		GO:0018342; GO:0008318								17510324;	7159.AAEL013783-PA;	IPR002088;	2112966	AaeL_AAEL013783	AaeL_AAEL013783
108869770	108869770	EAT33995.1	NADH:ubiquinone dehydrogenase, putative [Aedes aegypti]	Q1HQJ3	Q1HQJ3_AEDAE	unreviewed	AAEL013744-PA (Mitochondrial NADH:ubiquinone oxidoreductase NDUFS4/18 kDa subunit)	AaeL_AAEL013744	185	electron transport chain; oxidoreductase activity, acting on NAD(P)H	electron transport chain; oxidoreductase activity, acting on NAD(P)H	oxidoreductase activity, acting on NAD(P)H		GO:0022900; GO:0016651								17204158; 17510324;	7159.AAEL013744-PA;	IPR006885;	2102310	AaeL_AAEL013744	AaeL_AAEL013744
108869776	108869776	EAT34001.1	electron transport oxidoreductase [Aedes aegypti]	Q16IA8	Q16IA8_AEDAE	unreviewed	AAEL013739-PA	AaeL_AAEL013739	329	electron carrier activity; flavin adenine dinucleotide binding		electron carrier activity; flavin adenine dinucleotide binding		GO:0009055; GO:0050660								17510324	7159.AAEL013739-PA;	IPR029035;IPR001308;IPR014730;IPR014731;IPR018206;IPR014729;	2093151	AaeL_AAEL013739	AaeL_AAEL013739
108869791	108869791	EAT34016.1	polypyrimidine tract binding protein [Aedes aegypti]	Q16IC1	Q16IC1_AEDAE	unreviewed	AAEL013723-PA	AaeL_AAEL013723	539	mRNA processing; nucleotide binding; nucleus; RNA binding	mRNA processing	nucleotide binding; RNA binding	nucleus	GO:0003723; GO:0006397; GO:0000166; GO:0005634								17510324	7159.AAEL013723-PA;	IPR006536;IPR012677;IPR000504;	2106023	AaeL_AAEL013723	AaeL_AAEL013723
108869792	108869792	EAT34017.1	conserved hypothetical protein [Aedes aegypti]	Q16ID1	Q16ID1_AEDAE	unreviewed	AAEL013720-PA	AaeL_AAEL013720	273	odorant binding		odorant binding		GO:0005549								17510324		IPR006170;IPR023316;	2094831	AaeL_AAEL013720	AaeL_AAEL013720
108869793	108869793	EAT34018.1	conserved hypothetical protein [Aedes aegypti]	Q16ID0	Q16ID0_AEDAE	unreviewed	AAEL013719-PA	AaeL_AAEL013719	202													17510324		IPR023316;	2096276	AaeL_AAEL013719	AaeL_AAEL013719
108869796	108869796	EAT34021.1	conserved hypothetical protein [Aedes aegypti]	Q16IC7	Q16IC7_AEDAE	unreviewed	AAEL013716-PA	AaeL_AAEL013716	202													17510324	7159.AAEL013716-PA;	IPR002698;IPR024185;	2094620	AaeL_AAEL013716	AaeL_AAEL013716
108869821	108869821	EAT34046.1	PIWI [Aedes aegypti]	Q16IF2	Q16IF2_AEDAE	unreviewed	Piwi-like protein	PIWI3 AaeL_AAEL013692	882	nucleic acid binding		nucleic acid binding		GO:0003676						Argonaute family, Piwi subfamily		17510324	7159.AAEL013692-PA;	IPR003100;IPR003165;IPR012337;	2101286	AaeL_AAEL013692	AaeL_AAEL013692
108869822	108869822	EAT34047.1	wd-repeat protein [Aedes aegypti]	Q16IG2	Q16IG2_AEDAE	unreviewed	AAEL013685-PA	AaeL_AAEL013685	464	nucleus			nucleus	GO:0005634								17510324	7159.AAEL013685-PA;	IPR020472;IPR022052;IPR015943;IPR001680;IPR019775;IPR017986;	2114136	AaeL_AAEL013685	AaeL_AAEL013685
108869833	108869833	EAT34058.1	26S protease regulatory subunit [Aedes aegypti]	Q16FL0	Q16FL0_AEDAE	unreviewed	AAEL013676-PA (AAEL014723-PA)	AaeL_AAEL013676 AaeL_AAEL014723	403	ATP binding; cytoplasm; hydrolase activity; protein catabolic process	hydrolase activity; protein catabolic process	ATP binding; hydrolase activity	cytoplasm	GO:0005524; GO:0005737; GO:0016787; GO:0030163						AAA ATPase family		17510324;	7159.AAEL014723-PA;	IPR005937;IPR003593;IPR003959;IPR003960;IPR027417;	2101080	AaeL_AAEL013676	AaeL_AAEL013676
108869836	108869836	EAT34061.1	eukaryotic translation initiation factor [Aedes aegypti]	Q16IG9	Q16IG9_AEDAE	unreviewed	AAEL013675-PA	AaeL_AAEL013675	364	eukaryotic translation initiation factor 2 complex; translation initiation factor activity	translation initiation factor activity	translation initiation factor activity	eukaryotic translation initiation factor 2 complex	GO:0005850; GO:0003743								17510324	7159.AAEL013675-PA;	IPR012340;IPR003029;IPR022967;IPR024055;IPR024054;IPR011488;	2089285	AaeL_AAEL013675	AaeL_AAEL013675
108869849	108869849	EAT34074.1	oxidoreductase [Aedes aegypti]	Q16II2	Q16II2_AEDAE	unreviewed	AAEL013652-PA	AaeL_AAEL013652	631	acyl-CoA dehydrogenase activity; flavin adenine dinucleotide binding	acyl-CoA dehydrogenase activity	acyl-CoA dehydrogenase activity; flavin adenine dinucleotide binding		GO:0003995; GO:0050660						Acyl-CoA dehydrogenase family		17510324	7159.AAEL013652-PA;	IPR006091;IPR009075;IPR013786;IPR009100;	2101103	AaeL_AAEL013652	AaeL_AAEL013652
108869863	108869863	EAT34088.1	conserved hypothetical protein [Aedes aegypti]	Q16IJ5	Q16IJ5_AEDAE	unreviewed	AAEL013641-PA	AaeL_AAEL013641	265													17510324	7159.AAEL013641-PA;	IPR007014;	2097674	AaeL_AAEL013641	AaeL_AAEL013641
108869870	108869870	EAT34095.1	40S ribosomal protein S5 [Aedes aegypti]	Q1HRT9	Q1HRT9_AEDAE	unreviewed	AAEL013625-PA (AAEL013625-PB) (AAEL013625-PC) (AAEL013625-PD) (Ribosomal protein S5)	AaeL_AAEL013625	219	RNA binding; small ribosomal subunit; structural constituent of ribosome; translation	translation	RNA binding; structural constituent of ribosome	small ribosomal subunit	GO:0003723; GO:0015935; GO:0003735; GO:0006412						Ribosomal protein S7P family		17204158; 17510324;	7159.AAEL013625-PB;	IPR000235;IPR005716;IPR020606;IPR023798;	2084708	AaeL_AAEL013625	AaeL_AAEL013625
108869878	108869878	EAT34103.1	ubiquitin-conjugating enzyme h [Aedes aegypti]	Q16IK4	Q16IK4_AEDAE	unreviewed	AAEL013633-PA	AaeL_AAEL013633	182	acid-amino acid ligase activity	acid-amino acid ligase activity	acid-amino acid ligase activity		GO:0016881						Ubiquitin-conjugating enzyme family		17510324	7159.AAEL013633-PA;	IPR000608;IPR023313;IPR016135;	2096756	AaeL_AAEL013633	AaeL_AAEL013633
108869886	108869886	EAT34111.1	clathrin heavy chain [Aedes aegypti]	Q16IM0	Q16IM0_AEDAE	unreviewed	Clathrin heavy chain	AaeL_AAEL013614	1677	clathrin coat of coated pit; clathrin coat of trans-Golgi network vesicle; intracellular protein transport; structural molecule activity; vesicle-mediated transport	intracellular protein transport; vesicle-mediated transport	structural molecule activity	clathrin coat of coated pit; clathrin coat of trans-Golgi network vesicle	GO:0030132; GO:0030130; GO:0006886; GO:0005198; GO:0016192					SUBCELLULAR LOCATION: Cytoplasmic vesicle membrane {ECO:0000256|PIRNR:PIRNR002290}; Peripheral membrane protein {ECO:0000256|PIRNR:PIRNR002290}; Cytoplasmic side {ECO:0000256|PIRNR:PIRNR002290}. Membrane, coated pit {ECO:0000256|PIRNR:PIRNR002290}; Peripheral membrane protein {ECO:0000256|PIRNR:PIRNR002290}; Cytoplasmic side {ECO:0000256|PIRNR:PIRNR002290}.	Clathrin heavy chain family		17510324;	7159.AAEL013614-PC;	IPR016024;IPR000547;IPR016025;IPR015348;IPR001473;IPR022365;IPR016341;IPR011990;	2103234	AaeL_AAEL013614	AaeL_AAEL013614
108869891	108869891	EAT34116.1	ras-related protein Rab, putative [Aedes aegypti]	Q1HQU3	Q1HQU3_AEDAE	unreviewed	AAEL013620-PA (RAB protein)	AaeL_AAEL013620	203	GTP binding; protein transport; small GTPase mediated signal transduction	protein transport; small GTPase mediated signal transduction	GTP binding		GO:0005525; GO:0015031; GO:0007264						Small GTPase superfamily, Rab family		17204158; 17510324;	7159.AAEL013620-PA;	IPR027417;IPR005225;IPR001806;IPR003579;	2103021	AaeL_AAEL013620	AaeL_AAEL013620
108869905	108869905	EAT34130.1	integrin alpha-ps [Aedes aegypti]	Q16IN5	Q16IN5_AEDAE	unreviewed	AAEL013600-PA (Fragment)	AaeL_AAEL013600	780	cell adhesion; integrin complex; integrin-mediated signaling pathway	cell adhesion; integrin-mediated signaling pathway		integrin complex	GO:0007155; GO:0008305; GO:0007229					SUBCELLULAR LOCATION: Membrane {ECO:0000256|RuleBase:RU003762}; Single-pass type I membrane protein {ECO:0000256|RuleBase:RU003762}.	Integrin alpha chain family		17510324	7159.AAEL013600-PA;	IPR013517;IPR013519;IPR000413;IPR013649;	2085817	AaeL_AAEL013600	AaeL_AAEL013600
108869926	108869926	EAT34151.1	conserved hypothetical protein [Aedes aegypti]	Q16IQ3	Q16IQ3_AEDAE	unreviewed	AAEL013585-PA	AaeL_AAEL013585	205													17510324		IPR010629;	2095674	AaeL_AAEL013585	AaeL_AAEL013585
108869932	108869932	EAT34157.1	apolipoprotein D, putative [Aedes aegypti]	Q16IR3	Q16IR3_AEDAE	unreviewed	AAEL013574-PA	AaeL_AAEL013574	243	extracellular region; lipid binding; transporter activity	transporter activity	lipid binding; transporter activity	extracellular region	GO:0005576; GO:0008289; GO:0005215						Calycin superfamily, Lipocalin family		17510324		IPR002969;IPR012674;IPR011038;IPR022272;IPR000566;	2101962	AaeL_AAEL013574	AaeL_AAEL013574
108869938	108869938	EAT34163.1	synaptobrevin [Aedes aegypti]	Q16IR6	Q16IR6_AEDAE	unreviewed	AAEL013571-PA	AaeL_AAEL013571	114	integral component of membrane; vesicle-mediated transport	vesicle-mediated transport		integral component of membrane	GO:0016021; GO:0016192								17510324	7159.AAEL013571-PA;	IPR001388;IPR016444;	2094586	AaeL_AAEL013571	AaeL_AAEL013571
108869942	108869942	EAT34167.1	conserved hypothetical protein [Aedes aegypti]	Q16IS0	Q16IS0_AEDAE	unreviewed	AAEL013569-PA	AaeL_AAEL013569	250													17510324	7159.AAEL013569-PA;	IPR001623;IPR018253;	2089562	AaeL_AAEL013569	AaeL_AAEL013569
108869969	108869969	EAT34194.1	cullin [Aedes aegypti]	Q16IV9	Q16IV9_AEDAE	unreviewed	AAEL013530-PA	AaeL_AAEL013530	779	cullin-RING ubiquitin ligase complex; ubiquitin-dependent protein catabolic process	ubiquitin-dependent protein catabolic process		cullin-RING ubiquitin ligase complex	GO:0031461; GO:0006511						Cullin family		17510324	7159.AAEL013530-PA;	IPR016157;IPR016158;IPR001373;IPR019559;IPR016159;IPR011991;	2084000	AaeL_AAEL013530	AaeL_AAEL013530
108869978	108869978	EAT34203.1	ubiquitin (ribosomal protein L40) [Aedes aegypti]	Q16IV1	Q16IV1_AEDAE	unreviewed	AAEL013536-PA	AaeL_AAEL013536	156	ribosome; structural constituent of ribosome; translation	translation	structural constituent of ribosome	ribosome	GO:0005840; GO:0003735; GO:0006412								17510324		IPR002906;IPR011332;IPR019956;IPR000626;IPR029071;IPR019954;	2105861	AaeL_AAEL013536	AaeL_AAEL013536
108869987	108869987	EAT34212.1	tryptophanyl-tRNA synthetase [Aedes aegypti]	Q16IW5	Q16IW5_AEDAE	unreviewed	AAEL013521-PA	AaeL_AAEL013521	417	ATP binding; cytoplasm; tryptophan-tRNA ligase activity; tryptophanyl-tRNA aminoacylation	tryptophan-tRNA ligase activity; tryptophanyl-tRNA aminoacylation	ATP binding; tryptophan-tRNA ligase activity	cytoplasm	GO:0005524; GO:0005737; GO:0004830; GO:0006436						Class-I aminoacyl-tRNA synthetase family		17510324	7159.AAEL013521-PA;	IPR001412;IPR002305;IPR014729;IPR002306;	2090595	AaeL_AAEL013521	AaeL_AAEL013521
108869991	108869991	EAT34216.1	peroxiredoxins, prx-1, prx-2, prx-3 [Aedes aegypti]	Q16IW1	Q16IW1_AEDAE	unreviewed	AAEL013528-PA	TPX1 AaeL_AAEL013528	232	peroxiredoxin activity	peroxiredoxin activity	peroxiredoxin activity		GO:0051920								17510324	7159.AAEL013528-PA;	IPR000866;IPR024706;IPR019479;IPR012336;	2110941	AaeL_AAEL013528	AaeL_AAEL013528
108870009	108870009	EAT34234.1	conserved hypothetical protein [Aedes aegypti]	Q16IZ9	Q16IZ9_AEDAE	unreviewed	AAEL013494-PA	AaeL_AAEL013494	166													17510324	7159.AAEL013494-PA;	IPR014912;IPR012336;	2097988	AaeL_AAEL013494	AaeL_AAEL013494
108870017	108870017	EAT34242.1	prophenoloxidase [Aedes aegypti]	Q16IZ1	Q16IZ1_AEDAE	unreviewed	AAEL013492-PA	PPO5 AaeL_AAEL013492	685	metal ion binding; oxidoreductase activity	oxidoreductase activity	metal ion binding; oxidoreductase activity		GO:0046872; GO:0016491								17510324		IPR013788;IPR000896;IPR005203;IPR005204;IPR014756;IPR002227;IPR008922;	2103417	AaeL_AAEL013492	AaeL_AAEL013492
108870052	108870052	EAT34277.1	glutamine synthetase 1, 2 (glutamate-amonia ligase) (gs) [Aedes aegypti]	Q2KQ97	Q2KQ97_AEDAE	unreviewed	Glutamine synthetase (EC 6.3.1.2)	GS2 AaeL_AAEL013458	368	ATP binding; glutamate-ammonia ligase activity; glutamine biosynthetic process	glutamate-ammonia ligase activity; glutamine biosynthetic process	ATP binding; glutamate-ammonia ligase activity		GO:0005524; GO:0004356; GO:0006542						Glutamine synthetase family		15804581; 17510324;	7159.AAEL013458-PC;	IPR008147;IPR014746;IPR008146;IPR027303;IPR027302;	2114153	AaeL_AAEL013458	AaeL_AAEL013458
108870085	108870085	EAT34310.1	proline oxidase [Aedes aegypti]	Q16J67	Q16J67_AEDAE	unreviewed	AAEL013431-PA (Fragment)	AaeL_AAEL013431	384	proline catabolic process; proline dehydrogenase activity	proline catabolic process; proline dehydrogenase activity	proline dehydrogenase activity		GO:0006562; GO:0004657								17510324	7159.AAEL013431-PA;	IPR029041;IPR002872;IPR015659;	2083345	AaeL_AAEL013431	AaeL_AAEL013431
108870108	108870108	EAT34333.1	catalase [Aedes aegypti]	Q16J86	Q16J86_AEDAE	unreviewed	Catalase (EC 1.11.1.6)	CAT1B AaeL_AAEL013407	505	catalase activity; heme binding; hydrogen peroxide catabolic process; metal ion binding	catalase activity; hydrogen peroxide catabolic process	catalase activity; heme binding; metal ion binding		GO:0004096; GO:0020037; GO:0042744; GO:0046872						Catalase family	metal 354 354 iron (heme axial ligand). {ECO:0000256|PIRSR:PIRSR038928-2}.	17510324	7159.AAEL013407-PA;	IPR018028;IPR020835;IPR024708;IPR024711;IPR011614;IPR002226;IPR010582;	2095165	AaeL_AAEL013407	AaeL_AAEL013407
108870123	108870123	EAT34348.1	conserved hypothetical protein [Aedes aegypti]	Q16JB1	Q16JB1_AEDAE	unreviewed	AAEL013394-PA	AaeL_AAEL013394	235	ATP binding; coenzyme A biosynthetic process; dephospho-CoA kinase activity	coenzyme A biosynthetic process; dephospho-CoA kinase activity	ATP binding; dephospho-CoA kinase activity		GO:0005524; GO:0015937; GO:0004140								17510324	7159.AAEL013394-PA;	IPR001977;IPR027417;		AaeL_AAEL013394
108870124	108870124	EAT34349.1	conserved hypothetical protein [Aedes aegypti]	Q16JB0	Q16JB0_AEDAE	unreviewed	Dephospho-CoA kinase 1	AaeL_AAEL013394	213	ATP binding; coenzyme A biosynthetic process; dephospho-CoA kinase activity	coenzyme A biosynthetic process; dephospho-CoA kinase activity	ATP binding; dephospho-CoA kinase activity		GO:0005524; GO:0015937; GO:0004140								17510324		IPR001977;IPR027417;	2090858	AaeL_AAEL013394	AaeL_AAEL013394
108870134	108870134	EAT34359.1	serine/threonine protein kinase [Aedes aegypti]	Q16JA1	Q16JA1_AEDAE	unreviewed	AAEL013390-PA	AaeL_AAEL013390	571	ATP binding; protein serine/threonine kinase activity	protein serine/threonine kinase activity	ATP binding; protein serine/threonine kinase activity		GO:0005524; GO:0004674								17510324		IPR011009;IPR000959;IPR000719;IPR002290;IPR008271;	2102315	AaeL_AAEL013390	AaeL_AAEL013390
108870142	108870142	EAT34367.1	vacuolar sorting protein [Aedes aegypti]	Q16JB7	Q16JB7_AEDAE	unreviewed	Vacuolar protein sorting-associated protein 35	AaeL_AAEL013386	807	protein transport; retrograde transport, endosome to Golgi; retromer complex	protein transport; retrograde transport, endosome to Golgi		retromer complex	GO:0015031; GO:0042147; GO:0030904						VPS35 family		17510324	7159.AAEL013386-PA;	IPR005378;	2115273	AaeL_AAEL013386	AaeL_AAEL013386
108870172	108870172	EAT34397.1	profilin [Aedes aegypti]	Q16JE9	Q16JE9_AEDAE	unreviewed	Profilin	AaeL_AAEL013353	126	actin cytoskeleton organization; cytoskeleton	actin cytoskeleton organization		cytoskeleton	GO:0030036; GO:0005856						Profilin family		17510324;	7159.AAEL013353-PC;	IPR005455;IPR027310;	2087199	AaeL_AAEL013353	AaeL_AAEL013353
108870174	108870174	EAT34399.1	DEAD box ATP-dependent RNA helicase [Aedes aegypti]	Q16JE7	Q16JE7_AEDAE	unreviewed	AAEL013359-PA	AaeL_AAEL013359	347	ATP binding; ATP-dependent helicase activity; nucleic acid binding	ATP-dependent helicase activity	ATP binding; ATP-dependent helicase activity; nucleic acid binding		GO:0005524; GO:0008026; GO:0003676						DEAD box helicase family		17510324		IPR011545;IPR014001;IPR001650;IPR027417;IPR000629;IPR014014;	2110205	AaeL_AAEL013359	AaeL_AAEL013359
108870175	108870175	EAT34400.1	DEAD box ATP-dependent RNA helicase [Aedes aegypti]	Q1HR82	Q1HR82_AEDAE	unreviewed	AAEL013359-PB (AAEL013359-PC) (Initiation factor EIF-4A)	AaeL_AAEL013359	404	ATP binding; ATP-dependent helicase activity; translation initiation factor activity	ATP-dependent helicase activity; translation initiation factor activity	ATP binding; ATP-dependent helicase activity; translation initiation factor activity		GO:0005524; GO:0008026; GO:0003743						DEAD box helicase family		17204158; 17510324;	7159.AAEL013359-PB;	IPR011545;IPR014001;IPR001650;IPR027417;IPR000629;IPR014014;		AaeL_AAEL013359
108870189	108870189	EAT34414.1	lethal(2)essential for life protein, l2efl [Aedes aegypti]	Q16JF8	Q16JF8_AEDAE	unreviewed	AAEL013338-PA	AaeL_AAEL013338	194											Small heat shock protein (HSP20) family		17510324	7159.AAEL013338-PA;	IPR002068;IPR001436;IPR008978;	2088255	AaeL_AAEL013338	AaeL_AAEL013338
108870197	108870197	EAT34422.1	conserved hypothetical protein [Aedes aegypti]	Q16JH2	Q16JH2_AEDAE	unreviewed	AAEL013334-PA	AaeL_AAEL013334	1042													17510324	7159.AAEL013334-PA;	IPR016024;IPR006887;IPR011993;	2090591	AaeL_AAEL013334	AaeL_AAEL013334
108870216	108870216	EAT34441.1	translocon-associated protein, delta subunit [Aedes aegypti]	Q16JI4	Q16JI4_AEDAE	unreviewed	AAEL013320-PA	AaeL_AAEL013320	171	endoplasmic reticulum; integral component of membrane			endoplasmic reticulum; integral component of membrane	GO:0005783; GO:0016021								17510324	7159.AAEL013320-PA;	IPR008855;	2112024	AaeL_AAEL013320	AaeL_AAEL013320
108870224	108870224	EAT34449.1	calicylin binding protein [Aedes aegypti]	Q16JJ2	Q16JJ2_AEDAE	unreviewed	AAEL013314-PA	AaeL_AAEL013314	240													17510324	7159.AAEL013314-PA;	IPR007052;IPR008978;IPR007699;IPR015120;	2114085	AaeL_AAEL013314	AaeL_AAEL013314
108870229	108870229	EAT34454.1	bifunctional dihydrofolate reductase-thymidylate synthase [Aedes aegypti]	Q16JK1	Q16JK1_AEDAE	unreviewed	AAEL013305-PA	AaeL_AAEL013305	313	dTMP biosynthetic process; thymidylate synthase activity	dTMP biosynthetic process; thymidylate synthase activity	thymidylate synthase activity		GO:0006231; GO:0004799								17510324	7159.AAEL013305-PA;	IPR023451;IPR000398;IPR020940;	2105411	AaeL_AAEL013305	AaeL_AAEL013305
108870256	108870256	EAT34481.1	peptidyl-prolyl cis-trans isomerase (cyclophilin) [Aedes aegypti]	Q1HRP6	Q1HRP6_AEDAE	unreviewed	Peptidyl-prolyl cis-trans isomerase (EC 5.2.1.8)	AaeL_AAEL013279	198	peptidyl-prolyl cis-trans isomerase activity; protein folding	peptidyl-prolyl cis-trans isomerase activity; protein folding	peptidyl-prolyl cis-trans isomerase activity		GO:0003755; GO:0006457						Cyclophilin-type PPIase family		17204158; 17510324;	7159.AAEL013279-PA;	IPR029000;IPR024936;IPR020892;IPR002130;	2114517	AaeL_AAEL013279	AaeL_AAEL013279
108870264	108870264	EAT34489.1	importin beta-1 [Aedes aegypti]	Q0IE87	Q0IE87_AEDAE	unreviewed	AAEL013275-PA	AaeL_AAEL013275	878	intracellular protein transport; nucleocytoplasmic transport; protein transporter activity	intracellular protein transport; nucleocytoplasmic transport; protein transporter activity	protein transporter activity		GO:0006886; GO:0006913; GO:0008565								17510324	7159.AAEL013275-PB;	IPR011989;IPR016024;IPR021133;IPR001494;IPR027140;	2083887	AaeL_AAEL013275	AaeL_AAEL013275
108870266	108870266	EAT34491.1	60S ribosomal protein L37a [Aedes aegypti]	Q1HR76	Q1HR76_AEDAE	unreviewed	60S ribosomal protein L37 (AAEL013272-PA)	AaeL_AAEL013272	89	ribosome; structural constituent of ribosome; translation	translation	structural constituent of ribosome	ribosome	GO:0005840; GO:0003735; GO:0006412								17204158; 17510324;	7159.AAEL013272-PA;	IPR002674;IPR011331;IPR011332;	2106396	AaeL_AAEL013272	AaeL_AAEL013272
108870274	108870274	EAT34499.1	conserved hypothetical protein [Aedes aegypti]	Q16JP0	Q16JP0_AEDAE	unreviewed	AAEL013262-PA	AaeL_AAEL013262	178	cell wall macromolecule catabolic process; chitinase activity; chitin catabolic process	cell wall macromolecule catabolic process; chitinase activity; chitin catabolic process	chitinase activity		GO:0016998; GO:0006032; GO:0004568								17510324		IPR000726;IPR023346;	2110105	AaeL_AAEL013262	AaeL_AAEL013262
108870291	108870291	EAT34516.1	eukaryotic translation initiation factor 4 gamma [Aedes aegypti]	Q16JP6	Q16JP6_AEDAE	unreviewed	AAEL013249-PA	AaeL_AAEL013249 AaeL_AAEL801176	674	RNA binding		RNA binding		GO:0003723								17510324	7159.AAEL013249-PA;	IPR016024;IPR016021;IPR003890;	2093656	AaeL_AAEL013249	AaeL_AAEL013249
108870295	403183350	EAT34520.2	40S ribosomal protein S3a [Aedes aegypti]	Q16JP2	Q16JP2_AEDAE	unreviewed	AAEL013253-PA	AaeL_AAEL013253 AaeL_AAEL801174	642	ubiquitin-dependent protein catabolic process; ubiquitinyl hydrolase activity	ubiquitin-dependent protein catabolic process; ubiquitinyl hydrolase activity	ubiquitinyl hydrolase activity		GO:0006511; GO:0036459								17510324	7159.AAEL013253-PA;	IPR000938;IPR001394;IPR028889;	2089699	AaeL_AAEL013253	AaeL_AAEL013253
108870308	108870308	EAT34533.1	ATP-dependent RNA helicase [Aedes aegypti]	Q16JS8	SPNE_AEDAE	reviewed	Probable ATP-dependent RNA helicase spindle-E (EC 3.6.4.13)	spn-E AaeL_AAEL013235	1374	ATP binding; cell differentiation; cytoplasm; gene silencing by RNA; helicase activity; meiotic nuclear division; metal ion binding; multicellular organismal development; nucleic acid binding; spermatogenesis	cell differentiation; gene silencing by RNA; helicase activity; meiotic nuclear division; multicellular organismal development; spermatogenesis	ATP binding; helicase activity; metal ion binding; nucleic acid binding	cytoplasm	GO:0005524; GO:0030154; GO:0005737; GO:0031047; GO:0004386; GO:0007126; GO:0046872; GO:0007275; GO:0003676; GO:0007283					SUBCELLULAR LOCATION: Cytoplasm {ECO:0000250}. Note=Component of the nuage, also named P granule, a germ-cell-specific organelle required to repress transposon during meiosis. {ECO:0000250}.	DEAD box helicase family, DEAH subfamily		17510324	7159.AAEL013235-PA;	IPR011545;IPR007502;IPR014001;IPR001650;IPR027417;IPR002999;IPR007087;IPR015880;	2101332	AaeL_AAEL013235	AaeL_AAEL013235
108870309	108870309	EAT34534.1	proteasome subunit beta type 5,8 [Aedes aegypti]	Q16JS7	Q16JS7_AEDAE	unreviewed	Proteasome subunit beta type (EC 3.4.25.1)	AaeL_AAEL013236	282	cytoplasm; nucleus; proteasome core complex; proteolysis involved in cellular protein catabolic process; threonine-type endopeptidase activity	proteolysis involved in cellular protein catabolic process; threonine-type endopeptidase activity	threonine-type endopeptidase activity	cytoplasm; nucleus; proteasome core complex	GO:0005737; GO:0005634; GO:0005839; GO:0051603; GO:0004298					SUBCELLULAR LOCATION: Cytoplasm {ECO:0000256|RuleBase:RU000694, ECO:0000256|SAAS:SAAS00039306}. Nucleus {ECO:0000256|RuleBase:RU000694, ECO:0000256|SAAS:SAAS00039306}.	Peptidase T1B family		17510324	7159.AAEL013236-PA;	IPR029055;IPR000243;IPR016050;IPR001353;IPR023333;	2083307	AaeL_AAEL013236	AaeL_AAEL013236
108870310	108870310	EAT34535.1	coatomer delta subunit [Aedes aegypti]	Q16JS6	Q16JS6_AEDAE	unreviewed	AAEL013230-PA	AaeL_AAEL013230	519	clathrin adaptor complex; COPI vesicle coat; intracellular protein transport; retrograde vesicle-mediated transport, Golgi to ER	intracellular protein transport; retrograde vesicle-mediated transport, Golgi to ER		clathrin adaptor complex; COPI vesicle coat	GO:0030126; GO:0030131; GO:0006886; GO:0006890								17510324	7159.AAEL013230-PA;	IPR022775;IPR008968;IPR027059;IPR011012;IPR028565;	2112071	AaeL_AAEL013230	AaeL_AAEL013230
108870314	108870314	EAT34539.1	PIWI [Aedes aegypti]	Q16JS2	Q16JS2_AEDAE	unreviewed	Piwi-like protein	PIWI5 AaeL_AAEL013233	883	nucleic acid binding		nucleic acid binding		GO:0003676						Argonaute family, Piwi subfamily		17510324	7159.AAEL013233-PA;	IPR003100;IPR003165;IPR012337;	2116214	AaeL_AAEL013233	AaeL_AAEL013233
108870315	108870315	EAT34540.1	PIWI [Aedes aegypti]	Q16JS1	Q16JS1_AEDAE	unreviewed	Piwi-like protein	PIWI6 AaeL_AAEL013227	888	nucleic acid binding		nucleic acid binding		GO:0003676						Argonaute family, Piwi subfamily		17510324	7159.AAEL013227-PA;	IPR003100;IPR003165;IPR012337;	2107620	AaeL_AAEL013227	AaeL_AAEL013227
108870321	108870321	EAT34546.1	60S ribosomal protein L10a [Aedes aegypti]	Q1HRJ3	Q1HRJ3_AEDAE	unreviewed	Ribosomal protein	AaeL_AAEL013221	217	large ribosomal subunit; RNA binding; structural constituent of ribosome; translation	translation	RNA binding; structural constituent of ribosome	large ribosomal subunit	GO:0003723; GO:0015934; GO:0003735; GO:0006412						Ribosomal protein L1P family		17204158; 17510324;	7159.AAEL013221-PC;	IPR002143;IPR023674;IPR028364;IPR016094;IPR016095;IPR023673;		AaeL_AAEL013221
108870322	108870322	EAT34547.1	60S ribosomal protein L10a [Aedes aegypti]	Q16JT5	Q16JT5_AEDAE	unreviewed	Ribosomal protein	AaeL_AAEL013221	155	ribosome; RNA binding		RNA binding	ribosome	GO:0003723; GO:0005840						Ribosomal protein L1P family		17510324;		IPR023674;IPR028364;IPR016094;IPR016095;IPR023673;	2112370	AaeL_AAEL013221	AaeL_AAEL013221
108870327	108870327	EAT34552.1	NADH-cytochrome B5 reductase [Aedes aegypti]	Q16JT1	Q16JT1_AEDAE	unreviewed	AAEL013225-PA	AaeL_AAEL013225	318	oxidoreductase activity	oxidoreductase activity	oxidoreductase activity		GO:0016491								17510324	7159.AAEL013225-PA;	IPR017927;IPR001709;IPR001834;IPR008333;IPR001433;IPR017938;	2093482	AaeL_AAEL013225	AaeL_AAEL013225
108870336	108870336	EAT34561.1	conserved hypothetical protein [Aedes aegypti]	Q16JV4	Q16JV4_AEDAE	unreviewed	Ubiquitin carboxyl-terminal hydrolase (EC 3.4.19.12)	VCP AaeL_AAEL013203	1296	cysteine-type peptidase activity; ubiquitin-dependent protein catabolic process; ubiquitinyl hydrolase activity	cysteine-type peptidase activity; ubiquitin-dependent protein catabolic process; ubiquitinyl hydrolase activity	cysteine-type peptidase activity; ubiquitinyl hydrolase activity		GO:0008234; GO:0006511; GO:0036459						Peptidase C19 family		17510324		IPR018200;IPR001394;IPR028889;	2086555	AaeL_AAEL013203	AaeL_AAEL013203
108870372	108870372	EAT34597.1	oxidase/peroxidase [Aedes aegypti]	Q16JY6	Q16JY6_AEDAE	unreviewed	AAEL013171-PA	HPX2 AaeL_AAEL013171	679	heme binding; peroxidase activity; response to oxidative stress	peroxidase activity; response to oxidative stress	heme binding; peroxidase activity		GO:0020037; GO:0004601; GO:0006979								17510324		IPR010255;IPR019791;	2108302	AaeL_AAEL013171	AaeL_AAEL013171
108870400	108870400	EAT34625.1	hypothetical protein AaeL_AAEL013147 [Aedes aegypti]	Q16K20	Q16K20_AEDAE	unreviewed	AAEL013147-PA	AaeL_AAEL013147	612	calcium ion binding; cytoskeletal anchoring at plasma membrane; dystrophin-associated glycoprotein complex	cytoskeletal anchoring at plasma membrane	calcium ion binding	dystrophin-associated glycoprotein complex	GO:0005509; GO:0007016; GO:0016010								17510324	7159.AAEL013147-PA;	IPR006644;IPR015919;IPR008465;IPR013783;	2103026	AaeL_AAEL013147	AaeL_AAEL013147
108870410	108870410	EAT34635.1	GTPase_rho [Aedes aegypti]	Q16K17	Q16K17_AEDAE	unreviewed	AAEL013139-PA (AAEL013139-PB) (AAEL013139-PC) (AAEL013139-PE) (AAEL013139-PF) (AAEL013139-PG) (AAEL013139-PH) (AAEL013139-PI)	AaeL_AAEL013139	192	GTP binding; intracellular; membrane; small GTPase mediated signal transduction	small GTPase mediated signal transduction	GTP binding	intracellular; membrane	GO:0005525; GO:0005622; GO:0016020; GO:0007264						Small GTPase superfamily, Rho family		17510324;	7159.AAEL013139-PD;	IPR027417;IPR005225;IPR001806;IPR003578;	2111452	AaeL_AAEL013139	AaeL_AAEL013139
108870412	108870412	EAT34637.1	eukaryotic translation initiation factor 3 subunit [Aedes aegypti]	Q16K15	EIF3I_AEDAE	reviewed	Eukaryotic translation initiation factor 3 subunit I (eIF3i)	AaeL_AAEL013144	326	eukaryotic 43S preinitiation complex; eukaryotic 48S preinitiation complex; eukaryotic translation initiation factor 3 complex; formation of translation preinitiation complex; regulation of translational initiation; translation initiation factor activity	formation of translation preinitiation complex; regulation of translational initiation; translation initiation factor activity	translation initiation factor activity	eukaryotic 43S preinitiation complex; eukaryotic 48S preinitiation complex; eukaryotic translation initiation factor 3 complex	GO:0016282; GO:0033290; GO:0005852; GO:0001731; GO:0006446; GO:0003743					SUBCELLULAR LOCATION: Cytoplasm {ECO:0000255|HAMAP-Rule:MF_03008}.	EIF-3 subunit I family		17510324	7159.AAEL013144-PA;	IPR027525;IPR020472;IPR015943;IPR001680;IPR019775;IPR017986;	2109613	AaeL_AAEL013144	AaeL_AAEL013144
108870424	108870424	EAT34649.1	6-phosphofructo-2-kinase/fructose-2,6-bisphosphatase short form [Aedes aegypti]	Q16K25	Q16K25_AEDAE	unreviewed	AAEL013132-PA	AaeL_AAEL013132	525	6-phosphofructo-2-kinase activity; ATP binding; fructose-2,6-bisphosphate 2-phosphatase activity; fructose 2,6-bisphosphate metabolic process; fructose metabolic process	6-phosphofructo-2-kinase activity; fructose-2,6-bisphosphate 2-phosphatase activity; fructose 2,6-bisphosphate metabolic process; fructose metabolic process	6-phosphofructo-2-kinase activity; ATP binding; fructose-2,6-bisphosphate 2-phosphatase activity		GO:0003873; GO:0005524; GO:0006003; GO:0006000; GO:0004331								17510324		IPR003094;IPR013079;IPR016260;IPR013078;IPR029033;IPR027417;IPR001345;	2092255	AaeL_AAEL013132	AaeL_AAEL013132
108870438	108870438	EAT34663.1	zeta-coat protein [Aedes aegypti]	Q16K39	Q16K39_AEDAE	unreviewed	AAEL013121-PC	AaeL_AAEL013121	172	membrane; protein transport	protein transport		membrane	GO:0016020; GO:0015031								17510324		IPR022775;IPR011012;	2091485	AaeL_AAEL013121	AaeL_AAEL013121
108870439	108870439	EAT34664.1	salivary gland secretion, putative [Aedes aegypti]	Q16K38	Q16K38_AEDAE	unreviewed	AAEL013129-PA	AaeL_AAEL013129	196													17510324		IPR002919;	2095988	AaeL_AAEL013129	AaeL_AAEL013129
108870472	108870472	EAT34697.1	60S ribosomal protein L23 [Aedes aegypti]	Q9GNE2	RL23_AEDAE	reviewed	60S ribosomal protein L23 (AeRpL17A) (L17A)	RpL23-A RpL17A AaeL_AAEL013097; RpL23-B AaeL_AAEL013583; RpL23-C AaeL_AAEL015006	140	ribosome; structural constituent of ribosome; translation	translation	structural constituent of ribosome	ribosome	GO:0005840; GO:0003735; GO:0006412						Ribosomal protein L14P family		17519023; 17510324	7159.AAEL015006-PA;	IPR019972;IPR023571;IPR000218;	2092553	AaeL_AAEL013097	AaeL_AAEL013097
108870473	108870473	EAT34698.1	coatomer [Aedes aegypti]	Q16K68	Q16K68_AEDAE	unreviewed	Coatomer subunit alpha	AaeL_AAEL013098	1227	COPI vesicle coat; intracellular protein transport; structural molecule activity; vesicle-mediated transport	intracellular protein transport; vesicle-mediated transport	structural molecule activity	COPI vesicle coat	GO:0030126; GO:0006886; GO:0005198; GO:0016192					SUBCELLULAR LOCATION: Cytoplasm {ECO:0000256|PIRNR:PIRNR003354}. Golgi apparatus membrane {ECO:0000256|PIRNR:PIRNR003354}; Peripheral membrane protein {ECO:0000256|PIRNR:PIRNR003354}.			17510324	7159.AAEL013098-PA;	IPR016391;IPR010714;IPR006692;IPR020472;IPR015943;IPR001680;IPR019775;IPR017986;	2115123	AaeL_AAEL013098	AaeL_AAEL013098
108870476	108870476	EAT34701.1	proteasome subunit alpha type [Aedes aegypti]	Q16K65	Q16K65_AEDAE	unreviewed	Proteasome subunit alpha type (EC 3.4.25.1)	AaeL_AAEL013089	253	cytoplasm; nucleus; proteasome core complex, alpha-subunit complex; threonine-type endopeptidase activity; ubiquitin-dependent protein catabolic process	threonine-type endopeptidase activity; ubiquitin-dependent protein catabolic process	threonine-type endopeptidase activity	cytoplasm; nucleus; proteasome core complex, alpha-subunit complex	GO:0005737; GO:0005634; GO:0019773; GO:0004298; GO:0006511					SUBCELLULAR LOCATION: Cytoplasm {ECO:0000256|RuleBase:RU000551}. Nucleus {ECO:0000256|RuleBase:RU000551}.	Peptidase T1A family		17510324	7159.AAEL013089-PA;	IPR029055;IPR000426;IPR023332;IPR001353;	2112974	AaeL_AAEL013089	AaeL_AAEL013089
108870488	108870488	EAT34713.1	conserved hypothetical protein [Aedes aegypti]	Q16K91	Q16K91_AEDAE	unreviewed	AAEL013075-PA	AaeL_AAEL013075	128													17510324	7159.AAEL013075-PA;		2094619	AaeL_AAEL013075	AaeL_AAEL013075
108870494	108870494	EAT34719.1	protein phsophatase-2a [Aedes aegypti]	Q16K96	Q16K96_AEDAE	unreviewed	Serine/threonine-protein phosphatase (EC 3.1.3.16)	AaeL_AAEL013068	309	phosphoprotein phosphatase activity	phosphoprotein phosphatase activity	phosphoprotein phosphatase activity		GO:0004721						PPP phosphatase family		17510324	7159.AAEL013068-PA;	IPR004843;IPR029052;IPR006186;	2090087	AaeL_AAEL013068	AaeL_AAEL013068
108870495	108870495	EAT34720.1	receptor for activated protein kinase c (rack1) [Aedes aegypti]	Q1HRQ2	Q1HRQ2_AEDAE	unreviewed	AAEL013069-PA (Activated protein kinase C receptor)	AaeL_AAEL013069	311	kinase activity	kinase activity	kinase activity		GO:0016301								17204158; 17510324;	7159.AAEL013069-PA;	IPR020472;IPR015943;IPR001680;IPR019775;IPR017986;	2095611	AaeL_AAEL013069	AaeL_AAEL013069
108870496	108870496	EAT34721.1	ribophorin [Aedes aegypti]	Q16K94	Q16K94_AEDAE	unreviewed	Dolichyl-diphosphooligosaccharide--protein glycosyltransferase subunit 1 (EC 2.4.99.18)	AaeL_AAEL013071	457	dolichyl-diphosphooligosaccharide-protein glycotransferase activity; endoplasmic reticulum membrane; integral component of membrane; protein glycosylation	dolichyl-diphosphooligosaccharide-protein glycotransferase activity; protein glycosylation	dolichyl-diphosphooligosaccharide-protein glycotransferase activity	endoplasmic reticulum membrane; integral component of membrane	GO:0004579; GO:0005789; GO:0016021; GO:0006486				PATHWAY: Protein modification; protein glycosylation. {ECO:0000256|RuleBase:RU361143}.	SUBCELLULAR LOCATION: Endoplasmic reticulum membrane {ECO:0000256|RuleBase:RU361143}; Single-pass type I membrane protein {ECO:0000256|RuleBase:RU361143}.	OST1 family		17510324		IPR007676;	2111501	AaeL_AAEL013071	AaeL_AAEL013071
108870497	108870497	EAT34722.1	adenylyl cyclase-associated protein [Aedes aegypti]	Q16K93	Q16K93_AEDAE	unreviewed	Adenylyl cyclase-associated protein	AaeL_AAEL013074	668	actin cytoskeleton organization; cell morphogenesis	actin cytoskeleton organization; cell morphogenesis			GO:0030036; GO:0000902						CAP family		17510324	7159.AAEL013074-PA;	IPR001837;IPR013912;IPR013992;IPR017901;IPR016098;IPR028417;IPR018106;IPR028419;IPR006599;IPR003124;	2084011	AaeL_AAEL013074	AaeL_AAEL013074
108870539	108870539	EAT34764.1	conserved hypothetical protein [Aedes aegypti]	Q16KE2	V15A1_AEDAE	reviewed	Vitelline membrane protein 15a-1	AaeL_AAEL013027	108	extracellular space; negative regulation of endopeptidase activity; oocyte development; serine-type endopeptidase inhibitor activity	negative regulation of endopeptidase activity; oocyte development; serine-type endopeptidase inhibitor activity	serine-type endopeptidase inhibitor activity	extracellular space	GO:0005615; GO:0010951; GO:0048599; GO:0004867	DEVELOPMENTAL STAGE: Synthesized and released from follicular epithelium 18-24 hours after a blood meal. {ECO:0000269|PubMed:8432405, ECO:0000269|PubMed:9887508}.		TISSUE SPECIFICITY: Expressed in the middle and posterior regions of the follicle cells. {ECO:0000269|PubMed:9887508}.		SUBCELLULAR LOCATION: Secreted {ECO:0000250|UniProtKB:P19425}.	Vitelline membrane family		8432405; 9887508; 17510324			2114260	AaeL_AAEL013027	AaeL_AAEL013027
108870541	108870541	EAT34766.1	conserved hypothetical protein [Aedes aegypti]	Q16KE3	Q16KE3_AEDAE	unreviewed	AAEL013025-PA	AaeL_AAEL013025	877													17510324	7159.AAEL013025-PA;	IPR026122;IPR027417;	2112497	AaeL_AAEL013025	AaeL_AAEL013025
108870544	108870544	EAT34769.1	DNA-J/hsp40 [Aedes aegypti]	Q16KF3	Q16KF3_AEDAE	unreviewed	AAEL013020-PA	AaeL_AAEL013020	319	protein folding	protein folding			GO:0006457								17510324		IPR002939;IPR001623;IPR018253;IPR008971;	2096886	AaeL_AAEL013020	AaeL_AAEL013020
108870556	108870556	EAT34781.1	cytochrome c oxidase, subunit VB, putative [Aedes aegypti]	Q16KF9	Q16KF9_AEDAE	unreviewed	AAEL008697-PA (AAEL013007-PA)	AaeL_AAEL008697 AaeL_AAEL013007	119	cytochrome-c oxidase activity; mitochondrial envelope	cytochrome-c oxidase activity	cytochrome-c oxidase activity	mitochondrial envelope	GO:0004129; GO:0005740								17510324;	7159.AAEL013007-PA;	IPR002124;	2084240	AaeL_AAEL013007	AaeL_AAEL013007
108870573	108870573	EAT34798.1	conserved hypothetical protein [Aedes aegypti]	Q16KI2	Q16KI2_AEDAE	unreviewed	AAEL012989-PA	AaeL_AAEL012989	688													17510324	7159.AAEL012989-PA;	IPR011502;	2106232	AaeL_AAEL012989	AaeL_AAEL012989
108870576	108870576	EAT34801.1	rho guanine dissociation factor [Aedes aegypti]	Q1HQJ5	Q1HQJ5_AEDAE	unreviewed	AAEL012996-PA (Rho GDP dissociation inhibitor)	AaeL_AAEL012996	200	cytoplasm; Rho GDP-dissociation inhibitor activity	Rho GDP-dissociation inhibitor activity	Rho GDP-dissociation inhibitor activity	cytoplasm	GO:0005094; GO:0005737								17204158; 17510324;	7159.AAEL012996-PA;	IPR014756;IPR000406;IPR024792;	2107076	AaeL_AAEL012996	AaeL_AAEL012996
108870590	108870590	EAT34815.1	conserved hypothetical protein [Aedes aegypti]	Q0IE95	PESC_AEDAE	reviewed	Pescadillo homolog	AaeL_AAEL012980	609	maturation of 5.8S rRNA from tricistronic rRNA transcript (SSU-rRNA, 5.8S rRNA, LSU-rRNA); maturation of LSU-rRNA from tricistronic rRNA transcript (SSU-rRNA, 5.8S rRNA, LSU-rRNA); nucleolus; preribosome, large subunit precursor; ribonucleoprotein complex binding	maturation of 5.8S rRNA from tricistronic rRNA transcript (SSU-rRNA, 5.8S rRNA, LSU-rRNA); maturation of LSU-rRNA from tricistronic rRNA transcript (SSU-rRNA, 5.8S rRNA, LSU-rRNA)	ribonucleoprotein complex binding	nucleolus; preribosome, large subunit precursor	GO:0000466; GO:0000463; GO:0005730; GO:0030687; GO:0043021					SUBCELLULAR LOCATION: Nucleus, nucleolus {ECO:0000255|HAMAP-Rule:MF_03028}. Nucleus, nucleoplasm {ECO:0000255|HAMAP-Rule:MF_03028}.	Pescadillo family		17510324	7159.AAEL012980-PA;	IPR001357;IPR010613;	2099663	AaeL_AAEL012980	AaeL_AAEL012980
108870604	108870604	EAT34829.1	conserved hypothetical protein [Aedes aegypti]	Q16KK3	Q16KK3_AEDAE	unreviewed	AAEL012964-PA	AaeL_AAEL012964	360													17510324	7159.AAEL012964-PA;	IPR014720;	2097252	AaeL_AAEL012964	AaeL_AAEL012964
108870611	108870611	EAT34836.1	importin alpha [Aedes aegypti]	Q16KJ6	Q16KJ6_AEDAE	unreviewed	Importin subunit alpha	AaeL_AAEL012960	526	cytoplasm; nucleus; protein import into nucleus; protein transporter activity	protein import into nucleus; protein transporter activity	protein transporter activity	cytoplasm; nucleus	GO:0005737; GO:0005634; GO:0006606; GO:0008565						Importin alpha family		17510324	7159.AAEL012960-PA;	IPR011989;IPR016024;IPR000225;IPR002652;IPR024931;	2102342	AaeL_AAEL012960	AaeL_AAEL012960
108870616	108870616	EAT34841.1	NADH-ubiquinone oxidoreductase 42 kda subunit [Aedes aegypti]	Q1HQV6	Q1HQV6_AEDAE	unreviewed	AAEL012950-PA (Mitochondrial NADH-ubiquinone oxidoreductase)	AaeL_AAEL012950	407	ATP binding; nucleoside kinase activity	nucleoside kinase activity	ATP binding; nucleoside kinase activity		GO:0005524; GO:0019206								17204158; 17510324;	7159.AAEL012950-PA;	IPR002624;IPR015828;IPR027417;	2086104	AaeL_AAEL012950	AaeL_AAEL012950
108870625	108870625	EAT34850.1	60S ribosomal protein L11 [Aedes aegypti]	Q16KL2	Q16KL2_AEDAE	unreviewed	AAEL012944-PB	AaeL_AAEL012944	183	ribosome; structural constituent of ribosome; translation	translation	structural constituent of ribosome	ribosome	GO:0005840; GO:0003735; GO:0006412						Ribosomal protein L5P family		17510324		IPR002132;IPR020929;IPR022803;		AaeL_AAEL012944
108870626	108870626	EAT34851.1	60S ribosomal protein L11 [Aedes aegypti]	Q16KL1	Q16KL1_AEDAE	unreviewed	AAEL012944-PA	AaeL_AAEL012944	156	ribosome; structural constituent of ribosome; translation	translation	structural constituent of ribosome	ribosome	GO:0005840; GO:0003735; GO:0006412						Ribosomal protein L5P family		17510324		IPR002132;IPR020929;IPR022803;	2096665	AaeL_AAEL012944	AaeL_AAEL012944
108870627	108870627	EAT34852.1	26S protease regulatory subunit [Aedes aegypti]	Q16KL0	Q16KL0_AEDAE	unreviewed	AAEL012943-PA	AaeL_AAEL012943	434	ATP binding; cytoplasm; hydrolase activity; protein catabolic process	hydrolase activity; protein catabolic process	ATP binding; hydrolase activity	cytoplasm	GO:0005524; GO:0005737; GO:0016787; GO:0030163						AAA ATPase family		17510324	7159.AAEL012943-PA;	IPR005937;IPR003593;IPR003959;IPR003960;IPR027417;	2107465	AaeL_AAEL012943	AaeL_AAEL012943
108870658	108870658	EAT34883.1	puromycin-sensitive aminopeptidase [Aedes aegypti]	Q16KP9	Q16KP9_AEDAE	unreviewed	AAEL012918-PA	AaeL_AAEL012918	861	metallopeptidase activity; zinc ion binding	metallopeptidase activity	metallopeptidase activity; zinc ion binding		GO:0008237; GO:0008270								17510324	7159.AAEL012918-PA;	IPR024571;IPR001930;IPR014782;	2115789	AaeL_AAEL012918	AaeL_AAEL012918
108870669	108870669	EAT34894.1	rab gdp-dissociation inhibitor [Aedes aegypti]	Q16KQ6	Q16KQ6_AEDAE	unreviewed	AAEL012904-PA	AaeL_AAEL012904	443	protein transport; Rab GDP-dissociation inhibitor activity	protein transport; Rab GDP-dissociation inhibitor activity	Rab GDP-dissociation inhibitor activity		GO:0005093; GO:0015031								17510324	7159.AAEL012904-PA;	IPR018203;IPR000806;	2114961	AaeL_AAEL012904	AaeL_AAEL012904
108870698	108870698	EAT34923.1	conserved hypothetical protein [Aedes aegypti]	Q16KT6	Q16KT6_AEDAE	unreviewed	AAEL012876-PA (AAEL012876-PB)	AaeL_AAEL012876	384													17510324;	7159.AAEL012876-PB;	IPR007529;	2105824	AaeL_AAEL012876	AaeL_AAEL012876
108870699	108870699	EAT34924.1	snare protein sec22 [Aedes aegypti]	Q1HQY2	Q1HQY2_AEDAE	unreviewed	AAEL012875-PA (Vesicle trafficking protein SEC22)	AaeL_AAEL012875	211	integral component of membrane; vesicle-mediated transport	vesicle-mediated transport		integral component of membrane	GO:0016021; GO:0016192								17204158; 17510324;	7159.AAEL012875-PA;	IPR011012;IPR010908;IPR001388;	2090948	AaeL_AAEL012875	AaeL_AAEL012875
108870747	108870747	EAT34972.1	anti-silencing protein [Aedes aegypti]	Q1HQS2	Q1HQS2_AEDAE	unreviewed	AAEL012830-PA (Histone chaperone)	AaeL_AAEL012830	221	chromatin assembly or disassembly; nucleus	chromatin assembly or disassembly		nucleus	GO:0006333; GO:0005634								17204158; 17510324;	7159.AAEL012830-PA;	IPR006818;	2106298	AaeL_AAEL012830	AaeL_AAEL012830
108870750	108870750	EAT34975.1	ced-6 [Aedes aegypti]	Q16KZ6	Q16KZ6_AEDAE	unreviewed	AAEL012821-PA	AaeL_AAEL012821	702													17510324	7159.AAEL012821-PA;	IPR011993;IPR006020;	2095043	AaeL_AAEL012821	AaeL_AAEL012821
108870754	108870754	EAT34979.1	endoplasmin [Aedes aegypti]	Q16KZ2	Q16KZ2_AEDAE	unreviewed	AAEL012827-PA	AaeL_AAEL012827	795	ATP binding; protein folding; response to stress	protein folding; response to stress	ATP binding		GO:0005524; GO:0006457; GO:0006950								17510324	7159.AAEL012827-PA;	IPR003594;IPR019805;IPR001404;IPR020575;IPR020568;	2109568	AaeL_AAEL012827	AaeL_AAEL012827
108870755	108870755	EAT34980.1	bifunctional purine biosynthesis protein [Aedes aegypti]	Q16KZ1	Q16KZ1_AEDAE	unreviewed	AAEL012825-PA	AaeL_AAEL012825	590	IMP cyclohydrolase activity; phosphoribosylaminoimidazolecarboxamide formyltransferase activity; purine nucleotide biosynthetic process	IMP cyclohydrolase activity; phosphoribosylaminoimidazolecarboxamide formyltransferase activity; purine nucleotide biosynthetic process	IMP cyclohydrolase activity; phosphoribosylaminoimidazolecarboxamide formyltransferase activity		GO:0003937; GO:0004643; GO:0006164								17510324	7159.AAEL012825-PA;	IPR024051;IPR024050;IPR002695;IPR016193;IPR011607;	2103496	AaeL_AAEL012825	AaeL_AAEL012825
108870757	108870757	EAT34982.1	replication factor a 1, rfa1 [Aedes aegypti]	Q16KY9	Q16KY9_AEDAE	unreviewed	AAEL012826-PA	AaeL_AAEL012826	619	DNA binding; DNA recombination; DNA repair; DNA replication; nucleus	DNA recombination; DNA repair; DNA replication	DNA binding	nucleus	GO:0003677; GO:0006310; GO:0006281; GO:0006260; GO:0005634								17510324	7159.AAEL012826-PA;	IPR012340;IPR004365;IPR013955;IPR007199;IPR004591;	2101048	AaeL_AAEL012826	AaeL_AAEL012826
108870830	108870830	EAT35055.1	chaperonin [Aedes aegypti]	Q16L72	Q16L72_AEDAE	unreviewed	AAEL012746-PA	AaeL_AAEL012746	546	ATP binding; cytoplasm; protein folding	protein folding	ATP binding	cytoplasm	GO:0005524; GO:0005737; GO:0006457						TCP-1 chaperonin family		17510324	7159.AAEL012746-PA;	IPR012721;IPR017998;IPR002194;IPR002423;IPR027409;IPR027413;IPR027410;	2092961	AaeL_AAEL012746	AaeL_AAEL012746
108870846	108870846	EAT35071.1	ribosomal protein L15 [Aedes aegypti]	Q16L79	Q16L79_AEDAE	unreviewed	Ribosomal protein L15	AaeL_AAEL012736	158	ribosome; structural constituent of ribosome; translation	translation	structural constituent of ribosome	ribosome	GO:0005840; GO:0003735; GO:0006412						Ribosomal protein L15e family		17510324;	7159.AAEL012736-PC;	IPR024794;IPR000439;IPR020925;IPR012678;	2092333	AaeL_AAEL012736	AaeL_AAEL012736
108870854	108870854	EAT35079.1	adenylate kinase 1, putative [Aedes aegypti]	Q1HQK0	KAD2_AEDAE	reviewed	Adenylate kinase (EC 2.7.4.3) (ATP-AMP transphosphorylase) (ATP:AMP phosphotransferase) (Adenylate kinase cytosolic and mitochondrial) (Adenylate monophosphate kinase)	Adk2 AaeL_AAEL012731	241	adenylate kinase activity; ADP biosynthetic process; AMP metabolic process; ATP binding; ATP metabolic process; mitochondrial inner membrane; mitochondrial intermembrane space	adenylate kinase activity; ADP biosynthetic process; AMP metabolic process; ATP metabolic process	adenylate kinase activity; ATP binding	mitochondrial inner membrane; mitochondrial intermembrane space	GO:0006172; GO:0046033; GO:0005524; GO:0046034; GO:0004017; GO:0005743; GO:0005758					SUBCELLULAR LOCATION: Cytoplasm, cytosol {ECO:0000255|HAMAP-Rule:MF_03168}. Mitochondrion intermembrane space {ECO:0000255|HAMAP-Rule:MF_03168}. Note=Predominantly mitochondrial. {ECO:0000255|HAMAP-Rule:MF_03168}.	Adenylate kinase family, AK2 subfamily		17204158; 17510324	7159.AAEL012731-PA;	IPR006259;IPR000850;IPR007862;IPR028587;IPR027417;	2112765	AaeL_AAEL012731	AaeL_AAEL012731
108870855	108870855	EAT35080.1	60S ribosomal protein L19 [Aedes aegypti]	Q16L85	Q16L85_AEDAE	unreviewed	AAEL012733-PA	AaeL_AAEL012733	170	ribosome; structural constituent of ribosome; translation	translation	structural constituent of ribosome	ribosome	GO:0005840; GO:0003735; GO:0006412								17510324		IPR000196;IPR015972;IPR015974;	2095161	AaeL_AAEL012733	AaeL_AAEL012733
108870892	108870892	EAT35117.1	60S ribosomal protein L24 [Aedes aegypti]	Q16LE3	Q16LE3_AEDAE	unreviewed	AAEL012681-PA	AaeL_AAEL012681	193	ribosome biogenesis	ribosome biogenesis			GO:0042254								17510324	7159.AAEL012681-PA;	IPR023442;IPR023441;IPR000988;IPR024546;IPR011017;	2103461	AaeL_AAEL012681	AaeL_AAEL012681
108870895	108870895	EAT35120.1	ribosomal protein S12, putative [Aedes aegypti]	Q1HRM5	Q1HRM5_AEDAE	unreviewed	40S ribosomal protein S23 (AAEL012686-PA)	AaeL_AAEL012686	143	small ribosomal subunit; structural constituent of ribosome; translation	translation	structural constituent of ribosome	small ribosomal subunit	GO:0015935; GO:0003735; GO:0006412						Ribosomal protein S12P family		17204158; 17510324;	7159.AAEL012686-PA;	IPR012340;IPR006032;IPR005680;	2087593	AaeL_AAEL012686	AaeL_AAEL012686
108870967	108870967	EAT35192.1	arginine/serine-rich splicing factor [Aedes aegypti]	Q16LJ8	Q16LJ8_AEDAE	unreviewed	AAEL012621-PA	AaeL_AAEL012621	342	nucleic acid binding; nucleotide binding		nucleic acid binding; nucleotide binding		GO:0003676; GO:0000166								17510324	7159.AAEL012621-PA;	IPR012677;IPR000504;	2101940	AaeL_AAEL012621	AaeL_AAEL012621
108870975	108870975	EAT35200.1	nadp-specific isocitrate dehydrogenase [Aedes aegypti]	Q16LK8	Q16LK8_AEDAE	unreviewed	AAEL012614-PA	AaeL_AAEL012614	323	isocitrate dehydrogenase (NADP+) activity; isocitrate metabolic process; metal ion binding	isocitrate dehydrogenase (NADP+) activity; isocitrate metabolic process	isocitrate dehydrogenase (NADP+) activity; metal ion binding		GO:0004450; GO:0006102; GO:0046872						Isocitrate and isopropylmalate dehydrogenases family	metal 284 284 Magnesium or manganese. {ECO:0000256|PIRSR:PIRSR000108-3}.; metal 307 307 Magnesium or manganese. {ECO:0000256|PIRSR:PIRSR000108-3}.	17510324	7159.AAEL012614-PA;	IPR004790;IPR024084;	2098993	AaeL_AAEL012614	AaeL_AAEL012614
108870976	108870976	EAT35201.1	conserved hypothetical protein [Aedes aegypti]	Q16LK7	Q16LK7_AEDAE	unreviewed	AAEL012618-PA	AaeL_AAEL012618	557	nucleic acid binding; nucleotide binding		nucleic acid binding; nucleotide binding		GO:0003676; GO:0000166								17510324	7159.AAEL012618-PA;	IPR012677;IPR000504;	2106207	AaeL_AAEL012618	AaeL_AAEL012618
108871006	108871006	EAT35231.1	60S ribosomal protein L7 [Aedes aegypti]	Q1HR81	Q1HR81_AEDAE	unreviewed	AAEL012585-PA (AAEL012585-PB) (Ribosomal protein L7)	AaeL_AAEL012585	263	ribosome			ribosome	GO:0005840						Ribosomal protein L30P family		17204158; 17510324;	7159.AAEL012585-PA;	IPR018038;IPR016082;IPR012988;IPR005998;	2095955	AaeL_AAEL012585	AaeL_AAEL012585
108871009	108871009	EAT35234.1	DNA topoisomerase/gyrase [Aedes aegypti]	Q0IEA2	Q0IEA2_AEDAE	unreviewed	DNA topoisomerase 2 (EC 5.99.1.3) (Fragment)	AaeL_AAEL012584	1300	ATP binding; DNA binding; DNA topoisomerase type II (ATP-hydrolyzing) activity; DNA topological change	DNA topoisomerase type II (ATP-hydrolyzing) activity; DNA topological change	ATP binding; DNA binding; DNA topoisomerase type II (ATP-hydrolyzing) activity		GO:0005524; GO:0003677; GO:0003918; GO:0006265						Type II topoisomerase family		17510324	7159.AAEL012584-PA;	IPR024946;IPR003594;IPR020568;IPR014721;IPR001241;IPR002205;IPR013758;IPR013757;IPR013506;IPR013759;IPR013760;IPR018522;IPR006171;	2114318	AaeL_AAEL012584	AaeL_AAEL012584
108871011	108871011	EAT35236.1	Hsp70-interacting protein, putative [Aedes aegypti]	Q0IEA0	Q0IEA0_AEDAE	unreviewed	AAEL012588-PA	AaeL_AAEL012588	288	ubiquitin-protein transferase activity	ubiquitin-protein transferase activity	ubiquitin-protein transferase activity		GO:0004842								17510324	7159.AAEL012588-PA;	IPR013026;IPR011990;IPR013105;IPR019734;IPR003613;IPR013083;	2099449	AaeL_AAEL012588	AaeL_AAEL012588
108871018	108871018	EAT35243.1	pyruvate kinase [Aedes aegypti]	Q16LP4	Q16LP4_AEDAE	unreviewed	Pyruvate kinase (EC 2.7.1.40)	AaeL_AAEL012576	513	glycolytic process; magnesium ion binding; potassium ion binding; pyruvate kinase activity	glycolytic process; pyruvate kinase activity	magnesium ion binding; potassium ion binding; pyruvate kinase activity		GO:0006096; GO:0000287; GO:0030955; GO:0004743				PATHWAY: Carbohydrate degradation; glycolysis; pyruvate from D-glyceraldehyde 3-phosphate: step 5/5. {ECO:0000256|RuleBase:RU000504}.		Pyruvate kinase family		17510324		IPR001697;IPR015813;IPR011037;IPR015794;IPR018209;IPR015793;IPR015795;IPR015806;	2115180	AaeL_AAEL012576	AaeL_AAEL012576
108871030	108871030	EAT35255.1	aspartate aminotransferase [Aedes aegypti]	Q16LN3	Q16LN3_AEDAE	unreviewed	Aspartate aminotransferase (EC 2.6.1.1)	AaeL_AAEL012579	408	biosynthetic process; cellular amino acid metabolic process; L-aspartate:2-oxoglutarate aminotransferase activity; L-phenylalanine:2-oxoglutarate aminotransferase activity; pyridoxal phosphate binding	biosynthetic process; cellular amino acid metabolic process; L-aspartate:2-oxoglutarate aminotransferase activity; L-phenylalanine:2-oxoglutarate aminotransferase activity	L-aspartate:2-oxoglutarate aminotransferase activity; L-phenylalanine:2-oxoglutarate aminotransferase activity; pyridoxal phosphate binding		GO:0004069; GO:0080130; GO:0009058; GO:0006520; GO:0030170						Class-I pyridoxal-phosphate-dependent aminotransferase family		17510324		IPR004839;IPR000796;IPR004838;IPR015424;IPR015421;	2088113	AaeL_AAEL012579	AaeL_AAEL012579
108871038	108871038	EAT35263.1	prominin (prom) protein [Aedes aegypti]	Q16LQ3	Q16LQ3_AEDAE	unreviewed	AAEL012561-PA	AaeL_AAEL012561	905	integral component of membrane			integral component of membrane	GO:0016021								17510324	7159.AAEL012561-PA;	IPR008795;	2104340	AaeL_AAEL012561	AaeL_AAEL012561
108871047	108871047	EAT35272.1	NADH-ubiquinone oxidoreductase [Aedes aegypti]	Q16LR5	Q16LR5_AEDAE	unreviewed	AAEL012552-PA	AaeL_AAEL012552	730	ATP synthesis coupled electron transport; electron carrier activity; iron-sulfur cluster binding; membrane; NADH dehydrogenase (ubiquinone) activity	ATP synthesis coupled electron transport; NADH dehydrogenase (ubiquinone) activity	electron carrier activity; iron-sulfur cluster binding; NADH dehydrogenase (ubiquinone) activity	membrane	GO:0042773; GO:0008137; GO:0009055; GO:0051536; GO:0016020								17510324	7159.AAEL012552-PA;	IPR001041;IPR012675;IPR006656;IPR006963;IPR000283;IPR010228;IPR019574;IPR015405;	2099079	AaeL_AAEL012552	AaeL_AAEL012552
108871048	108871048	EAT35273.1	proliferating cell nuclear antigen [Aedes aegypti]	Q4PKD7	Q4PKD7_AEDAE	unreviewed	Proliferating cell nuclear antigen	PCNA AaeL_AAEL012545	260	DNA binding; DNA polymerase processivity factor activity; DNA replication; nucleus; regulation of DNA replication	DNA polymerase processivity factor activity; DNA replication; regulation of DNA replication	DNA binding; DNA polymerase processivity factor activity	nucleus	GO:0003677; GO:0030337; GO:0006260; GO:0005634; GO:0006275					SUBCELLULAR LOCATION: Nucleus.	PCNA family		16640730; 17510324;	7159.AAEL012545-PA;	IPR000730;IPR022649;IPR022659;IPR022648;	2096350	AaeL_AAEL012545	AaeL_AAEL012545
108871049	108871049	EAT35274.1	DNA replication licensing factor MCM6 [Aedes aegypti]	Q16LS4	Q16LS4_AEDAE	unreviewed	AAEL012546-PA	AaeL_AAEL012546	810	ATP binding; DNA binding; DNA helicase activity; DNA replication initiation; MCM complex; nucleus	DNA helicase activity; DNA replication initiation	ATP binding; DNA binding; DNA helicase activity	MCM complex; nucleus	GO:0005524; GO:0003677; GO:0003678; GO:0006270; GO:0042555; GO:0005634						MCM family		17510324	7159.AAEL012546-PA;	IPR008049;IPR018525;IPR001208;IPR027925;IPR012340;IPR027417;IPR004039;	2111285	AaeL_AAEL012546	AaeL_AAEL012546
108871089	108871089	EAT35314.1	tumor suppressor protein, putative [Aedes aegypti]	Q16LW0	Q16LW0_AEDAE	unreviewed	AAEL012515-PA	AaeL_AAEL012515	392	cellular protein modification process; protein transport	cellular protein modification process; protein transport			GO:0006464; GO:0015031								17510324	7159.AAEL012515-PA;	IPR017916;IPR016135;IPR008883;	2103847	AaeL_AAEL012515	AaeL_AAEL012515
108871101	108871101	EAT35326.1	histone h2a [Aedes aegypti]	Q16LW9	Q16LW9_AEDAE	unreviewed	Histone H2A	AaeL_AAEL012499	137	DNA binding; nucleosome; nucleus		DNA binding	nucleosome; nucleus	GO:0003677; GO:0000786; GO:0005634					SUBCELLULAR LOCATION: Nucleus {ECO:0000256|RuleBase:RU000527}.; SUBCELLULAR LOCATION: Nucleus {ECO:0000256|SAAS:SAAS00155769}. Chromosome {ECO:0000256|SAAS:SAAS00155769}.	Histone H2A family		17510324	7159.AAEL012499-PA;	IPR009072;IPR007125;IPR002119;	2084424	AaeL_AAEL012499	AaeL_AAEL012499
108871137	108871137	EAT35362.1	integrin beta subunit [Aedes aegypti]	Q16M01	Q16M01_AEDAE	unreviewed	Integrin beta	AaeL_AAEL012466	835	cell adhesion; integral component of membrane; integrin-mediated signaling pathway; multicellular organismal development; receptor activity	cell adhesion; integrin-mediated signaling pathway; multicellular organismal development	receptor activity	integral component of membrane	GO:0007155; GO:0016021; GO:0007229; GO:0007275; GO:0004872					SUBCELLULAR LOCATION: Membrane {ECO:0000256|RuleBase:RU000633}; Single-pass type I membrane protein {ECO:0000256|RuleBase:RU000633}.	Integrin beta chain family		17510324	7159.AAEL012466-PA;	IPR015812;IPR014836;IPR002369;IPR012896;IPR016201;IPR002035;	2094156	AaeL_AAEL012466	AaeL_AAEL012466
108871143	108871143	EAT35368.1	conserved hypothetical protein [Aedes aegypti]	Q16M15	Q16M15_AEDAE	unreviewed	AAEL012460-PA	AaeL_AAEL012460	509													17510324	7159.AAEL012460-PA;	IPR021569;IPR029071;IPR001012;	2099053	AaeL_AAEL012460	AaeL_AAEL012460
108871161	108871161	EAT35386.1	POSSIBLE ENOYL-CoA HYDRATASE ECHA12 (ENOYL HYDRASE) (UNSATURATED ACYL-CoA HYDRATASE) (CROTONASE), putative [Aedes aegypti]	Q16M31	Q16M31_AEDAE	unreviewed	AAEL012439-PA	AaeL_AAEL012439	317	catalytic activity	catalytic activity	catalytic activity		GO:0003824								17510324	7159.AAEL012439-PA;	IPR029045;IPR014748;IPR001753;	2102691	AaeL_AAEL012439	AaeL_AAEL012439
108871179	108871179	EAT35404.1	cadherin [Aedes aegypti]	Q16M52	Q16M52_AEDAE	unreviewed	AAEL012421-PA (Fragment)	AaeL_AAEL012421	1420	calcium ion binding; homophilic cell adhesion; integral component of membrane; plasma membrane	homophilic cell adhesion	calcium ion binding	integral component of membrane; plasma membrane	GO:0005509; GO:0007156; GO:0016021; GO:0005886					SUBCELLULAR LOCATION: Membrane {ECO:0000256|RuleBase:RU003318}; Single-pass type I membrane protein {ECO:0000256|RuleBase:RU003318}.			17510324	7159.AAEL012421-PA;	IPR002126;IPR015919;IPR020894;IPR000233;IPR027397;IPR013320;IPR013032;IPR001791;	2096127	AaeL_AAEL012421	AaeL_AAEL012421
108871184	108871184	EAT35409.1	conserved hypothetical protein [Aedes aegypti]	Q16M47	Q16M47_AEDAE	unreviewed	AAEL012427-PA	AaeL_AAEL012427	448	oxidoreductase activity, acting on the aldehyde or oxo group of donors, NAD or NADP as acceptor	oxidoreductase activity, acting on the aldehyde or oxo group of donors, NAD or NADP as acceptor	oxidoreductase activity, acting on the aldehyde or oxo group of donors, NAD or NADP as acceptor		GO:0016620								17510324	7159.AAEL012427-PA;	IPR016161;IPR016163;IPR009961;	2085964	AaeL_AAEL012427	AaeL_AAEL012427
108871190	108871190	EAT35415.1	26S proteasome subunit S9 [Aedes aegypti]	Q16M56	Q16M56_AEDAE	unreviewed	AAEL012419-PA (AAEL012419-PB)	AaeL_AAEL012419	416													17510324;	7159.AAEL012419-PB;	IPR013143;IPR000717;IPR011991;	2105384	AaeL_AAEL012419	AaeL_AAEL012419
108871205	108871205	EAT35430.1	short-chain dehydrogenase [Aedes aegypti]	Q16M73	Q16M73_AEDAE	unreviewed	AAEL012401-PA	AaeL_AAEL012401	357	oxidoreductase activity	oxidoreductase activity	oxidoreductase activity		GO:0016491						Short-chain dehydrogenases/reductases (SDR) family		17510324	7159.AAEL012401-PA;	IPR002198;IPR002347;IPR016040;	2100938	AaeL_AAEL012401	AaeL_AAEL012401
108871216	108871216	EAT35441.1	glucosidase ii beta subunit [Aedes aegypti]	Q16M80	Q16M80_AEDAE	unreviewed	AAEL012394-PA	AaeL_AAEL012394	552	calcium ion binding; N-glycan processing	N-glycan processing	calcium ion binding		GO:0006491; GO:0005509								17510324	7159.AAEL012394-PA;	IPR011992;IPR018247;IPR002048;IPR026874;IPR002172;IPR009011;IPR012913;IPR028146;	2111139	AaeL_AAEL012394	AaeL_AAEL012394
108871239	108871239	EAT35464.1	nucleoside-diphosphate kinase NBR-A, putative [Aedes aegypti]	Q16MB4	Q16MB4_AEDAE	unreviewed	Nucleoside diphosphate kinase (EC 2.7.4.6)	AaeL_AAEL012359	168	ATP binding; CTP biosynthetic process; GTP biosynthetic process; nucleoside diphosphate kinase activity; UTP biosynthetic process	CTP biosynthetic process; GTP biosynthetic process; nucleoside diphosphate kinase activity; UTP biosynthetic process	ATP binding; nucleoside diphosphate kinase activity		GO:0005524; GO:0006241; GO:0006183; GO:0006228; GO:0004550						NDK family		17510324		IPR001564;IPR023005;	2095744	AaeL_AAEL012359	AaeL_AAEL012359
108871250	108871250	EAT35475.1	spermatogenesis associated factor [Aedes aegypti]	Q16MA3	Q16MA3_AEDAE	unreviewed	AAEL012364-PA (Fragment)	AaeL_AAEL012364	720	ATP binding		ATP binding		GO:0005524						AAA ATPase family		17510324	7159.AAEL010585-PA;	IPR003593;IPR009010;IPR003959;IPR003960;IPR004201;IPR029067;IPR003338;IPR027417;	2103115	AaeL_AAEL012364	AaeL_AAEL012364
108871287	108871287	EAT35512.1	conserved hypothetical protein [Aedes aegypti]	Q16ME7	Q16ME7_AEDAE	unreviewed	AAEL012325-PA	AaeL_AAEL012325	1865													17510324	7159.AAEL012325-PA;	IPR011989;IPR016024;IPR026827;IPR024372;	2111115	AaeL_AAEL012325	AaeL_AAEL012325
108871289	108871289	EAT35514.1	calmodulin [Aedes aegypti]	Q1HQX3	Q1HQX3_AEDAE	unreviewed	AAEL012326-PA (Calmodulin)	AaeL_AAEL012326	149	calcium ion binding		calcium ion binding		GO:0005509								17204158; 17510324;	7159.AAEL012326-PA;	IPR011992;IPR018247;IPR002048;	2105913	AaeL_AAEL012326	AaeL_AAEL012326
108871293	108871293	EAT35518.1	2-amino-3-ketobutyrate coenzyme a ligase [Aedes aegypti]	Q16MH0	Q16MH0_AEDAE	unreviewed	AAEL012318-PA	AaeL_AAEL012318	429	biosynthetic process; glycine C-acetyltransferase activity; pyridoxal phosphate binding	biosynthetic process; glycine C-acetyltransferase activity	glycine C-acetyltransferase activity; pyridoxal phosphate binding		GO:0009058; GO:0008890; GO:0030170						Class-II pyridoxal-phosphate-dependent aminotransferase family		17510324	7159.AAEL012318-PA;	IPR011282;IPR001917;IPR004839;IPR015424;IPR015421;IPR015422;	2093859	AaeL_AAEL012318	AaeL_AAEL012318
108871296	108871296	EAT35521.1	actin [Aedes aegypti]	Q16MG7	Q16MG7_AEDAE	unreviewed	AAEL012310-PA	AaeL_AAEL012310	418											Actin family		17510324	7159.AAEL012310-PA;	IPR004000;IPR020902;IPR015623;	2102413	AaeL_AAEL012310	AaeL_AAEL012310
108871297	108871297	EAT35522.1	conserved hypothetical protein [Aedes aegypti]	Q1HRM0	Q1HRM0_AEDAE	unreviewed	AAEL012317-PA	AaeL_AAEL012317	124													17204158; 17510324;	7159.AAEL012317-PA;	IPR026769;	2089352	AaeL_AAEL012317	AaeL_AAEL012317
108871298	108871298	EAT35523.1	proliferation-associated 2g4 (pa2g4/ebp1) [Aedes aegypti]	Q16MG5	Q16MG5_AEDAE	unreviewed	AAEL012312-PA	AaeL_AAEL012312	443													17510324	7159.AAEL012312-PA;	IPR004545;IPR000994;IPR011991;	2111427	AaeL_AAEL012312	AaeL_AAEL012312
108871326	108871326	EAT35551.1	prohibitin [Aedes aegypti]	Q16MJ0	Q16MJ0_AEDAE	unreviewed	AAEL012282-PB	AaeL_AAEL012282	299	membrane			membrane	GO:0016020								17510324		IPR001107;IPR000163;	2109071	AaeL_AAEL012282	AaeL_AAEL012282
108871334	108871334	EAT35559.1	transcription factor btf3 [Aedes aegypti]	Q1HRK3	Q1HRK3_AEDAE	unreviewed	AAEL012271-PA (AAEL014932-PA) (AAEL014932-PB) (Transcription factor BTF3A)	AaeL_AAEL012271 AaeL_AAEL014932	156													17204158; 17510324;	7159.AAEL012271-PA;	IPR002715;	2099878	AaeL_AAEL012271	AaeL_AAEL012271
108871336	108871336	EAT35561.1	fk506 binding protein [Aedes aegypti]	Q16MK5	Q16MK5_AEDAE	unreviewed	AAEL012272-PA	AaeL_AAEL012272	386	protein folding	protein folding			GO:0006457								17510324		IPR021183;IPR023566;IPR001179;IPR013026;IPR011990;IPR001440;IPR019734;	2112612	AaeL_AAEL012272	AaeL_AAEL012272
108871337	108871337	EAT35562.1	conserved hypothetical protein [Aedes aegypti]	Q16MK4	Q16MK4_AEDAE	unreviewed	AAEL012273-PA	AaeL_AAEL012273	465													17510324	7159.AAEL012273-PA;	IPR011989;IPR016024;	2094679	AaeL_AAEL012273	AaeL_AAEL012273
108871338	108871338	EAT35563.1	metalloprotease [Aedes aegypti]	Q16MK3	Q16MK3_AEDAE	unreviewed	AAEL012278-PA	AaeL_AAEL012278	1008	catalytic activity; metal ion binding; proteolysis	catalytic activity; proteolysis	catalytic activity; metal ion binding		GO:0003824; GO:0046872; GO:0006508						Peptidase M16 family		17510324	7159.AAEL012278-PA;	IPR011249;IPR011237;IPR007863;IPR013578;	2105137	AaeL_AAEL012278	AaeL_AAEL012278
108871342	108871342	EAT35567.1	pef protein with a long n-terminal hydrophobic domain (peflin) [Aedes aegypti]	Q16MJ9	Q16MJ9_AEDAE	unreviewed	AAEL012280-PA	AaeL_AAEL012280	207	calcium ion binding		calcium ion binding		GO:0005509								17510324	7159.AAEL012280-PA;	IPR011992;IPR018247;IPR002048;	2105099	AaeL_AAEL012280	AaeL_AAEL012280
108871348	108871348	EAT35573.1	conserved hypothetical protein [Aedes aegypti]	Q16ML7	Q16ML7_AEDAE	unreviewed	AAEL012262-PC	AaeL_AAEL012262	276													17510324		IPR007110;IPR013783;IPR013098;IPR003599;IPR003598;	2098961	AaeL_AAEL012262	AaeL_AAEL012262
108871364	108871364	EAT35589.1	developmentally regulated GTP-binding protein 2 (drg 2) [Aedes aegypti]	Q16MM8	Q16MM8_AEDAE	unreviewed	AAEL012250-PA	AaeL_AAEL012250	363	GTP binding		GTP binding		GO:0005525								17510324	7159.AAEL012250-PA;	IPR006074;IPR006073;IPR027417;IPR005225;IPR004095;IPR012676;	2105609	AaeL_AAEL012250	AaeL_AAEL012250
108871366	108871366	EAT35591.1	low-density lipoprotein receptor (ldl) [Aedes aegypti]	Q16MM6	Q16MM6_AEDAE	unreviewed	AAEL012251-PA (Fragment)	AaeL_AAEL012251	774	calcium ion binding		calcium ion binding		GO:0005509								17510324		IPR011042;IPR000742;IPR001881;IPR013032;IPR000152;IPR018097;IPR023415;IPR000033;IPR002172;	2083611	AaeL_AAEL012251	AaeL_AAEL012251
108871374	108871374	EAT35599.1	protein transport protein sec13 [Aedes aegypti]	Q16MP1	Q16MP1_AEDAE	unreviewed	AAEL012240-PA (Fragment)	AaeL_AAEL012240	354													17510324	7159.AAEL012240-PA;	IPR015943;IPR001680;IPR017986;	2107411	AaeL_AAEL012240	AaeL_AAEL012240
108871375	108871375	EAT35600.1	conserved hypothetical protein [Aedes aegypti]	Q16MP0	Q16MP0_AEDAE	unreviewed	AAEL012243-PA	AaeL_AAEL012243	737	nucleic acid binding; nucleotide binding		nucleic acid binding; nucleotide binding		GO:0003676; GO:0000166								17510324	7159.AAEL012243-PA;	IPR012677;IPR000504;	2096351	AaeL_AAEL012243	AaeL_AAEL012243
108871376	108871376	EAT35601.1	conserved hypothetical protein [Aedes aegypti]	Q16MN9	Q16MN9_AEDAE	unreviewed	AAEL012243-PB	AaeL_AAEL012243	609	nucleic acid binding; nucleotide binding		nucleic acid binding; nucleotide binding		GO:0003676; GO:0000166								17510324		IPR012677;IPR000504;		AaeL_AAEL012243
108871388	108871388	EAT35613.1	conserved hypothetical protein [Aedes aegypti]	Q16MQ4	Q16MQ4_AEDAE	unreviewed	AAEL012226-PA	AaeL_AAEL012226	575													17510324			2088612	AaeL_AAEL012226	AaeL_AAEL012226
108871395	108871395	EAT35620.1	cathepsin b [Aedes aegypti]	Q16MR7	Q16MR7_AEDAE	unreviewed	AAEL012216-PA	AaeL_AAEL012216	386	cysteine-type peptidase activity	cysteine-type peptidase activity	cysteine-type peptidase activity		GO:0008234						Peptidase C1 family		17510324	7159.AAEL012216-PA;	IPR025661;IPR000169;IPR025660;IPR013128;IPR000668;IPR015643;	2097041	AaeL_AAEL012216	AaeL_AAEL012216
108871399	108871399	EAT35624.1	mitochondria associated granulocyte macrophage csf signaling molecule [Aedes aegypti]	Q16MR3	Q16MR3_AEDAE	unreviewed	AAEL012218-PA	AaeL_AAEL012218	134	mitochondrial inner membrane presequence translocase complex; protein import into mitochondrial matrix	protein import into mitochondrial matrix		mitochondrial inner membrane presequence translocase complex	GO:0005744; GO:0030150								17510324		IPR005341;	2111200	AaeL_AAEL012218	AaeL_AAEL012218
108871410	108871410	EAT35635.1	myosin light chain 1, putative [Aedes aegypti]	Q16MS4	Q16MS4_AEDAE	unreviewed	AAEL012207-PA (AAEL012207-PB) (AAEL012207-PD)	AaeL_AAEL012207	159	calcium ion binding		calcium ion binding		GO:0005509								17510324;	7159.AAEL012207-PB;	IPR011992;IPR002048;IPR029655;	2109610	AaeL_AAEL012207	AaeL_AAEL012207
108871422	108871422	EAT35647.1	small GTPase, putative [Aedes aegypti]	Q16MT2	Q16MT2_AEDAE	unreviewed	AAEL012195-PA	AaeL_AAEL012195	231	GTP binding; small GTPase mediated signal transduction	small GTPase mediated signal transduction	GTP binding		GO:0005525; GO:0007264								17510324	7159.AAEL012195-PA;	IPR027417;IPR025662;IPR001806;	2084891	AaeL_AAEL012195	AaeL_AAEL012195
108871446	108871446	EAT35671.1	ATP synthase alpha subunit mitochondrial [Aedes aegypti]	Q1HRQ7	Q1HRQ7_AEDAE	unreviewed	ATP synthase subunit alpha	AaeL_AAEL012175	551	ATP binding; ATP hydrolysis coupled proton transport; ATP synthesis coupled proton transport; proton-transporting ATPase activity, rotational mechanism; proton-transporting ATP synthase activity, rotational mechanism; proton-transporting ATP synthase complex, catalytic core F(1)	ATP hydrolysis coupled proton transport; ATP synthesis coupled proton transport; proton-transporting ATPase activity, rotational mechanism; proton-transporting ATP synthase activity, rotational mechanism	ATP binding; proton-transporting ATPase activity, rotational mechanism; proton-transporting ATP synthase activity, rotational mechanism	proton-transporting ATP synthase complex, catalytic core F(1)	GO:0005524; GO:0015991; GO:0015986; GO:0046933; GO:0045261; GO:0046961						ATPase alpha/beta chains family		17204158; 17510324;	7159.AAEL012175-PA;	IPR020003;IPR023366;IPR005294;IPR000793;IPR000194;IPR004100;IPR027417;	2098520	AaeL_AAEL012175	AaeL_AAEL012175
108871452	108871452	EAT35677.1	methylthioadenosine phosphorylase [Aedes aegypti]	Q16MW6	MTAP_AEDAE	reviewed	S-methyl-5'-thioadenosine phosphorylase (EC 2.4.2.28) (5'-methylthioadenosine phosphorylase) (MTA phosphorylase) (MTAP) (MTAPase)	AaeL_AAEL012172 AaeL_AAEL012179	279	cytoplasm; L-methionine biosynthetic process from methylthioadenosine; nucleus; phosphorylase activity; purine ribonucleoside salvage; S-methyl-5-thioadenosine phosphorylase activity	L-methionine biosynthetic process from methylthioadenosine; phosphorylase activity; purine ribonucleoside salvage; S-methyl-5-thioadenosine phosphorylase activity	phosphorylase activity; S-methyl-5-thioadenosine phosphorylase activity	cytoplasm; nucleus	GO:0019509; GO:0017061; GO:0005737; GO:0005634; GO:0004645; GO:0006166				PATHWAY: Amino-acid biosynthesis; L-methionine biosynthesis via salvage pathway; S-methyl-5-thio-alpha-D-ribose 1-phosphate from S-methyl-5'-thioadenosine (phosphorylase route): step 1/1. {ECO:0000255|HAMAP-Rule:MF_03155}.	SUBCELLULAR LOCATION: Cytoplasm {ECO:0000255|HAMAP-Rule:MF_03155}. Nucleus {ECO:0000255|HAMAP-Rule:MF_03155}.	PNP/MTAP phosphorylase family, MTAP subfamily		17510324	7159.AAEL012179-PA;	IPR010044;IPR000845;IPR001369;IPR018099;	2100921	AaeL_AAEL012172	AaeL_AAEL012172
108871456	108871456	EAT35681.1	RNA recognition motif protein split ends [Aedes aegypti]	Q16MW3	Q16MW3_AEDAE	unreviewed	AAEL012171-PA	AaeL_AAEL012171	663	nucleic acid binding; nucleotide binding		nucleic acid binding; nucleotide binding		GO:0003676; GO:0000166								17510324	7159.AAEL012171-PA;	IPR012677;IPR000504;IPR012921;IPR016194;IPR010912;	2088301	AaeL_AAEL012171	AaeL_AAEL012171
108871462	403377915	EAT35687.2	aldehyde dehydrogenase, putative [Aedes aegypti]	Q16MV7	Q16MV7_AEDAE	unreviewed	AAEL012165-PA (AAEL012165-PB) (Fragment)	AaeL_AAEL012165	243	oxidoreductase activity	oxidoreductase activity	oxidoreductase activity		GO:0016491						Aldehyde dehydrogenase family		17510324;	7159.AAEL012165-PB;	IPR016161;IPR029510;IPR016162;IPR015590;	2096052	AaeL_AAEL012165	AaeL_AAEL012165
108871464	108871464	EAT35689.1	hypothetical protein AaeL_AAEL012161 [Aedes aegypti]	Q16MV6	Q16MV6_AEDAE	unreviewed	AAEL012161-PA	AaeL_AAEL012161	200	oxidoreductase activity, acting on the aldehyde or oxo group of donors, NAD or NADP as acceptor	oxidoreductase activity, acting on the aldehyde or oxo group of donors, NAD or NADP as acceptor	oxidoreductase activity, acting on the aldehyde or oxo group of donors, NAD or NADP as acceptor		GO:0016620								17510324	7159.AAEL012161-PA;	IPR016161;IPR016163;IPR015590;	2103247	AaeL_AAEL012161	AaeL_AAEL012161
108871498	108871498	EAT35723.1	pur-alpha [Aedes aegypti]	Q16N05	Q16N05_AEDAE	unreviewed	AAEL012134-PA	AaeL_AAEL012134	274													17510324	7159.AAEL012134-PA;	IPR006628;	2100034	AaeL_AAEL012134	AaeL_AAEL012134
108871514	108871514	EAT35739.1	26S proteasome regulatory subunit S3 [Aedes aegypti]	Q16N14	Q16N14_AEDAE	unreviewed	AAEL012122-PA	AaeL_AAEL012122	493	enzyme regulator activity; proteasome complex; regulation of protein catabolic process	enzyme regulator activity; regulation of protein catabolic process	enzyme regulator activity	proteasome complex	GO:0030234; GO:0000502; GO:0042176								17510324	7159.AAEL012122-PA;	IPR013586;IPR013143;IPR000717;IPR011991;	2095681	AaeL_AAEL012122	AaeL_AAEL012122
108871517	108871517	EAT35742.1	conserved hypothetical protein [Aedes aegypti]	Q16N11	Q16N11_AEDAE	unreviewed	AAEL012111-PA	AaeL_AAEL012111	772	nucleic acid binding; nucleotide binding		nucleic acid binding; nucleotide binding		GO:0003676; GO:0000166								17510324	7159.AAEL012111-PA;	IPR012677;IPR000504;	2113070	AaeL_AAEL012111	AaeL_AAEL012111
108871524	108871524	EAT35749.1	26S protease regulatory subunit [Aedes aegypti]	Q1HQY1	Q1HQY1_AEDAE	unreviewed	26S proteasome regulatory chain 4 (AAEL012095-PA)	AaeL_AAEL012095	438	ATP binding; cytoplasm; hydrolase activity; proteasome complex; protein catabolic process	hydrolase activity; protein catabolic process	ATP binding; hydrolase activity	cytoplasm; proteasome complex	GO:0005524; GO:0005737; GO:0016787; GO:0000502; GO:0030163						AAA ATPase family		17204158; 17510324;	7159.AAEL012095-PA;	IPR005937;IPR003593;IPR003959;IPR003960;IPR027417;	2095905	AaeL_AAEL012095	AaeL_AAEL012095
108871526	108871526	EAT35751.1	tubulin alpha chain [Aedes aegypti]	Q16N35	Q16N35_AEDAE	unreviewed	AAEL012101-PA	AaeL_AAEL012101	449	cytoplasm; GTPase activity; GTP binding; microtubule; microtubule-based process; protein polymerization; structural constituent of cytoskeleton	GTPase activity; microtubule-based process; protein polymerization	GTPase activity; GTP binding; structural constituent of cytoskeleton	cytoplasm; microtubule	GO:0005525; GO:0003924; GO:0005737; GO:0005874; GO:0007017; GO:0051258; GO:0005200						Tubulin family		17510324	7159.AAEL012101-PA;	IPR002452;IPR008280;IPR000217;IPR018316;IPR023123;IPR017975;IPR003008;	2086318	AaeL_AAEL012101	AaeL_AAEL012101
108871534	108871534	EAT35759.1	casein kinase ii, alpha chain (cmgc group iv) [Aedes aegypti]	Q16N28	Q16N28_AEDAE	unreviewed	AAEL012094-PA (AAEL012094-PB)	AaeL_AAEL012094	342	ATP binding; protein serine/threonine kinase activity	protein serine/threonine kinase activity	ATP binding; protein serine/threonine kinase activity		GO:0005524; GO:0004674								17510324;	7159.AAEL012094-PA;	IPR011009;IPR000719;IPR017441;IPR002290;IPR008271;	2115973	AaeL_AAEL012094	AaeL_AAEL012094
108871559	108871559	EAT35784.1	ras [Aedes aegypti]	Q16N58	Q16N58_AEDAE	unreviewed	AAEL012071-PA	AaeL_AAEL012071	190	GTP binding; GTP catabolic process; membrane; small GTPase mediated signal transduction	GTP catabolic process; small GTPase mediated signal transduction	GTP binding	membrane	GO:0005525; GO:0006184; GO:0016020; GO:0007264								17510324	7159.AAEL012071-PA;	IPR027417;IPR005225;IPR001806;IPR020849;	2116051	AaeL_AAEL012071	AaeL_AAEL012071
108871564	403183259	EAT35789.2	glutathione peroxidase [Aedes aegypti]	Q16N54	Q16N54_AEDAE	unreviewed	Glutathione peroxidase	GPXH1 AaeL_AAEL012069	171	glutathione peroxidase activity; response to oxidative stress	glutathione peroxidase activity; response to oxidative stress	glutathione peroxidase activity		GO:0004602; GO:0006979						Glutathione peroxidase family		17510324		IPR000889;IPR012336;	2101963	AaeL_AAEL012069	AaeL_AAEL012069
108871576	108871576	EAT35801.1	na+/k+ ATPase alpha subunit [Aedes aegypti]	Q16N75	Q16N75_AEDAE	unreviewed	AAEL012062-PC	AaeL_AAEL012062	1001	ATP binding; ATP biosynthetic process; cation-transporting ATPase activity; integral component of membrane; metal ion binding; monovalent inorganic cation transmembrane transporter activity	ATP biosynthetic process; cation-transporting ATPase activity; monovalent inorganic cation transmembrane transporter activity	ATP binding; cation-transporting ATPase activity; metal ion binding; monovalent inorganic cation transmembrane transporter activity	integral component of membrane	GO:0005524; GO:0006754; GO:0019829; GO:0016021; GO:0046872; GO:0015077						Cation transport ATPase (P-type) (TC 3.A.3) family		17510324		IPR006068;IPR004014;IPR023299;IPR005775;IPR018303;IPR023298;IPR008250;IPR001757;IPR023214;	2108296	AaeL_AAEL012062	AaeL_AAEL012062
108871585	108871585	EAT35810.1	Quiescin-sulfhydryl oxidase4, putative [Aedes aegypti]	Q16N96	Q16N96_AEDAE	unreviewed	Sulfhydryl oxidase (EC 1.8.3.2)	AaeL_AAEL012054	651	cell redox homeostasis; thiol oxidase activity	cell redox homeostasis; thiol oxidase activity	thiol oxidase activity		GO:0045454; GO:0016972								17510324	7159.AAEL012054-PA;	IPR017905;IPR012336;IPR013766;	2087149	AaeL_AAEL012054	AaeL_AAEL012054
108871604	108871604	EAT35829.1	translation initiation factor 5C, putative [Aedes aegypti]	Q1HR52	Q1HR52_AEDAE	unreviewed	AAEL012026-PA (AAEL012026-PB) (AAEL012026-PC) (Elongation initiation factor 5C)	AaeL_AAEL012026	417	translation initiation factor activity	translation initiation factor activity	translation initiation factor activity		GO:0003743								17204158; 17510324;	7159.AAEL012026-PA;	IPR016024;IPR016021;IPR003307;	2100676	AaeL_AAEL012026	AaeL_AAEL012026
108871609	108871609	EAT35834.1	vacuolar ATP synthase subunit e [Aedes aegypti]	Q1HQT6	Q1HQT6_AEDAE	unreviewed	AAEL012035-PA (Vacuolar ATP synthase subunit E)	AaeL_AAEL012035	226	ATP hydrolysis coupled proton transport; proton-transporting ATPase activity, rotational mechanism; proton-transporting two-sector ATPase complex, catalytic domain	ATP hydrolysis coupled proton transport; proton-transporting ATPase activity, rotational mechanism	proton-transporting ATPase activity, rotational mechanism	proton-transporting two-sector ATPase complex, catalytic domain	GO:0015991; GO:0046961; GO:0033178								17204158; 17510324;	7159.AAEL012035-PA;	IPR002842;	2095812	AaeL_AAEL012035	AaeL_AAEL012035
108871626	108871626	EAT35851.1	hypothetical protein AaeL_AAEL012022 [Aedes aegypti]	Q16NC3	Q16NC3_AEDAE	unreviewed	AAEL012022-PA	AaeL_AAEL012022	190													17510324			2108627	AaeL_AAEL012022	AaeL_AAEL012022
108871627	108871627	EAT35852.1	hypothetical protein AaeL_AAEL012018 [Aedes aegypti]	Q16NC2	Q16NC2_AEDAE	unreviewed	AaeL_AAEL012018-PA	AaeL_AAEL012018	330													17510324			2110496	AaeL_AAEL012018	AaeL_AAEL012018
108871635	108871635	EAT35860.1	conserved hypothetical protein [Aedes aegypti]	Q16ND9	Q16ND9_AEDAE	unreviewed	AAEL012010-PA	AaeL_AAEL012010	150													17510324			2115870	AaeL_AAEL012010	AaeL_AAEL012010
108871651	108871651	EAT35876.1	conserved hypothetical protein [Aedes aegypti]	Q16NF4	Q16NF4_AEDAE	unreviewed	AAEL011995-PA	AaeL_AAEL011995	275	cell redox homeostasis	cell redox homeostasis			GO:0045454								17510324	7159.AAEL011995-PA;	IPR012336;IPR013766;	2088138	AaeL_AAEL011995	AaeL_AAEL011995
108871664	108871664	EAT35889.1	actin binding protein, putative [Aedes aegypti]	Q16NH4	Q16NH4_AEDAE	unreviewed	AAEL011972-PA (AAEL011972-PB)	AaeL_AAEL011972	236	carbohydrate binding		carbohydrate binding		GO:0030246								17510324;	7159.AAEL011972-PA;	IPR013784;IPR019008;	2094294	AaeL_AAEL011972	AaeL_AAEL011972
108871671	108871671	EAT35896.1	conserved hypothetical protein [Aedes aegypti]	Q16NG7	Q16NG7_AEDAE	unreviewed	AAEL011984-PA	AaeL_AAEL011984	822													17510324	7159.AAEL011984-PA;	IPR016024;	2098344	AaeL_AAEL011984	AaeL_AAEL011984
108871676	108871676	EAT35901.1	mannosidase alpha class 2a [Aedes aegypti]	Q16NG2	Q16NG2_AEDAE	unreviewed	Alpha-mannosidase (EC 3.2.1.-)	AaeL_AAEL011978	1139	alpha-mannosidase activity; carbohydrate binding; mannose metabolic process; zinc ion binding	alpha-mannosidase activity; mannose metabolic process	alpha-mannosidase activity; carbohydrate binding; zinc ion binding		GO:0004559; GO:0030246; GO:0006013; GO:0008270						Glycosyl hydrolase 38 family		17510324	7159.AAEL011978-PA;	IPR011013;IPR011330;IPR013780;IPR027291;IPR011682;IPR015341;IPR000602;IPR028995;	2083017	AaeL_AAEL011978	AaeL_AAEL011978
108871682	108871682	EAT35907.1	conserved hypothetical protein [Aedes aegypti]	Q16NI7	Q16NI7_AEDAE	unreviewed	AAEL011960-PA	AaeL_AAEL011960	1395													17510324	7159.AAEL011960-PA;	IPR011989;IPR016024;IPR012978;	2095194	AaeL_AAEL011960	AaeL_AAEL011960
108871686	108871686	EAT35911.1	conserved hypothetical protein [Aedes aegypti]	Q16NI3	Q16NI3_AEDAE	unreviewed	AAEL011961-PA	AaeL_AAEL011961	886	intracellular; nucleic acid binding; nucleotide binding; RNA processing	RNA processing	nucleic acid binding; nucleotide binding	intracellular	GO:0006396; GO:0005622; GO:0003676; GO:0000166								17510324	7159.AAEL011961-PA;	IPR003107;IPR012677;IPR000504;	2089123	AaeL_AAEL011961	AaeL_AAEL011961
108871725	108871725	EAT35950.1	mitochondrial ribosomal protein, S31, putative [Aedes aegypti]	Q16NN5	Q16NN5_AEDAE	unreviewed	AAEL011925-PA	AaeL_AAEL011925	382	mitochondrial small ribosomal subunit; structural constituent of ribosome		structural constituent of ribosome	mitochondrial small ribosomal subunit	GO:0005763; GO:0003735								17510324		IPR026299;	2093609	AaeL_AAEL011925	AaeL_AAEL011925
108871775	108871775	EAT36000.1	conserved hypothetical protein [Aedes aegypti]	Q16NR0	Q16NR0_AEDAE	unreviewed	AAEL011881-PA	AaeL_AAEL011881	394													17510324	7159.AAEL011881-PA;	IPR006636;IPR013026;IPR011990;IPR013105;IPR019734;	2095012	AaeL_AAEL011881	AaeL_AAEL011881
108871778	108871778	EAT36003.1	conserved hypothetical protein [Aedes aegypti]	Q16NS9	Q16NS9_AEDAE	unreviewed	AAEL011876-PA	AaeL_AAEL011876	1097													17510324		IPR029149;IPR013719;IPR029148;IPR013953;IPR000994;	2091232	AaeL_AAEL011876	AaeL_AAEL011876
108871782	108871782	EAT36007.1	cytochrome C1 [Aedes aegypti]	Q16NS5	Q16NS5_AEDAE	unreviewed	AAEL011871-PA	AaeL_AAEL011871	306	electron carrier activity; heme binding; iron ion binding		electron carrier activity; heme binding; iron ion binding		GO:0009055; GO:0020037; GO:0005506								17510324		IPR009056;IPR002326;IPR021157;	2094013	AaeL_AAEL011871	AaeL_AAEL011871
108871783	108871783	EAT36008.1	rap55 [Aedes aegypti]	Q16NS4	Q16NS4_AEDAE	unreviewed	AAEL011870-PA	AaeL_AAEL011870	507													17510324	7159.AAEL011870-PA;	IPR025762;IPR019050;IPR025761;IPR025609;IPR010920;IPR025768;	2083462	AaeL_AAEL011870	AaeL_AAEL011870
108871820	108871820	EAT36045.1	mitochondrial carrier protein [Aedes aegypti]	Q16NW0	Q16NW0_AEDAE	unreviewed	AAEL011842-PA	AaeL_AAEL011842	328	integral component of membrane; transmembrane transport	transmembrane transport		integral component of membrane	GO:0016021; GO:0055085						Mitochondrial carrier (TC 2.A.29) family		17510324	7159.AAEL011842-PA;	IPR002067;IPR018108;IPR023395;	2093986	AaeL_AAEL011842	AaeL_AAEL011842
108871853	108871853	EAT36078.1	mitochondrial ribosomal protein, S30, putative [Aedes aegypti]	Q16NZ6	Q16NZ6_AEDAE	unreviewed	AAEL011814-PA	AaeL_AAEL011814	557	mitochondrion; ribosome; structural constituent of ribosome; translation	translation	structural constituent of ribosome	mitochondrion; ribosome	GO:0005739; GO:0005840; GO:0003735; GO:0006412								17510324	7159.AAEL011814-PA;	IPR010793;	2085678	AaeL_AAEL011814	AaeL_AAEL011814
108871854	108871854	EAT36079.1	nonsense-mediated mrna decay protein 1 (rent1) [Aedes aegypti]	Q16NZ5	Q16NZ5_AEDAE	unreviewed	AAEL011817-PA	AaeL_AAEL011817	1121	ATP binding; cytoplasm; DNA binding; helicase activity; nuclear-transcribed mRNA catabolic process, nonsense-mediated decay; zinc ion binding	helicase activity; nuclear-transcribed mRNA catabolic process, nonsense-mediated decay	ATP binding; DNA binding; helicase activity; zinc ion binding	cytoplasm	GO:0005524; GO:0003677; GO:0005737; GO:0004386; GO:0000184; GO:0008270								17510324	7159.AAEL011817-PA;	IPR027417;IPR018999;	2108610	AaeL_AAEL011817	AaeL_AAEL011817
108871860	108871860	EAT36085.1	conserved hypothetical protein [Aedes aegypti]	Q16NY9	Q16NY9_AEDAE	unreviewed	AAEL011813-PA	AaeL_AAEL011813	303													17510324		IPR013026;IPR011990;IPR013105;IPR019734;	2108424	AaeL_AAEL011813	AaeL_AAEL011813
108871861	108871861	EAT36086.1	DNA replication licensing factor MCM3 [Aedes aegypti]	Q16NY8	Q16NY8_AEDAE	unreviewed	AAEL011811-PA	AaeL_AAEL011811	817	ATP binding; DNA binding; DNA helicase activity; DNA replication initiation; MCM complex; nucleus	DNA helicase activity; DNA replication initiation	ATP binding; DNA binding; DNA helicase activity	MCM complex; nucleus	GO:0005524; GO:0003677; GO:0003678; GO:0006270; GO:0042555; GO:0005634						MCM family		17510324	7159.AAEL011811-PA;	IPR003593;IPR008046;IPR018525;IPR001208;IPR027925;IPR012340;IPR027417;	2108294	AaeL_AAEL011811	AaeL_AAEL011811
108871874	108871874	EAT36099.1	citrate synthase [Aedes aegypti]	Q16P20	CISY2_AEDAE	reviewed	Probable citrate synthase 2, mitochondrial (EC 2.3.3.16)	AaeL_AAEL011789	467	carbohydrate metabolic process; cellular carbohydrate metabolic process; citrate (Si)-synthase activity; mitochondrial matrix; tricarboxylic acid cycle	carbohydrate metabolic process; cellular carbohydrate metabolic process; citrate (Si)-synthase activity; tricarboxylic acid cycle	citrate (Si)-synthase activity	mitochondrial matrix	GO:0005975; GO:0044262; GO:0004108; GO:0005759; GO:0006099				PATHWAY: Carbohydrate metabolism; tricarboxylic acid cycle; isocitrate from oxaloacetate: step 1/2.	SUBCELLULAR LOCATION: Mitochondrion matrix {ECO:0000250}.	Citrate synthase family		17510324	7159.AAEL011789-PA;	IPR016142;IPR002020;IPR016141;IPR019810;IPR010109;	2114845	AaeL_AAEL011789	AaeL_AAEL011789
108871887	108871887	EAT36112.1	soluble nsf attachment protein (snap) [Aedes aegypti]	Q16P33	Q16P33_AEDAE	unreviewed	AAEL011776-PA	AaeL_AAEL011776	293	intracellular protein transport	intracellular protein transport			GO:0006886								17510324	7159.AAEL011776-PA;	IPR000744;IPR011990;	2088841	AaeL_AAEL011776	AaeL_AAEL011776
108871888	108871888	EAT36113.1	perixosomal biogenesis factor [Aedes aegypti]	Q16P32	Q16P32_AEDAE	unreviewed	AAEL011781-PA	AaeL_AAEL011781	373	integral component of peroxisomal membrane; peroxisome organization	peroxisome organization		integral component of peroxisomal membrane	GO:0005779; GO:0007031								17510324	7159.AAEL011781-PA;	IPR006966;	2103630	AaeL_AAEL011781	AaeL_AAEL011781
108871901	108871901	EAT36126.1	prophenoloxidase [Aedes aegypti]	Q16P46	Q16P46_AEDAE	unreviewed	AAEL011763-PA	PPO3 AaeL_AAEL011763	688	metal ion binding; oxidoreductase activity	oxidoreductase activity	metal ion binding; oxidoreductase activity		GO:0046872; GO:0016491								17510324		IPR013788;IPR000896;IPR005203;IPR005204;IPR014756;IPR002227;IPR008922;	2083146	AaeL_AAEL011763	AaeL_AAEL011763
108871910	108871910	EAT36135.1	actin [Aedes aegypti]	Q16P63	Q16P63_AEDAE	unreviewed	AAEL011750-PA	AaeL_AAEL011750	395											Actin family		17510324	7159.AAEL011750-PA;	IPR004000;IPR020902;IPR027306;	2094100	AaeL_AAEL011750	AaeL_AAEL011750
108871914	108871914	EAT36139.1	peptidyl-prolyl cis-trans isomerase f, ppif [Aedes aegypti]	Q16P59	Q16P59_AEDAE	unreviewed	Peptidyl-prolyl cis-trans isomerase (EC 5.2.1.8)	AaeL_AAEL011758	206	peptidyl-prolyl cis-trans isomerase activity; protein folding	peptidyl-prolyl cis-trans isomerase activity; protein folding	peptidyl-prolyl cis-trans isomerase activity		GO:0003755; GO:0006457						Cyclophilin-type PPIase family		17510324		IPR029000;IPR024936;IPR020892;IPR002130;	2090783	AaeL_AAEL011758	AaeL_AAEL011758
108871926	108871926	EAT36151.1	succinyl-coa synthetase beta chain [Aedes aegypti]	Q16P83	Q16P83_AEDAE	unreviewed	AAEL011746-PB	AaeL_AAEL011746	446	ATP binding; ligase activity; metal ion binding	ligase activity	ATP binding; ligase activity; metal ion binding		GO:0005524; GO:0016874; GO:0046872						Succinate/malate CoA ligase beta subunit family		17510324	7159.AAEL011746-PA;	IPR011761;IPR013650;IPR013815;IPR013816;IPR005811;IPR017866;IPR005809;IPR016102;	2097101	AaeL_AAEL011746	AaeL_AAEL011746
108871939	108871939	EAT36164.1	eukaryotic peptide chain release factor subunit [Aedes aegypti]	Q16P70	Q16P70_AEDAE	unreviewed	AAEL011742-PA	AaeL_AAEL011742	438	cytoplasm; translation release factor activity, codon specific	translation release factor activity, codon specific	translation release factor activity, codon specific	cytoplasm	GO:0005737; GO:0016149								17510324	7159.AAEL011742-PA;	IPR005140;IPR005141;IPR005142;IPR029064;IPR004403;IPR024049;	2114050	AaeL_AAEL011742	AaeL_AAEL011742
108871962	108871962	EAT36187.1	heat shock protein [Aedes aegypti]	Q16FA5	Q16FA5_AEDAE	unreviewed	AAEL011704-PA (AAEL014843-PA)	AaeL_AAEL011704 AaeL_AAEL014843	715	ATP binding; protein folding; response to stress	protein folding; response to stress	ATP binding		GO:0005524; GO:0006457; GO:0006950								17510324;	7159.AAEL014843-PA;	IPR003594;IPR019805;IPR001404;IPR020575;IPR020568;	2082911	AaeL_AAEL011704	AaeL_AAEL011704
108871995	108871995	EAT36220.1	nuclear pore complex protein nup93 (nucleoporin nup93) (dead eye protein) [Aedes aegypti]	Q16PB8	Q16PB8_AEDAE	unreviewed	AAEL011682-PA	AaeL_AAEL011682	811	nuclear pore; transport	transport		nuclear pore	GO:0005643; GO:0006810								17510324	7159.AAEL011682-PA;	IPR007231;	2093890	AaeL_AAEL011682	AaeL_AAEL011682
108872010	108872010	EAT36235.1	cop9 signalosome complex subunit [Aedes aegypti]	Q1DH49	Q1DH49_AEDAE	unreviewed	AAEL011673-PA (AAEL015122-PA)	AaeL_AAEL011673 AaeL_AAEL015122	371													17510324;	7159.AAEL015122-PA;	IPR019585;IPR000717;IPR011990;IPR011991;	2106421	AaeL_AAEL011673	AaeL_AAEL011673
108872016	108872016	EAT36241.1	importin alpha [Aedes aegypti]	Q16PF9	Q16PF9_AEDAE	unreviewed	Importin subunit alpha	AaeL_AAEL011657	519	cytoplasm; nucleus; protein import into nucleus; protein transporter activity	protein import into nucleus; protein transporter activity	protein transporter activity	cytoplasm; nucleus	GO:0005737; GO:0005634; GO:0006606; GO:0008565						Importin alpha family		17510324	7159.AAEL011657-PA;	IPR011989;IPR016024;IPR000225;IPR002652;IPR024931;	2088750	AaeL_AAEL011657	AaeL_AAEL011657
108872018	108872018	EAT36243.1	40S ribosomal protein S15 [Aedes aegypti]	Q16PF7	Q16PF7_AEDAE	unreviewed	AAEL011656-PA	AaeL_AAEL011656	149	RNA binding; small ribosomal subunit; structural constituent of ribosome; translation	translation	RNA binding; structural constituent of ribosome	small ribosomal subunit	GO:0003723; GO:0015935; GO:0003735; GO:0006412						Ribosomal protein S19P family		17510324		IPR002222;IPR020934;IPR023575;IPR005713;	2098887	AaeL_AAEL011656	AaeL_AAEL011656
108872022	108872022	EAT36247.1	coatomer, gamma-subunit, putative [Aedes aegypti]	Q16PF3	Q16PF3_AEDAE	unreviewed	AAEL011650-PA	AaeL_AAEL011650	929	clathrin adaptor complex; intracellular protein transport; protein transporter activity; vesicle-mediated transport	intracellular protein transport; protein transporter activity; vesicle-mediated transport	protein transporter activity	clathrin adaptor complex	GO:0030131; GO:0006886; GO:0008565; GO:0016192								17510324	7159.AAEL011650-PA;	IPR026739;IPR016342;IPR011989;IPR016024;IPR015151;IPR012295;IPR002553;IPR008152;IPR013037;IPR009028;IPR013041;	2089522	AaeL_AAEL011650	AaeL_AAEL011650
108872027	108872027	EAT36252.1	thyroid hormone receptor interactor [Aedes aegypti]	Q16PE8	Q16PE8_AEDAE	unreviewed	AAEL011653-PA	AaeL_AAEL011653	433	ATP binding		ATP binding		GO:0005524						AAA ATPase family		17510324	7159.AAEL011653-PA;	IPR003593;IPR003959;IPR003960;IPR001270;IPR027417;	2085725	AaeL_AAEL011653	AaeL_AAEL011653
108872043	108872043	EAT36268.1	ribose-5-phosphate isomerase [Aedes aegypti]	Q16PI0	Q16PI0_AEDAE	unreviewed	AAEL011627-PA	AaeL_AAEL011627	271	pentose-phosphate shunt, non-oxidative branch; ribose-5-phosphate isomerase activity	pentose-phosphate shunt, non-oxidative branch; ribose-5-phosphate isomerase activity	ribose-5-phosphate isomerase activity		GO:0009052; GO:0004751								17510324	7159.AAEL011627-PA;	IPR004788;	2097455	AaeL_AAEL011627	AaeL_AAEL011627
108872047	108872047	EAT36272.1	fk506 binding protein [Aedes aegypti]	Q16PH6	Q16PH6_AEDAE	unreviewed	AAEL011632-PA	AaeL_AAEL011632	442	protein folding	protein folding			GO:0006457								17510324	7159.AAEL011632-PA;	IPR023566;IPR001179;IPR013026;IPR011990;IPR019734;	2110673	AaeL_AAEL011632	AaeL_AAEL011632
108872068	108872068	EAT36293.1	conserved hypothetical protein [Aedes aegypti]	Q16PJ7	Q16PJ7_AEDAE	unreviewed	AAEL011606-PA (Fragment)	AaeL_AAEL011606	204	integral component of mitochondrial inner membrane; mitochondrion organization	mitochondrion organization		integral component of mitochondrial inner membrane	GO:0031305; GO:0007005								17510324	7159.AAEL011606-PB;	IPR026120;	2087963	AaeL_AAEL011606	AaeL_AAEL011606
108872076	108872076	EAT36301.1	perlecan [Aedes aegypti]	Q16PL9	Q16PL9_AEDAE	unreviewed	AAEL011604-PA	AaeL_AAEL011604	3652													17510324	7159.AAEL011604-PA;	IPR013320;IPR000742;IPR013032;IPR002049;IPR007110;IPR013783;IPR013098;IPR003599;IPR003598;IPR018031;IPR000034;IPR001791;IPR023415;IPR002172;	2090748	AaeL_AAEL011604	AaeL_AAEL011604
108872089	108872089	EAT36314.1	ribosomal protein L27, putative [Aedes aegypti]	Q16FB1	Q16FB1_AEDAE	unreviewed	60S ribosomal protein L27	AaeL_AAEL011587 AaeL_AAEL014838	136	ribosome; structural constituent of ribosome; translation	translation	structural constituent of ribosome	ribosome	GO:0005840; GO:0003735; GO:0006412						Ribosomal protein L27e family		17510324;	7159.AAEL014838-PA;	IPR005824;IPR014722;IPR001141;IPR018262;IPR008991;		AaeL_AAEL011587
108872090	108872090	EAT36315.1	ribosomal protein L27, putative [Aedes aegypti]	Q16PM4	Q16PM4_AEDAE	unreviewed	AAEL011587-PB	AaeL_AAEL011587	98	ribosome; structural constituent of ribosome; translation	translation	structural constituent of ribosome	ribosome	GO:0005840; GO:0003735; GO:0006412								17510324		IPR005824;IPR014722;IPR001141;IPR008991;	2112314	AaeL_AAEL011587	AaeL_AAEL011587
108872102	108872102	EAT36327.1	chaperonin-60kD, ch60 [Aedes aegypti]	Q16PM9	Q16PM9_AEDAE	unreviewed	AAEL011584-PA	AaeL_AAEL011584	574	ATP binding; cytoplasm; protein refolding	protein refolding	ATP binding	cytoplasm	GO:0005524; GO:0005737; GO:0042026						Chaperonin (HSP60) family		17510324	7159.AAEL011584-PA;	IPR018370;IPR001844;IPR002423;IPR027409;IPR027413;	2087756	AaeL_AAEL011584	AaeL_AAEL011584
108872138	108872138	EAT36363.1	adhesion regulating molecule 1 (110 kda cell membrane glycoprotein) [Aedes aegypti]	Q16PR0	Q16PR0_AEDAE	unreviewed	AAEL011554-PA (AAEL011554-PB)	AaeL_AAEL011554	438	cytoplasm; nucleus			cytoplasm; nucleus	GO:0005737; GO:0005634								17510324;	7159.AAEL011554-PA;	IPR006773;	2084173	AaeL_AAEL011554	AaeL_AAEL011554
108872149	108872149	EAT36374.1	wd-repeat protein [Aedes aegypti]	Q16EG4	Q16EG4_AEDAE	unreviewed	AAEL011535-PA (AAEL015199-PA)	AaeL_AAEL011535 AaeL_AAEL015199	505	ubiquitin-protein transferase activity	ubiquitin-protein transferase activity	ubiquitin-protein transferase activity		GO:0004842								17510324;	7159.AAEL015199-PA;	IPR020472;IPR013915;IPR003613;IPR015943;IPR001680;IPR019775;IPR017986;IPR013083;	2103309	AaeL_AAEL011535	AaeL_AAEL011535
108872151	108872151	EAT36376.1	eukaryotic translation initiation factor [Aedes aegypti]	Q16PT4	Q16PT4_AEDAE	unreviewed	AAEL011527-PA	AaeL_AAEL011527	329	translation initiation factor activity	translation initiation factor activity	translation initiation factor activity		GO:0003743								17510324	7159.AAEL011527-PA;	IPR002735;IPR016189;IPR016190;	2090339	AaeL_AAEL011527	AaeL_AAEL011527
108872156	108872156	EAT36381.1	hypothetical protein AaeL_AAEL011532 [Aedes aegypti]	Q16PS9	Q16PS9_AEDAE	unreviewed	AAEL011532-PA	AaeL_AAEL011532	496													17510324			2096226	AaeL_AAEL011532	AaeL_AAEL011532
108872172	108872172	EAT36397.1	aspartyl-tRNA synthetase [Aedes aegypti]	Q16PV1	Q16PV1_AEDAE	unreviewed	AAEL011518-PA	AaeL_AAEL011518	534	aspartate-tRNA ligase activity; aspartyl-tRNA aminoacylation; ATP binding; cytoplasm; nucleic acid binding	aspartate-tRNA ligase activity; aspartyl-tRNA aminoacylation	aspartate-tRNA ligase activity; ATP binding; nucleic acid binding	cytoplasm	GO:0005524; GO:0004815; GO:0006422; GO:0005737; GO:0003676						Class-II aminoacyl-tRNA synthetase family		17510324	7159.AAEL011518-PA;	IPR004364;IPR018150;IPR006195;IPR004523;IPR002312;IPR012340;IPR004365;	2086201	AaeL_AAEL011518	AaeL_AAEL011518
108872208	108872208	EAT36433.1	cytoplasmic dynein light chain [Aedes aegypti]	Q16PZ7	Q16PZ7_AEDAE	unreviewed	AAEL011478-PA (AAEL011478-PB)	AaeL_AAEL011478	128	microtubule associated complex; microtubule-based process	microtubule-based process		microtubule associated complex	GO:0005875; GO:0007017								17510324;	7159.AAEL011478-PB;	IPR019763;IPR001372;	2091120	AaeL_AAEL011478	AaeL_AAEL011478
108872212	108872212	EAT36437.1	60S ribosomal protein L17 [Aedes aegypti]	Q1HR65	RL17_AEDAE	reviewed	60S ribosomal protein L17	RpL17 AaeL_AAEL011471	186	large ribosomal subunit; structural constituent of ribosome; translation	translation	structural constituent of ribosome	large ribosomal subunit	GO:0015934; GO:0003735; GO:0006412						Ribosomal protein L22P family		17204158; 17510324	7159.AAEL011471-PD;	IPR001063;IPR018260;IPR005721;	2105991	AaeL_AAEL011471	AaeL_AAEL011471
108872225	108872225	EAT36450.1	protein kinase C inhibitor, putative [Aedes aegypti]	Q16Q00	Q16Q00_AEDAE	unreviewed	AAEL011468-PA	AaeL_AAEL011468	127	catalytic activity	catalytic activity	catalytic activity		GO:0003824								17510324	7159.AAEL011468-PA;	IPR019808;IPR001310;IPR011146;	2097238	AaeL_AAEL011468	AaeL_AAEL011468
108872233	108872233	EAT36458.1	60S ribosomal protein L14 [Aedes aegypti]	Q16Q18	Q16Q18_AEDAE	unreviewed	AAEL011447-PA	AaeL_AAEL011447	229	ribosome; structural constituent of ribosome; translation	translation	structural constituent of ribosome	ribosome	GO:0005840; GO:0003735; GO:0006412								17510324		IPR014722;IPR002784;IPR008991;	2109767	AaeL_AAEL011447	AaeL_AAEL011447
108872236	108872236	EAT36461.1	cytochrome P450 [Aedes aegypti]	Q16Q15	Q16Q15_AEDAE	unreviewed	AAEL011463-PA	AaeL_AAEL011463	515	heme binding; iron ion binding; monooxygenase activity; oxidoreductase activity, acting on paired donors, with incorporation or reduction of molecular oxygen	monooxygenase activity; oxidoreductase activity, acting on paired donors, with incorporation or reduction of molecular oxygen	heme binding; iron ion binding; monooxygenase activity; oxidoreductase activity, acting on paired donors, with incorporation or reduction of molecular oxygen		GO:0020037; GO:0005506; GO:0004497; GO:0016705						Cytochrome P450 family		17510324		IPR001128;IPR017972;IPR002401;	2093905	AaeL_AAEL011463	AaeL_AAEL011463
108872253	108872253	EAT36478.1	small nuclear ribonucleoprotein sm d3 [Aedes aegypti]	Q16Q31	Q16Q31_AEDAE	unreviewed	AAEL011433-PA	AaeL_AAEL011433	147													17510324	7159.AAEL011433-PA;	IPR027141;IPR010920;IPR001163;IPR006649;	2086089	AaeL_AAEL011433	AaeL_AAEL011433
108872256	108872256	EAT36481.1	translation initiation factor eif-2b gamma subunit [Aedes aegypti]	Q16Q28	Q16Q28_AEDAE	unreviewed	AAEL011442-PA	AaeL_AAEL011442	454	biosynthetic process; nucleotidyltransferase activity	biosynthetic process; nucleotidyltransferase activity	nucleotidyltransferase activity		GO:0009058; GO:0016779								17510324	7159.AAEL011442-PA;	IPR001451;IPR005835;IPR029044;	2083420	AaeL_AAEL011442	AaeL_AAEL011442
108872274	108872274	EAT36499.1	structure-specific recognition protein [Aedes aegypti]	Q0IEB2	Q0IEB2_AEDAE	unreviewed	AAEL011425-PA	AaeL_AAEL011425	727	DNA binding; nucleus		DNA binding	nucleus	GO:0003677; GO:0005634								17510324	7159.AAEL011425-PA;	IPR013719;IPR009071;IPR011993;IPR000969;IPR024954;	2101991	AaeL_AAEL011425	AaeL_AAEL011425
108872285	108872285	EAT36510.1	cytochrome c oxidase polypeptide [Aedes aegypti]	Q16Q43	Q16Q43_AEDAE	unreviewed	AAEL011406-PA	AaeL_AAEL011406	152	cytochrome-c oxidase activity; mitochondrial inner membrane	cytochrome-c oxidase activity	cytochrome-c oxidase activity	mitochondrial inner membrane	GO:0004129; GO:0005743								17510324	7159.AAEL011406-PA;	IPR003204;	2084672	AaeL_AAEL011406	AaeL_AAEL011406
108872298	108872298	EAT36523.1	glutaminyl-trna synthetase [Aedes aegypti]	Q16Q55	Q16Q55_AEDAE	unreviewed	AAEL011395-PA	AaeL_AAEL011395	782	ATP binding; cytoplasm; glutamine-tRNA ligase activity; glutaminyl-tRNA aminoacylation	glutamine-tRNA ligase activity; glutaminyl-tRNA aminoacylation	ATP binding; glutamine-tRNA ligase activity	cytoplasm	GO:0005524; GO:0005737; GO:0004819; GO:0006425						Class-I aminoacyl-tRNA synthetase family		17510324	7159.AAEL011395-PA;	IPR001412;IPR004514;IPR007638;IPR007639;IPR000924;IPR020061;IPR020058;IPR020059;IPR020056;IPR011035;IPR014729;	2112541	AaeL_AAEL011395	AaeL_AAEL011395
108872300	108872300	EAT36525.1	mitochondrial ribosomal protein, S9, putative [Aedes aegypti]	Q16Q52	Q16Q52_AEDAE	unreviewed	AAEL011391-PB	AaeL_AAEL011391	325	ribosome; structural constituent of ribosome; translation	translation	structural constituent of ribosome	ribosome	GO:0005840; GO:0003735; GO:0006412								17510324	7159.AAEL011391-PA;	IPR000754;	2083952	AaeL_AAEL011391	AaeL_AAEL011391
108872311	108872311	EAT36536.1	116 kda U5 small nuclear ribonucleoprotein component [Aedes aegypti]	Q16Q70	Q16Q70_AEDAE	unreviewed	AAEL011382-PA	AaeL_AAEL011382	974	GTPase activity; GTP binding	GTPase activity	GTPase activity; GTP binding		GO:0005525; GO:0003924								17510324	7159.AAEL011382-PA;	IPR000795;IPR009022;IPR000640;IPR027417;IPR020568;IPR014721;IPR005225;IPR009000;IPR005517;IPR004161;	2106739	AaeL_AAEL011382	AaeL_AAEL011382
108872313	108872313	EAT36538.1	NADH-ubiquinone oxidoreductase fe-s protein 2 (ndufs2) [Aedes aegypti]	Q16Q68	Q16Q68_AEDAE	unreviewed	AAEL011381-PA	AaeL_AAEL011381	468	NAD binding; oxidoreductase activity, acting on NAD(P)H; quinone binding	oxidoreductase activity, acting on NAD(P)H	NAD binding; oxidoreductase activity, acting on NAD(P)H; quinone binding		GO:0051287; GO:0016651; GO:0048038						Complex I 49 kDa subunit family		17510324	7159.AAEL011381-PA;	IPR001135;IPR014029;IPR022885;IPR029014;	2110550	AaeL_AAEL011381	AaeL_AAEL011381
108872315	108872315	EAT36540.1	mitochondrial ribosomal protein, L9, putative [Aedes aegypti]	Q16Q66	Q16Q66_AEDAE	unreviewed	AAEL011390-PA	AaeL_AAEL011390	252	ribosome; structural constituent of ribosome; translation	translation	structural constituent of ribosome	ribosome	GO:0005840; GO:0003735; GO:0006412								17510324	7159.AAEL011390-PA;	IPR000244;IPR009027;IPR020070;	2083259	AaeL_AAEL011390	AaeL_AAEL011390
108872338	108872338	EAT36563.1	conserved hypothetical protein [Aedes aegypti]	Q16Q98	Q16Q98_AEDAE	unreviewed	AAEL011353-PA	AaeL_AAEL011353	580	attachment of GPI anchor to protein; GPI-anchor transamidase complex	attachment of GPI anchor to protein		GPI-anchor transamidase complex	GO:0042765; GO:0016255								17510324	7159.AAEL011353-PA;	IPR007245;	2112583	AaeL_AAEL011353	AaeL_AAEL011353
108872346	108872346	EAT36571.1	maintenance of killer 16 (mak16) protein [Aedes aegypti]	Q16Q91	Q16Q91_AEDAE	unreviewed	AAEL011357-PA (Fragment)	AaeL_AAEL011357	284													17510324	7159.AAEL011357-PA;	IPR029004;IPR006958;	2085885	AaeL_AAEL011357	AaeL_AAEL011357
108872389	108872389	EAT36614.1	actin [Aedes aegypti]	Q16QD8	Q16QD8_AEDAE	unreviewed	AAEL011317-PA	AaeL_AAEL011317	422	chromatin remodeling; DNA repair; Ino80 complex; NuA4 histone acetyltransferase complex; regulation of transcription, DNA-templated; Swr1 complex	chromatin remodeling; DNA repair; regulation of transcription, DNA-templated		Ino80 complex; NuA4 histone acetyltransferase complex; Swr1 complex	GO:0006281; GO:0031011; GO:0035267; GO:0000812; GO:0006338; GO:0006355						Actin family		17510324	7159.AAEL011317-PA;	IPR004000;IPR027667;	2108111	AaeL_AAEL011317	AaeL_AAEL011317
108872391	108872391	EAT36616.1	epoxide hydrolase [Aedes aegypti]	Q16QD6	Q16QD6_AEDAE	unreviewed	AAEL011314-PA (Juvenile hormone epoxide hydrolase II)	AaeL_AAEL011314	458	cis-stilbene-oxide hydrolase activity	cis-stilbene-oxide hydrolase activity	cis-stilbene-oxide hydrolase activity		GO:0033961								17510324;	7159.AAEL011314-PA;	IPR029058;IPR000073;IPR000639;IPR010497;IPR016292;	2097861	AaeL_AAEL011314	AaeL_AAEL011314
108872398	108872398	EAT36623.1	orotidine-5'-phosphate decarboxylase, putative [Aedes aegypti]	Q16QF3	Q16QF3_AEDAE	unreviewed	AAEL011309-PA	AaeL_AAEL011309	487	'de novo' pyrimidine nucleobase biosynthetic process; 'de novo' UMP biosynthetic process; orotate phosphoribosyltransferase activity; orotidine-5'-phosphate decarboxylase activity	'de novo' pyrimidine nucleobase biosynthetic process; 'de novo' UMP biosynthetic process; orotate phosphoribosyltransferase activity; orotidine-5'-phosphate decarboxylase activity	orotate phosphoribosyltransferase activity; orotidine-5'-phosphate decarboxylase activity		GO:0044205; GO:0006207; GO:0004588; GO:0004590								17510324	7159.AAEL011309-PA;	IPR013785;IPR014732;IPR018089;IPR001754;IPR023031;IPR004467;IPR000836;IPR029057;IPR011060;	2097216	AaeL_AAEL011309	AaeL_AAEL011309
108872404	108872404	EAT36629.1	annexin [Aedes aegypti]	Q16QE8	Q16QE8_AEDAE	unreviewed	Annexin	AaeL_AAEL011302	324	calcium-dependent phospholipid binding; calcium ion binding		calcium-dependent phospholipid binding; calcium ion binding		GO:0005509; GO:0005544						Annexin family		17510324		IPR001464;IPR018502;IPR018252;	2100943	AaeL_AAEL011302	AaeL_AAEL011302
108872419	108872419	EAT36644.1	elongation factor 1 gamma [Aedes aegypti]	Q16QH0	Q16QH0_AEDAE	unreviewed	AAEL011288-PA	AaeL_AAEL011288	432	translation elongation factor activity	translation elongation factor activity	translation elongation factor activity		GO:0003746								17510324		IPR010987;IPR004045;IPR004046;IPR012336;IPR001662;	2111915	AaeL_AAEL011288	AaeL_AAEL011288
108872424	108872424	EAT36649.1	mitochondrial glutamate carrier protein [Aedes aegypti]	Q16QJ1	Q16QJ1_AEDAE	unreviewed	AAEL011276-PA	AaeL_AAEL011276	315	integral component of membrane; transmembrane transport	transmembrane transport		integral component of membrane	GO:0016021; GO:0055085						Mitochondrial carrier (TC 2.A.29) family		17510324		IPR002067;IPR018108;IPR023395;	2107439	AaeL_AAEL011276	AaeL_AAEL011276
108872429	108872429	EAT36654.1	programmed cell death 6-interacting protein [Aedes aegypti]	Q16QI6	Q16QI6_AEDAE	unreviewed	AAEL011271-PA	AaeL_AAEL011271	836													17510324	7159.AAEL011271-PA;	IPR025304;IPR004328;	2108659	AaeL_AAEL011271	AaeL_AAEL011271
108872435	108872435	EAT36660.1	ribosomal RNA small subunit methyltransferase b (sun) [Aedes aegypti]	Q16QI0	Q16QI0_AEDAE	unreviewed	AAEL011282-PA	AaeL_AAEL011282	812	RNA binding; rRNA processing; S-adenosylmethionine-dependent methyltransferase activity	rRNA processing; S-adenosylmethionine-dependent methyltransferase activity	RNA binding; S-adenosylmethionine-dependent methyltransferase activity		GO:0003723; GO:0008757; GO:0006364								17510324	7159.AAEL011282-PA;	IPR001678;IPR018314;IPR011023;IPR023267;IPR023273;IPR029063;	2107390	AaeL_AAEL011282	AaeL_AAEL011282
108872457	108872457	EAT36682.1	GTP-binding protein-invertebrate [Aedes aegypti]	Q16QL1	Q16QL1_AEDAE	unreviewed	AAEL011255-PA	AaeL_AAEL011255	607	GTP binding		GTP binding		GO:0005525								17510324	7159.AAEL011255-PA;	IPR014813;IPR023179;IPR006073;IPR027417;	2086215	AaeL_AAEL011255	AaeL_AAEL011255
108872476	108872476	EAT36701.1	conserved hypothetical protein [Aedes aegypti]	Q16QL6	Q16QL6_AEDAE	unreviewed	AAEL011238-PA	AaeL_AAEL011238	249													17510324		IPR000742;IPR002919;	2090398	AaeL_AAEL011238	AaeL_AAEL011238
108872482	108872482	EAT36707.1	SM protein G, putative [Aedes aegypti]	Q16QN6	Q16QN6_AEDAE	unreviewed	AAEL011233-PA	AaeL_AAEL011233	91	mRNA splicing, via spliceosome; spliceosomal complex	mRNA splicing, via spliceosome		spliceosomal complex	GO:0000398; GO:0005681								17510324	7159.AAEL011233-PA;	IPR010920;IPR001163;IPR006649;IPR027078;	2101680	AaeL_AAEL011233	AaeL_AAEL011233
108872503	108872503	EAT36728.1	bat5 hla-b-associated transcript [Aedes aegypti]	Q16QP9	Q16QP9_AEDAE	unreviewed	AAEL011209-PA	AaeL_AAEL011209	518													17510324	7159.AAEL011209-PA;	IPR029058;IPR029059;	2115982	AaeL_AAEL011209	AaeL_AAEL011209
108872504	108872504	EAT36729.1	conserved hypothetical protein [Aedes aegypti]	Q16QP8	Q16QP8_AEDAE	unreviewed	AAEL011216-PA (AAEL011216-PB)	AaeL_AAEL011216	248													17510324;	7159.AAEL011216-PB;	IPR019178;	2099094	AaeL_AAEL011216	AaeL_AAEL011216
108872510	108872510	EAT36735.1	actin [Aedes aegypti]	Q16QR7	Q16QR7_AEDAE	unreviewed	AAEL011197-PA (AAEL011197-PB)	AaeL_AAEL011197	376	ATP binding; cytoplasm; cytoskeleton		ATP binding	cytoplasm; cytoskeleton	GO:0005524; GO:0005737; GO:0005856						Actin family		17510324;		IPR004000;IPR020902;IPR004001;	2083710	AaeL_AAEL011197	AaeL_AAEL011197
108872533	108872533	EAT36758.1	mitochondrial phosphate carrier protein [Aedes aegypti]	Q16QS2	Q16QS2_AEDAE	unreviewed	AAEL011195-PA	AaeL_AAEL011195	211	integral component of membrane; transport	transport		integral component of membrane	GO:0016021; GO:0006810						Mitochondrial carrier (TC 2.A.29) family		17510324	7159.AAEL011195-PA;	IPR018108;IPR023395;	2102689	AaeL_AAEL011195	AaeL_AAEL011195
108872557	108872557	EAT36782.1	RNA-binding protein precursor, putative [Aedes aegypti]	Q16QW9	Q16QW9_AEDAE	unreviewed	AAEL011150-PA	AaeL_AAEL011150	285	nucleotide binding; RNA binding		nucleotide binding; RNA binding		GO:0003723; GO:0000166								17510324	7159.AAEL011150-PA;	IPR002343;IPR012677;IPR000504;	2108229	AaeL_AAEL011150	AaeL_AAEL011150
108872573	108872573	EAT36798.1	succinyl-coa:3-ketoacid-coenzyme a transferase [Aedes aegypti]	Q16QY3	Q16QY3_AEDAE	unreviewed	Succinyl-CoA:3-ketoacid-coenzyme A transferase (EC 2.8.3.5)	AaeL_AAEL011137	456	3-oxoacid CoA-transferase activity; ketone body catabolic process; mitochondrion	3-oxoacid CoA-transferase activity; ketone body catabolic process	3-oxoacid CoA-transferase activity	mitochondrion	GO:0008260; GO:0046952; GO:0005739				PATHWAY: Ketone metabolism; succinyl-CoA degradation; acetoacetyl-CoA from succinyl-CoA: step 1/1. {ECO:0000256|PIRNR:PIRNR000858}.		3-oxoacid CoA-transferase family		17510324	7159.AAEL011137-PA;	IPR012792;IPR012791;IPR014388;IPR004165;IPR004164;	2113288	AaeL_AAEL011137	AaeL_AAEL011137
108872580	108872580	EAT36805.1	arsenical pump-driving ATPase [Aedes aegypti]	Q16MG9	ASNA_AEDAE	reviewed	ATPase ASNA1 homolog (EC 3.6.-.-) (Arsenical pump-driving ATPase homolog) (Arsenite-stimulated ATPase)	AaeL_AAEL011136; AaeL_AAEL012316	341	ATPase activity; ATP binding; endoplasmic reticulum; metal ion binding; protein insertion into ER membrane; transport	ATPase activity; protein insertion into ER membrane; transport	ATPase activity; ATP binding; metal ion binding	endoplasmic reticulum	GO:0005524; GO:0016887; GO:0005783; GO:0046872; GO:0045048; GO:0006810					SUBCELLULAR LOCATION: Cytoplasm {ECO:0000255|HAMAP-Rule:MF_03112}. Endoplasmic reticulum {ECO:0000255|HAMAP-Rule:MF_03112}.	ArsA ATPase family	metal 275 275 Zinc; shared with dimeric partner. {ECO:0000255|HAMAP-Rule:MF_03112}.; metal 278 278 Zinc; shared with dimeric partner. {ECO:0000255|HAMAP-Rule:MF_03112}.	17510324	7159.AAEL012316-PA;	IPR025723;IPR016300;IPR027542;IPR027417;	2101459	AaeL_AAEL011136	AaeL_AAEL011136
108872600	108872600	EAT36825.1	14-3-3 protein sigma, gamma, zeta, beta/alpha [Aedes aegypti]	Q16QZ7	Q16QZ7_AEDAE	unreviewed	AAEL011116-PA (AAEL011116-PB) (AAEL011116-PC)	AaeL_AAEL011116	258											14-3-3 family		17510324;	7159.AAEL011116-PC;	IPR000308;IPR023409;IPR023410;	2107174	AaeL_AAEL011116	AaeL_AAEL011116
108872608	108872608	EAT36833.1	mitochondrial chaperone bcs1 [Aedes aegypti]	Q16QY9	Q16QY9_AEDAE	unreviewed	AAEL011123-PA	AaeL_AAEL011123	424	ATP binding; mitochondrial respiratory chain complex III assembly	mitochondrial respiratory chain complex III assembly	ATP binding		GO:0005524; GO:0034551						AAA ATPase family		17510324	7159.AAEL011123-PA;	IPR003593;IPR003959;IPR003960;IPR027243;IPR014851;IPR027417;	2108537	AaeL_AAEL011123	AaeL_AAEL011123
108872619	108872619	EAT36844.1	complement component [Aedes aegypti]	Q1HR26	Q1HR26_AEDAE	unreviewed	AAEL011090-PA (Complement component 1 q subcomponent binding protein-like protein)	AaeL_AAEL011090	271	mitochondrial matrix			mitochondrial matrix	GO:0005759								17204158; 17510324;	7159.AAEL011090-PA;	IPR003428;	2087775	AaeL_AAEL011090	AaeL_AAEL011090
108872624	108872624	EAT36849.1	ribonucleoprotein [Aedes aegypti]	Q16R25	Q16R25_AEDAE	unreviewed	AAEL011089-PB	AaeL_AAEL011089	952	nucleic acid binding		nucleic acid binding		GO:0003676								17510324		IPR001870;IPR013320;IPR027417;IPR003034;IPR003877;	2084158	AaeL_AAEL011089	AaeL_AAEL011089
108872626	108872626	EAT36851.1	adducin [Aedes aegypti]	Q16R24	Q16R24_AEDAE	unreviewed	AAEL011105-PA	AaeL_AAEL011105	710	cytoskeleton			cytoskeleton	GO:0005856								17510324		IPR001303;IPR027774;	2089392	AaeL_AAEL011105	AaeL_AAEL011105
108872682	108872682	EAT36907.1	chaperone protein dnaj [Aedes aegypti]	Q16R72	Q16R72_AEDAE	unreviewed	AAEL011055-PA	AaeL_AAEL011055	491	ATP binding; metal ion binding; protein folding; response to heat	protein folding; response to heat	ATP binding; metal ion binding		GO:0005524; GO:0046872; GO:0006457; GO:0009408								17510324	7159.AAEL011055-PA;	IPR012724;IPR002939;IPR001623;IPR018253;IPR008971;IPR001305;	2115003	AaeL_AAEL011055	AaeL_AAEL011055
108872708	108872708	EAT36933.1	vacuolar ATP synthase subunit ac39 [Aedes aegypti]	Q1HQS1	Q1HQS1_AEDAE	unreviewed	AAEL011025-PA (Vacuolar H+-ATPase V0 sector subunit d)	AaeL_AAEL011025	348	ATP hydrolysis coupled proton transport; hydrogen ion transmembrane transporter activity; proton-transporting V-type ATPase, V0 domain	ATP hydrolysis coupled proton transport; hydrogen ion transmembrane transporter activity	hydrogen ion transmembrane transporter activity	proton-transporting V-type ATPase, V0 domain	GO:0015991; GO:0015078; GO:0033179								17204158; 17510324;	7159.AAEL011025-PA;	IPR002843;IPR016727;	2112889	AaeL_AAEL011025	AaeL_AAEL011025
108872733	108872733	EAT36958.1	guanylate kinase [Aedes aegypti]	Q16RC6	Q16RC6_AEDAE	unreviewed	AAEL011006-PA	AaeL_AAEL011006	232	guanylate kinase activity; purine nucleotide metabolic process	guanylate kinase activity; purine nucleotide metabolic process	guanylate kinase activity		GO:0004385; GO:0006163								17510324	7159.AAEL011006-PA;	IPR008145;IPR008144;IPR017665;IPR020590;IPR027417;	2091901	AaeL_AAEL011006	AaeL_AAEL011006
108872742	108872742	EAT36967.1	long-chain-fatty-acid coa ligase [Aedes aegypti]	Q16RD8	Q16RD8_AEDAE	unreviewed	AAEL010991-PA	AaeL_AAEL010991	712	catalytic activity	catalytic activity	catalytic activity		GO:0003824								17510324	7159.AAEL010991-PA;	IPR020845;IPR000873;	2083875	AaeL_AAEL010991	AaeL_AAEL010991
108872755	108872755	EAT36980.1	ATP-dependent transporter [Aedes aegypti]	Q16RE9	Q16RE9_AEDAE	unreviewed	AAEL010977-PA	AaeL_AAEL010977	602	ATPase activity; ATP binding	ATPase activity	ATPase activity; ATP binding		GO:0005524; GO:0016887						ABC transporter superfamily		17510324	7159.AAEL010977-PA;	IPR003593;IPR003439;IPR017871;IPR027417;	2107853	AaeL_AAEL010977	AaeL_AAEL010977
108872768	108872768	EAT36993.1	ubiquitin carboxyl-terminal hydrolase isozyme L5 [Aedes aegypti]	Q16RF6	Q16RF6_AEDAE	unreviewed	Ubiquitin carboxyl-terminal hydrolase (EC 3.4.19.12)	AaeL_AAEL010966	326	intracellular; omega peptidase activity; ubiquitin-dependent protein catabolic process; ubiquitin-specific protease activity	omega peptidase activity; ubiquitin-dependent protein catabolic process; ubiquitin-specific protease activity	omega peptidase activity; ubiquitin-specific protease activity	intracellular	GO:0005622; GO:0008242; GO:0006511; GO:0004843						Peptidase C12 family		17510324;	7159.AAEL010966-PC;	IPR001578;IPR017390;	2083759	AaeL_AAEL010966	AaeL_AAEL010966
108872770	108872770	EAT36995.1	paramyosin, long form [Aedes aegypti]	Q16RF4	Q16RF4_AEDAE	unreviewed	AAEL010975-PA	AaeL_AAEL010975	883	motor activity; myosin complex	motor activity	motor activity	myosin complex	GO:0003774; GO:0016459								17510324	7159.AAEL010975-PA;	IPR002928;	2099649	AaeL_AAEL010975	AaeL_AAEL010975
108872796	108872796	EAT37021.1	group ii plp decarboxylase [Aedes aegypti]	Q16RJ9	Q16RJ9_AEDAE	unreviewed	AAEL010939-PB	AaeL_AAEL010939	813	carboxylic acid metabolic process; carboxy-lyase activity; pyridoxal phosphate binding	carboxylic acid metabolic process; carboxy-lyase activity	carboxy-lyase activity; pyridoxal phosphate binding		GO:0016831; GO:0019752; GO:0030170						Group II decarboxylase family		17510324	7159.AAEL010939-PB;	IPR002129;IPR015424;IPR015421;	2084299	AaeL_AAEL010939	AaeL_AAEL010939
108872828	108872828	EAT37053.1	dipeptidyl-peptidase [Aedes aegypti]	Q16RL5	Q16RL5_AEDAE	unreviewed	AAEL010912-PA	AaeL_AAEL010912	804	membrane; serine-type peptidase activity	serine-type peptidase activity	serine-type peptidase activity	membrane	GO:0016020; GO:0008236								17510324	7159.AAEL010912-PA;	IPR029058;IPR001375;IPR002469;	2097016	AaeL_AAEL010912	AaeL_AAEL010912
108872834	108872834	EAT37059.1	mannose binding lectin, putative [Aedes aegypti]	Q16RM8	Q16RM8_AEDAE	unreviewed	AAEL010901-PA (AAEL010901-PB)	AaeL_AAEL010901	308	membrane			membrane	GO:0016020								17510324;		IPR013320;IPR005052;	2104525	AaeL_AAEL010901	AaeL_AAEL010901
108872845	108872845	EAT37070.1	hypothetical protein AaeL_AAEL010899 [Aedes aegypti]	Q16RP2	Q16RP2_AEDAE	unreviewed	AAEL010899-PA	AaeL_AAEL010899	1018	nucleic acid binding; nucleotide binding		nucleic acid binding; nucleotide binding		GO:0003676; GO:0000166								17510324		IPR012677;IPR000504;	2092031	AaeL_AAEL010899	AaeL_AAEL010899
108872852	108872852	EAT37077.1	adp,ATP carrier protein [Aedes aegypti]	Q16RN6	Q16RN6_AEDAE	unreviewed	AAEL010884-PA	AaeL_AAEL010884	257	integral component of membrane; mitochondrial inner membrane; transmembrane transport; transporter activity	transmembrane transport; transporter activity	transporter activity	integral component of membrane; mitochondrial inner membrane	GO:0016021; GO:0005743; GO:0055085; GO:0005215						Mitochondrial carrier (TC 2.A.29) family		17510324	7159.AAEL010884-PA;	IPR002113;IPR002067;IPR018108;IPR023395;	2104464	AaeL_AAEL010884	AaeL_AAEL010884
108872868	108872868	EAT37093.1	conserved hypothetical protein [Aedes aegypti]	Q16RQ8	Q16RQ8_AEDAE	unreviewed	AAEL010874-PA	AaeL_AAEL010874	299	odorant binding		odorant binding		GO:0005549								17510324		IPR006170;IPR023316;	2094827	AaeL_AAEL010874	AaeL_AAEL010874
108872870	108872870	EAT37095.1	conserved hypothetical protein [Aedes aegypti]	Q16RQ6	Q16RQ6_AEDAE	unreviewed	AAEL010872-PA	AaeL_AAEL010872	298	odorant binding		odorant binding		GO:0005549								17510324		IPR006170;IPR023316;	2103307	AaeL_AAEL010872	AaeL_AAEL010872
108872895	108872895	EAT37120.1	troponin i [Aedes aegypti]	Q16RS8	Q16RS8_AEDAE	unreviewed	AAEL010850-PA	AaeL_AAEL010850	207	troponin complex			troponin complex	GO:0005861								17510324		IPR001978;	2114392	AaeL_AAEL010850	AaeL_AAEL010850
108872901	108872901	EAT37126.1	conserved hypothetical protein [Aedes aegypti]	Q16RV8	Q16RV8_AEDAE	unreviewed	AAEL010833-PA (Fragment)	AaeL_AAEL010833	1080													17510324	7159.AAEL010833-PA;	IPR012336;	2107594	AaeL_AAEL010833	AaeL_AAEL010833
108872909	108872909	EAT37134.1	conserved hypothetical protein [Aedes aegypti]	Q5QC99	Q5QC99_AEDAE	unreviewed	AAEL010843-PA (Translation factor SUI1-like protein)	AaeL_AAEL010843	110	translation initiation factor activity	translation initiation factor activity	translation initiation factor activity		GO:0003743								17510324;	7159.AAEL010843-PA;	IPR005874;IPR001950;	2083310	AaeL_AAEL010843	AaeL_AAEL010843
108872920	108872920	EAT37145.1	conserved hypothetical protein [Aedes aegypti]	Q16RT9	Q16RT9_AEDAE	unreviewed	AAEL010848-PA	AaeL_AAEL010848	248													17510324	7159.AAEL010848-PA;	IPR011042;IPR017996;	2085186	AaeL_AAEL010848	AaeL_AAEL010848
108872930	108872930	EAT37155.1	ATP synthase delta chain [Aedes aegypti]	Q0IEE4	Q0IEE4_AEDAE	unreviewed	AAEL010823-PA	AaeL_AAEL010823	210	ATP synthesis coupled proton transport; proton-transporting ATP synthase activity, rotational mechanism	ATP synthesis coupled proton transport; proton-transporting ATP synthase activity, rotational mechanism	proton-transporting ATP synthase activity, rotational mechanism		GO:0015986; GO:0046933								17510324	7159.AAEL010823-PA;	IPR026015;IPR000711;	2090657	AaeL_AAEL010823	AaeL_AAEL010823
108872931	108872931	EAT37156.1	SET, putative [Aedes aegypti]	Q0IEE3	Q0IEE3_AEDAE	unreviewed	AAEL010809-PA	AaeL_AAEL010809	250	nucleosome assembly; nucleus	nucleosome assembly		nucleus	GO:0006334; GO:0005634						Nucleosome assembly protein (NAP) family		17510324	7159.AAEL010809-PA;	IPR002164;	2101747	AaeL_AAEL010809	AaeL_AAEL010809
108872933	108872933	EAT37158.1	conserved hypothetical protein [Aedes aegypti]	Q0IEE1	Q0IEE1_AEDAE	unreviewed	AAEL010828-PA (Fragment)	AaeL_AAEL010828	565	catalytic activity	catalytic activity	catalytic activity		GO:0003824								17510324		IPR017849;IPR017850;IPR004245;	2104374	AaeL_AAEL010828	AaeL_AAEL010828
108872941	108872941	EAT37166.1	60S acidic ribosomal protein P0 [Aedes aegypti]	Q1HR99	Q1HR99_AEDAE	unreviewed	AAEL010821-PA (Ribosomal protein P0)	AaeL_AAEL010821	315	ribosome; ribosome biogenesis; structural constituent of ribosome; translational elongation	ribosome biogenesis; translational elongation	structural constituent of ribosome	ribosome	GO:0005840; GO:0042254; GO:0003735; GO:0006414						Ribosomal protein L10P family		17204158; 17510324;	7159.AAEL010821-PA;	IPR001790;IPR001813;	2100505	AaeL_AAEL010821	AaeL_AAEL010821
108872946	108872946	EAT37171.1	isocitrate dehydrogenase [Aedes aegypti]	Q0IED0	Q0IED0_AEDAE	unreviewed	AAEL010814-PC	AaeL_AAEL010814	384	isocitrate dehydrogenase (NAD+) activity; magnesium ion binding; NAD binding; tricarboxylic acid cycle	isocitrate dehydrogenase (NAD+) activity; tricarboxylic acid cycle	isocitrate dehydrogenase (NAD+) activity; magnesium ion binding; NAD binding		GO:0051287; GO:0004449; GO:0000287; GO:0006099						Isocitrate and isopropylmalate dehydrogenases family		17510324		IPR001804;IPR004434;IPR024084;	2106202	AaeL_AAEL010814	AaeL_AAEL010814
108872968	108872968	EAT37193.1	DEAD box ATP-dependent RNA helicase [Aedes aegypti]	Q16RY3	Q16RY3_AEDAE	unreviewed	AAEL010787-PA (AAEL010787-PD)	AaeL_AAEL010787	594	ATP binding; ATP-dependent helicase activity; nucleic acid binding	ATP-dependent helicase activity	ATP binding; ATP-dependent helicase activity; nucleic acid binding		GO:0005524; GO:0008026; GO:0003676						DEAD box helicase family		17510324;	7159.AAEL010787-PD;	IPR011545;IPR014001;IPR001650;IPR027417;IPR000629;IPR014014;	2086759	AaeL_AAEL010787	AaeL_AAEL010787
108872981	108872981	EAT37206.1	thioredoxin (TRX), putative [Aedes aegypti]	Q963B4	Q963B4_AEDAE	unreviewed	Thioredoxin	AaeL_AAEL010777	106	cell redox homeostasis; glycerol ether metabolic process; protein disulfide oxidoreductase activity	cell redox homeostasis; glycerol ether metabolic process; protein disulfide oxidoreductase activity	protein disulfide oxidoreductase activity		GO:0045454; GO:0006662; GO:0015035						Thioredoxin family		17510324;	7159.AAEL010777-PA;	IPR005746;IPR012336;IPR017937;IPR013766;	2091702	AaeL_AAEL010777	AaeL_AAEL010777
108872996	108872996	EAT37221.1	sodium/potassium-dependent ATPase beta-2 subunit [Aedes aegypti]	Q16RY8	Q16RY8_AEDAE	unreviewed	AAEL010783-PA	AaeL_AAEL010783	312	potassium ion transport; sodium:potassium-exchanging ATPase complex; sodium ion transport	potassium ion transport; sodium ion transport		sodium:potassium-exchanging ATPase complex	GO:0006813; GO:0006814; GO:0005890						X(+)/potassium ATPases subunit beta family		17510324	7159.AAEL010783-PA;	IPR000402;	2116069	AaeL_AAEL010783	AaeL_AAEL010783
108872997	108872997	EAT37222.1	conserved hypothetical protein [Aedes aegypti]	Q16RY7	Q16RY7_AEDAE	unreviewed	AAEL010765-PA	AaeL_AAEL010765	310	membrane			membrane	GO:0016020								17510324	7159.AAEL010765-PA;	IPR002000;	2086742	AaeL_AAEL010765	AaeL_AAEL010765
108873000	108873000	EAT37225.1	40S ribosomal protein S19 [Aedes aegypti]	Q1HRR8	Q1HRR8_AEDAE	unreviewed	40S ribosomal protein S19 (AAEL010756-PA) (AAEL010756-PB)	AaeL_AAEL010756	156	ribosome; structural constituent of ribosome; translation	translation	structural constituent of ribosome	ribosome	GO:0005840; GO:0003735; GO:0006412								17204158; 17510324;	7159.AAEL010756-PA;	IPR001266;	2095244	AaeL_AAEL010756	AaeL_AAEL010756
108873006	108873006	EAT37231.1	hypothetical protein AaeL_AAEL010754 [Aedes aegypti]	Q0IEG4	Q0IEG4_AEDAE	unreviewed	AAEL010754-PA	AaeL_AAEL010754	86													17510324	7159.AAEL010754-PA;	IPR019344;	2109075	AaeL_AAEL010754	AaeL_AAEL010754
108873027	108873027	EAT37252.1	cysteine desulfurylase [Aedes aegypti]	Q16S16	Q16S16_AEDAE	unreviewed	AAEL010743-PA	AaeL_AAEL010743	446	cysteine desulfurase activity; cysteine metabolic process; pyridoxal phosphate binding	cysteine desulfurase activity; cysteine metabolic process	cysteine desulfurase activity; pyridoxal phosphate binding		GO:0031071; GO:0006534; GO:0030170								17510324	7159.AAEL010743-PA;	IPR000192;IPR020578;IPR010240;IPR016454;IPR015424;IPR015421;IPR015422;	2099893	AaeL_AAEL010743	AaeL_AAEL010743
108873051	108873051	EAT37276.1	conserved hypothetical protein [Aedes aegypti]	Q16S35	Q16S35_AEDAE	unreviewed	AAEL010718-PA	AaeL_AAEL010718	219	odorant binding		odorant binding		GO:0005549								17510324		IPR006170;IPR023316;	2105962	AaeL_AAEL010718	AaeL_AAEL010718
108873052	108873052	EAT37277.1	conserved hypothetical protein [Aedes aegypti]	Q16S34	Q16S34_AEDAE	unreviewed	AAEL010714-PA	AaeL_AAEL010714	260	odorant binding		odorant binding		GO:0005549								17510324		IPR006170;IPR023316;	2114747	AaeL_AAEL010714	AaeL_AAEL010714
108873064	108873064	EAT37289.1	importin beta-4 [Aedes aegypti]	Q16S64	Q16S64_AEDAE	unreviewed	AAEL010698-PA (Fragment)	AaeL_AAEL010698	1070	intracellular protein transport	intracellular protein transport			GO:0006886								17510324		IPR011989;IPR016024;IPR000357;IPR021133;IPR001494;	2109478	AaeL_AAEL010698	AaeL_AAEL010698
108873070	108873070	EAT37295.1	ribonucleoside-diphosphate reductase small chain [Aedes aegypti]	Q95VP8	Q95VP8_AEDAE	unreviewed	AAEL010691-PA (Ribonucleotide reductase 2) (Ribonucleotide reductase small subunit R2)	RNR2 AaeL_AAEL010691	397	deoxyribonucleoside diphosphate metabolic process; oxidoreductase activity	deoxyribonucleoside diphosphate metabolic process; oxidoreductase activity	oxidoreductase activity		GO:0009186; GO:0016491								12213240; 16530987; 17510324;	7159.AAEL010691-PA;	IPR009078;IPR012348;IPR000358;	2084740	AaeL_AAEL010691	AaeL_AAEL010691
108873072	108873072	EAT37297.1	3-ketoacyl-coa thiolase, mitochondrial (beta- ketothiolase) (acetyl-coa acyltransferase) (mitochondrial 3-oxoacyl- coa thiolase) [Aedes aegypti]	Q16S56	Q16S56_AEDAE	unreviewed	AAEL010697-PA (AAEL010697-PB)	AaeL_AAEL010697	398	transferase activity, transferring acyl groups other than amino-acyl groups	transferase activity, transferring acyl groups other than amino-acyl groups	transferase activity, transferring acyl groups other than amino-acyl groups		GO:0016747						Thiolase family		17510324;		IPR002155;IPR016039;IPR016038;IPR020615;IPR020610;IPR020617;IPR020613;IPR020616;	2111708	AaeL_AAEL010697	AaeL_AAEL010697
108873082	108873082	EAT37307.1	conserved hypothetical protein [Aedes aegypti]	Q16S69	Q16S69_AEDAE	unreviewed	Trehalose 6-phosphate phosphatase (EC 3.1.3.12)	AaeL_AAEL010684	281	trehalose biosynthetic process; trehalose-phosphatase activity	trehalose biosynthetic process; trehalose-phosphatase activity	trehalose-phosphatase activity		GO:0005992; GO:0004805				PATHWAY: Glycan biosynthesis; trehalose biosynthesis. {ECO:0000256|RuleBase:RU361117}.		Trehalose phosphatase family		17510324	7159.AAEL010684-PA;	IPR023214;IPR006379;IPR003337;	2103376	AaeL_AAEL010684	AaeL_AAEL010684
108873095	108873095	EAT37320.1	quinone oxidoreductase [Aedes aegypti]	Q16S95	Q16S95_AEDAE	unreviewed	AAEL010668-PA	AaeL_AAEL010668	461	oxidoreductase activity; zinc ion binding	oxidoreductase activity	oxidoreductase activity; zinc ion binding		GO:0016491; GO:0008270								17510324	7159.AAEL010668-PA;	IPR013154;IPR002085;IPR011032;IPR016040;	2096962	AaeL_AAEL010668	AaeL_AAEL010668
108873096	108873096	EAT37321.1	hypothetical protein AaeL_AAEL010652 [Aedes aegypti]	Q16S94	Q16S94_AEDAE	unreviewed	AAEL010652-PA	AaeL_AAEL010652	108													17510324		IPR011032;	2112043	AaeL_AAEL010652	AaeL_AAEL010652
108873101	108873101	EAT37326.1	oxidoreductase [Aedes aegypti]	Q16S89	Q16S89_AEDAE	unreviewed	AAEL010677-PA	AaeL_AAEL010677	245	oxidoreductase activity	oxidoreductase activity	oxidoreductase activity		GO:0016491						Short-chain dehydrogenases/reductases (SDR) family		17510324		IPR002198;IPR002347;IPR016040;IPR020904;	2105085	AaeL_AAEL010677	AaeL_AAEL010677
108873125	108873125	EAT37350.1	ubiquitin-activating enzyme E1 [Aedes aegypti]	Q16SB9	Q16SB9_AEDAE	unreviewed	AAEL010641-PA	AaeL_AAEL010641	642	ATP binding; cellular protein modification process; small protein activating enzyme activity	cellular protein modification process; small protein activating enzyme activity	ATP binding; small protein activating enzyme activity		GO:0005524; GO:0006464; GO:0008641								17510324	7159.AAEL010641-PA;	IPR009036;IPR016040;IPR000594;IPR028077;IPR023280;IPR000127;IPR019572;IPR018074;	2089006	AaeL_AAEL010641	AaeL_AAEL010641
108873131	108873131	EAT37356.1	ribonucleoside-diphosphate reductase large chain [Aedes aegypti]	Q8WRS8	Q8WRS8_AEDAE	unreviewed	Ribonucleoside-diphosphate reductase (EC 1.17.4.1)	RNR1 AaeL_AAEL010644	844	ATP binding; DNA replication; ribonucleoside-diphosphate reductase activity, thioredoxin disulfide as acceptor	DNA replication; ribonucleoside-diphosphate reductase activity, thioredoxin disulfide as acceptor	ATP binding; ribonucleoside-diphosphate reductase activity, thioredoxin disulfide as acceptor		GO:0005524; GO:0006260; GO:0004748				PATHWAY: Genetic information processing; DNA replication. {ECO:0000256|RuleBase:RU003410}.		Ribonucleoside diphosphate reductase large chain family		12213240; 17510324;	7159.AAEL010644-PA;	IPR005144;IPR013346;IPR000788;IPR013509;IPR008926;	2106725	AaeL_AAEL010644	AaeL_AAEL010644
108873132	108873132	EAT37357.1	phosphoribosylamine-glycine ligase [Aedes aegypti]	Q16SB2	Q16SB2_AEDAE	unreviewed	AAEL010640-PA	AaeL_AAEL010640	1372	de novo' IMP biosynthetic process; ATP binding; cytoplasm; metal ion binding; methyltransferase activity; phosphoribosylamine-glycine ligase activity; phosphoribosylformylglycinamidine cyclo-ligase activity; phosphoribosylglycinamide formyltransferase activity; purine nucleobase biosynthetic process	'de novo' IMP biosynthetic process; methyltransferase activity; phosphoribosylamine-glycine ligase activity; phosphoribosylformylglycinamidine cyclo-ligase activity; phosphoribosylglycinamide formyltransferase activity; purine nucleobase biosynthetic process	ATP binding; metal ion binding; methyltransferase activity; phosphoribosylamine-glycine ligase activity; phosphoribosylformylglycinamidine cyclo-ligase activity; phosphoribosylglycinamide formyltransferase activity	cytoplasm	GO:0006189; GO:0005524; GO:0005737; GO:0046872; GO:0008168; GO:0004637; GO:0004641; GO:0004644; GO:0009113								17510324	7159.AAEL010640-PA;	IPR010918;IPR000728;IPR011761;IPR013815;IPR013816;IPR002376;IPR001555;IPR016185;IPR020561;IPR000115;IPR020560;IPR020559;IPR020562;IPR004733;IPR016188;IPR004607;IPR011054;	2086147	AaeL_AAEL010640	AaeL_AAEL010640
108873156	108873156	EAT37381.1	succinate dehydrogenase [Aedes aegypti]	Q16SE4	Q16SE4_AEDAE	unreviewed	AAEL010608-PA (Fragment)	AaeL_AAEL010608	659	electron transport chain; flavin adenine dinucleotide binding; oxidoreductase activity, acting on the CH-CH group of donors; tricarboxylic acid cycle	electron transport chain; oxidoreductase activity, acting on the CH-CH group of donors; tricarboxylic acid cycle	flavin adenine dinucleotide binding; oxidoreductase activity, acting on the CH-CH group of donors		GO:0022900; GO:0050660; GO:0016627; GO:0006099								17510324	7159.AAEL010608-PA;	IPR003953;IPR003952;IPR015939;IPR027477;IPR011281;IPR014006;	2109837	AaeL_AAEL010608	AaeL_AAEL010608
108873159	108873159	EAT37384.1	conserved hypothetical protein [Aedes aegypti]	Q16SE1	Q16SE1_AEDAE	unreviewed	AAEL010621-PA	AaeL_AAEL010621	395													17510324	7159.AAEL010621-PA;	IPR015943;IPR001680;IPR017986;	2100043	AaeL_AAEL010621	AaeL_AAEL010621
108873167	108873167	EAT37392.1	neutral alpha-glucosidase ab precursor (glucosidase ii alpha subunit) (alpha glucosidase 2) [Aedes aegypti]	Q16SF9	Q16SF9_AEDAE	unreviewed	AAEL010599-PA	AaeL_AAEL010599	1662	carbohydrate binding; carbohydrate metabolic process; hydrolase activity, hydrolyzing O-glycosyl compounds	carbohydrate metabolic process; hydrolase activity, hydrolyzing O-glycosyl compounds	carbohydrate binding; hydrolase activity, hydrolyzing O-glycosyl compounds		GO:0030246; GO:0005975; GO:0004553						Glycosyl hydrolase 31 family		17510324		IPR011013;IPR000322;IPR025887;IPR017853;	2100011	AaeL_AAEL010599	AaeL_AAEL010599
108873190	108873190	EAT37415.1	modifier of mdg4 [Aedes aegypti]	Q16SI9	Q16SI9_AEDAE	unreviewed	AAEL010576-PH	AaeL_AAEL010576	471													17510324		IPR000210;IPR011333;IPR013069;IPR007588;	2089405	AaeL_AAEL010576	AaeL_AAEL010576
108873193	108873193	EAT37418.1	vesicular mannose-binding lectin [Aedes aegypti]	Q16SI7	Q16SI7_AEDAE	unreviewed	AAEL010584-PA	AaeL_AAEL010584	338	membrane			membrane	GO:0016020								17510324	7159.AAEL010584-PA;	IPR013320;IPR005052;	2085013	AaeL_AAEL010584	AaeL_AAEL010584
108873203	108873203	EAT37428.1	spermatogenesis associated factor [Aedes aegypti]	Q16SH1	Q16SH1_AEDAE	unreviewed	AAEL010585-PA	AaeL_AAEL010585	803	ATP binding; hydrolase activity	hydrolase activity	ATP binding; hydrolase activity		GO:0005524; GO:0016787						AAA ATPase family		17510324		IPR003593;IPR005938;IPR009010;IPR003959;IPR003960;IPR004201;IPR029067;IPR003338;IPR027417;IPR015415;	2098763	AaeL_AAEL010585	AaeL_AAEL010585
108873206	108873206	EAT37431.1	gamma-soluble nsf attachment protein (snap) [Aedes aegypti]	Q16SG8	Q16SG8_AEDAE	unreviewed	AAEL010589-PA	AaeL_AAEL010589	320	intracellular protein transport	intracellular protein transport			GO:0006886								17510324	7159.AAEL010589-PA;	IPR000744;IPR011990;	2104459	AaeL_AAEL010589	AaeL_AAEL010589
108873223	108873223	EAT37448.1	chromosome-associated kinesin KIF4A (chromokinesin) [Aedes aegypti]	Q16SL6	Q16SL6_AEDAE	unreviewed	AAEL010568-PA	AaeL_AAEL010568	1173	ATP binding; kinesin complex; microtubule; microtubule-based movement; microtubule motor activity	microtubule-based movement; microtubule motor activity	ATP binding; microtubule motor activity	kinesin complex; microtubule	GO:0005524; GO:0005871; GO:0005874; GO:0003777; GO:0007018						TRAFAC class myosin-kinesin ATPase superfamily, Kinesin family		17510324	7159.AAEL010568-PA;	IPR027640;IPR019821;IPR001752;IPR027417;	2099579	AaeL_AAEL010568	AaeL_AAEL010568
108873225	108873225	EAT37450.1	chondroitin synthase [Aedes aegypti]	Q16SL4	Q16SL4_AEDAE	unreviewed	AAEL010569-PA	AaeL_AAEL010569	800	acetylgalactosaminyltransferase activity; Golgi cisterna membrane	acetylgalactosaminyltransferase activity	acetylgalactosaminyltransferase activity	Golgi cisterna membrane	GO:0032580; GO:0008376								17510324	7159.AAEL010569-PA;	IPR008428;	2094889	AaeL_AAEL010569	AaeL_AAEL010569
108873262	108873262	EAT37487.1	ribophorin ii [Aedes aegypti]	Q16SR0	Q16SR0_AEDAE	unreviewed	AAEL010521-PA (AAEL010521-PB)	AaeL_AAEL010521	670	integral component of membrane; oligosaccharyltransferase complex; protein N-linked glycosylation	protein N-linked glycosylation		integral component of membrane; oligosaccharyltransferase complex	GO:0016021; GO:0008250; GO:0006487								17510324;	7159.AAEL010521-PA;	IPR008814;	2085942	AaeL_AAEL010521	AaeL_AAEL010521
108873263	108873263	EAT37488.1	conserved hypothetical protein [Aedes aegypti]	Q16SQ9	Q16SQ9_AEDAE	unreviewed	AAEL010520-PA	AaeL_AAEL010520	1201	carbohydrate binding		carbohydrate binding		GO:0030246								17510324	7159.AAEL010520-PA;	IPR013784;IPR014766;IPR008970;IPR013783;	2112334	AaeL_AAEL010520	AaeL_AAEL010520
108873273	108873273	EAT37498.1	conserved hypothetical protein [Aedes aegypti]	Q16SP9	Q16SP9_AEDAE	unreviewed	AAEL010526-PA	AaeL_AAEL010526	1925	nuclear pore			nuclear pore	GO:0005643								17510324	7159.AAEL010526-PA;	IPR021827;	2105444	AaeL_AAEL010526	AaeL_AAEL010526
108873287	108873287	EAT37512.1	GTP-binding protein alpha subunit, gna [Aedes aegypti]	Q16SS3	Q16SS3_AEDAE	unreviewed	AAEL010506-PA	AaeL_AAEL010506	353	G-protein coupled receptor signaling pathway; GTPase activity; GTP binding; signal transducer activity	G-protein coupled receptor signaling pathway; GTPase activity; signal transducer activity	GTPase activity; GTP binding; signal transducer activity		GO:0007186; GO:0005525; GO:0003924; GO:0004871								17510324		IPR000654;IPR001019;IPR011025;IPR027417;	2094613	AaeL_AAEL010506	AaeL_AAEL010506
108873289	108873289	EAT37514.1	ribulose-5-phosphate-3-epimerase [Aedes aegypti]	Q16SS1	Q16SS1_AEDAE	unreviewed	Ribulose-phosphate 3-epimerase (EC 5.1.3.1)	AaeL_AAEL010505	224	metal ion binding; pentose-phosphate shunt; ribulose-phosphate 3-epimerase activity	pentose-phosphate shunt; ribulose-phosphate 3-epimerase activity	metal ion binding; ribulose-phosphate 3-epimerase activity		GO:0046872; GO:0006098; GO:0004750						Ribulose-phosphate 3-epimerase family	metal 36 36 Divalent metal cation.; metal 38 38 Divalent metal cation.; metal 70 70 Divalent metal cation.; metal 176 176 Divalent metal cation.	17510324		IPR013785;IPR026019;IPR000056;IPR011060;	2107376	AaeL_AAEL010505	AaeL_AAEL010505
108873290	108873290	EAT37515.1	conserved hypothetical protein [Aedes aegypti]	Q16SS0	Q16SS0_AEDAE	unreviewed	AAEL010504-PA	AaeL_AAEL010504	189													17510324		IPR019330;	2112772	AaeL_AAEL010504	AaeL_AAEL010504
108873298	108873298	EAT37523.1	conserved hypothetical protein [Aedes aegypti]	Q16ST6	Q16ST6_AEDAE	unreviewed	AAEL010496-PA	AaeL_AAEL010496	408	ubiquitin-dependent protein catabolic process; ubiquitinyl hydrolase activity	ubiquitin-dependent protein catabolic process; ubiquitinyl hydrolase activity	ubiquitinyl hydrolase activity		GO:0006511; GO:0036459								17510324	7159.AAEL010496-PA;	IPR018200;IPR001394;IPR000626;IPR029071;IPR028889;	2083466	AaeL_AAEL010496	AaeL_AAEL010496
108873300	108873300	EAT37525.1	fk506-binding protein [Aedes aegypti]	Q16ST4	Q16ST4_AEDAE	unreviewed	AAEL010491-PA	AaeL_AAEL010491	398	protein folding	protein folding			GO:0006457								17510324		IPR023566;IPR001179;IPR013026;IPR011990;IPR001440;IPR019734;	2110032	AaeL_AAEL010491	AaeL_AAEL010491
108873309	108873309	EAT37534.1	oxysterol binding protein [Aedes aegypti]	Q16SV4	Q16SV4_AEDAE	unreviewed	AAEL010483-PA	AaeL_AAEL010483	817													17510324	7159.AAEL010483-PA;	IPR000648;IPR001849;IPR011993;	2103052	AaeL_AAEL010483	AaeL_AAEL010483
108873314	108873314	EAT37539.1	conserved hypothetical protein [Aedes aegypti]	Q16SU9	Q16SU9_AEDAE	unreviewed	AAEL010487-PA	AaeL_AAEL010487	196													17510324		IPR029069;	2112323	AaeL_AAEL010487	AaeL_AAEL010487
108873326	108873326	EAT37551.1	heterogeneous nuclear ribonucleoprotein [Aedes aegypti]	Q16SW8	Q16SW8_AEDAE	unreviewed	AAEL010467-PA	AaeL_AAEL010467	354	nucleic acid binding; nucleotide binding		nucleic acid binding; nucleotide binding		GO:0003676; GO:0000166								17510324		IPR012677;IPR000504;	2088000	AaeL_AAEL010467	AaeL_AAEL010467
108873334	108873334	EAT37559.1	glutamate dehydrogenase [Aedes aegypti]	Q2KQ98	Q2KQ98_AEDAE	unreviewed	AAEL010464-PA (AAEL010464-PC) (Glutamate dehydrogenase) (EC 1.4.1.2)	GDH AaeL_AAEL010464	552	cellular amino acid metabolic process; glutamate dehydrogenase (NAD+) activity	cellular amino acid metabolic process; glutamate dehydrogenase (NAD+) activity	glutamate dehydrogenase (NAD+) activity		GO:0006520; GO:0004352						Glu/Leu/Phe/Val dehydrogenases family		15804581; 17510324;	7159.AAEL010464-PB;	IPR006095;IPR006096;IPR006097;IPR016040;	2091816	AaeL_AAEL010464	AaeL_AAEL010464
108873338	108873338	EAT37563.1	conserved hypothetical protein [Aedes aegypti]	Q16SV6	Q16SV6_AEDAE	unreviewed	AAEL010474-PA	AaeL_AAEL010474	454													17510324	7159.AAEL010474-PA;	IPR011989;IPR016024;IPR019156;	2106683	AaeL_AAEL010474	AaeL_AAEL010474
108873342	108873342	EAT37567.1	mago nashi, putative [Aedes aegypti]	Q16PS8	Q16PS8_AEDAE	unreviewed	AAEL010453-PA (AAEL011544-PA)	AaeL_AAEL010453 AaeL_AAEL011544	149	nucleus			nucleus	GO:0005634								17510324;	7159.AAEL011544-PA;	IPR004023;	2087066	AaeL_AAEL010453	AaeL_AAEL010453
108873344	108873344	EAT37569.1	conserved hypothetical protein [Aedes aegypti]	Q16SY9	Q16SY9_AEDAE	unreviewed	AAEL010460-PA	AaeL_AAEL010460	590													17510324		IPR021832;IPR002110;IPR020683;IPR003903;	2093576	AaeL_AAEL010460	AaeL_AAEL010460
108873360	108873360	EAT37585.1	conserved hypothetical protein [Aedes aegypti]	Q16927	VIT1_AEDAE	reviewed	Vitellogenin-A1 (VG) (PVG1) [Cleaved into: Vitellin light chain (VL); Vitellin heavy chain (VH)]	AaeL_AAEL010434	2169	lipid transporter activity; nutrient reservoir activity	lipid transporter activity	lipid transporter activity; nutrient reservoir activity		GO:0005319; GO:0045735		INDUCTION: Synthesized only by sexually mature female after ingestion of blood.	TISSUE SPECIFICITY: Produced by the fat body, where it is cleaved in the rough endoplasmic reticulum or cis-Golgi before being secreted into hemolymph. It is then sequestered by a single class of receptor mediated endocytosis in the ovary.					7550249; 17510324; 8158643; 2351682		IPR015819;IPR001747;IPR015816;IPR015255;IPR015818;IPR011030;IPR001846;	2102087	AaeL_AAEL010434	AaeL_AAEL010434
108873366	108873366	EAT37591.1	ras-related protein, putative [Aedes aegypti]	Q16SZ9	Q16SZ9_AEDAE	unreviewed	AAEL010430-PA	AaeL_AAEL010430	222	GTP binding; protein transport; small GTPase mediated signal transduction	protein transport; small GTPase mediated signal transduction	GTP binding		GO:0005525; GO:0015031; GO:0007264						Small GTPase superfamily, Rab family		17510324	7159.AAEL010430-PA;	IPR027417;IPR005225;IPR001806;IPR003579;	2097409	AaeL_AAEL010430	AaeL_AAEL010430
108873382	108873382	EAT37607.1	past-1 [Aedes aegypti]	Q16T24	Q16T24_AEDAE	unreviewed	AAEL010403-PA	AaeL_AAEL010403	536	calcium ion binding; GTPase activity; GTP binding	GTPase activity	calcium ion binding; GTPase activity; GTP binding		GO:0005525; GO:0003924; GO:0005509								17510324	7159.AAEL010403-PA;	IPR001401;IPR011992;IPR018247;IPR002048;IPR000261;IPR027417;	2092867	AaeL_AAEL010403	AaeL_AAEL010403
108873390	108873390	EAT37615.1	DEAD box ATP-dependent RNA helicase [Aedes aegypti]	Q16T16	Q16T16_AEDAE	unreviewed	AAEL010402-PA	AaeL_AAEL010402	741	ATP binding; ATP-dependent helicase activity; RNA binding	ATP-dependent helicase activity	ATP binding; ATP-dependent helicase activity; RNA binding		GO:0005524; GO:0008026; GO:0003723						DEAD box helicase family		17510324	7159.AAEL010402-PA;	IPR011545;IPR014001;IPR001650;IPR004087;IPR004088;IPR027417;IPR000629;IPR014014;	2084864	AaeL_AAEL010402	AaeL_AAEL010402
108873417	108873417	EAT37642.1	pre-mrna splicing factor [Aedes aegypti]	Q16T65	Q16T65_AEDAE	unreviewed	AAEL010387-PA	AaeL_AAEL010387	931	mRNA splicing, via spliceosome; nucleus	mRNA splicing, via spliceosome		nucleus	GO:0000398; GO:0005634								17510324	7159.AAEL010387-PA;	IPR003107;IPR010491;IPR013026;IPR011990;IPR019734;	2097511	AaeL_AAEL010387	AaeL_AAEL010387
108873444	108873444	EAT37669.1	ATP-dependent transporter [Aedes aegypti]	Q16T85	Q16T85_AEDAE	unreviewed	AAEL010359-PA	AaeL_AAEL010359	712	ATPase activity; ATP binding	ATPase activity	ATPase activity; ATP binding		GO:0005524; GO:0016887						ABC transporter superfamily		17510324	7159.AAEL010359-PA;	IPR003593;IPR003439;IPR017871;IPR027417;	2102021	AaeL_AAEL010359	AaeL_AAEL010359
108873452	108873452	EAT37677.1	rer1 protein [Aedes aegypti]	Q16T78	Q16T78_AEDAE	unreviewed	AAEL010361-PA (AAEL010361-PB)	AaeL_AAEL010361	186	integral component of membrane			integral component of membrane	GO:0016021								17510324;	7159.AAEL010361-PA;	IPR004932;	2100471	AaeL_AAEL010361	AaeL_AAEL010361
108873461	108873461	EAT37686.1	conserved hypothetical protein [Aedes aegypti]	Q16TA3	Q16TA3_AEDAE	unreviewed	AAEL010345-PA	AaeL_AAEL010345	230													17510324	7159.AAEL010345-PA;	IPR004911;IPR012336;	2113629	AaeL_AAEL010345	AaeL_AAEL010345
108873462	108873462	EAT37687.1	TATA-binding protein, putative [Aedes aegypti]	Q16TA2	RUVB2_AEDAE	reviewed	RuvB-like helicase 2 (EC 3.6.4.12) (Reptin)	rept AaeL_AAEL010341	465	ATP binding; ATP-dependent 5'-3' DNA helicase activity; DNA repair; histone acetylation; histone exchange; Ino80 complex; NuA4 histone acetyltransferase complex; regulation of cell proliferation; regulation of transcription, DNA-templated; regulation of Wnt signaling pathway; transcription, DNA-templated; transcription corepressor activity	ATP-dependent 5'-3' DNA helicase activity; DNA repair; histone acetylation; histone exchange; regulation of cell proliferation; regulation of transcription, DNA-templated; regulation of Wnt signaling pathway; transcription, DNA-templated; transcription corepressor activity	ATP binding; ATP-dependent 5'-3' DNA helicase activity; transcription corepressor activity	Ino80 complex; NuA4 histone acetyltransferase complex	GO:0005524; GO:0043141; GO:0006281; GO:0031011; GO:0035267; GO:0016573; GO:0043486; GO:0030111; GO:0042127; GO:0006355; GO:0003714; GO:0006351					SUBCELLULAR LOCATION: Nucleus {ECO:0000250|UniProtKB:Q9V3K3}.	RuvB family		17510324	7159.AAEL010341-PA;	IPR003593;IPR027417;IPR027238;IPR010339;	2089152	AaeL_AAEL010341	AaeL_AAEL010341
108873468	108873468	EAT37693.1	serine/arginine rich splicing factor [Aedes aegypti]	Q1HQW9	Q1HQW9_AEDAE	unreviewed	AAEL010340-PA (AAEL010340-PB) (Predicted splicing factor)	AaeL_AAEL010340	177	nucleic acid binding; nucleotide binding		nucleic acid binding; nucleotide binding		GO:0003676; GO:0000166								17204158; 17510324;	7159.AAEL010340-PB;	IPR012677;IPR000504;	2108318	AaeL_AAEL010340	AaeL_AAEL010340
108873472	108873472	EAT37697.1	orf 140; significant similarity to ORF next to beta-keto adipate succinyl CoA transferase from P. putida, putative [Aedes aegypti]	Q16T93	Q16T93_AEDAE	unreviewed	AAEL010339-PA	AaeL_AAEL010339	200	translation release factor activity	translation release factor activity	translation release factor activity		GO:0003747								17510324	7159.AAEL010339-PA;	IPR000352;	2098459	AaeL_AAEL010339	AaeL_AAEL010339
108873476	108873476	EAT37701.1	SEC14, putative [Aedes aegypti]	Q16T89	Q16T89_AEDAE	unreviewed	AAEL010344-PA	AaeL_AAEL010344	352	intracellular; transporter activity	transporter activity	transporter activity	intracellular	GO:0005622; GO:0005215								17510324		IPR001071;IPR001251;IPR011074;	2095525	AaeL_AAEL010344	AaeL_AAEL010344
108873481	108873481	EAT37706.1	succinate dehydrogenase [Aedes aegypti]	Q16TA7	Q16TA7_AEDAE	unreviewed	AAEL010330-PA	AaeL_AAEL010330	289	2 iron, 2 sulfur cluster binding; electron carrier activity; oxidoreductase activity; tricarboxylic acid cycle	oxidoreductase activity; tricarboxylic acid cycle	2 iron, 2 sulfur cluster binding; electron carrier activity; oxidoreductase activity		GO:0051537; GO:0009055; GO:0016491; GO:0006099								17510324	7159.AAEL010330-PA;	IPR001041;IPR006058;IPR017896;IPR017900;IPR012675;IPR009051;IPR004489;IPR025192;	2099325	AaeL_AAEL010330	AaeL_AAEL010330
108873484	108873484	EAT37709.1	polyadenylate-binding protein [Aedes aegypti]	Q1HR66	Q1HR66_AEDAE	unreviewed	AAEL010318-PA (AAEL010318-PB) (Polyadenylate-binding protein)	AaeL_AAEL010318	628	nucleotide binding; RNA binding		nucleotide binding; RNA binding		GO:0003723; GO:0000166								17204158; 17510324;	7159.AAEL010318-PB;	IPR012677;IPR006515;IPR002004;IPR000504;	2108281	AaeL_AAEL010318	AaeL_AAEL010318
108873488	108873488	EAT37713.1	conserved hypothetical protein [Aedes aegypti]	Q0IEJ7	Q0IEJ7_AEDAE	unreviewed	AAEL010311-PA	AaeL_AAEL010311	1304													17510324	7159.AAEL010311-PA;	IPR025605;IPR002999;	2083858	AaeL_AAEL010311	AaeL_AAEL010311
108873494	108873494	EAT37719.1	DEAD box ATP-dependent RNA helicase [Aedes aegypti]	Q0IEJ1	Q0IEJ1_AEDAE	unreviewed	AAEL010317-PA	AaeL_AAEL010317	804	ATP binding; ATP-dependent helicase activity; nucleic acid binding	ATP-dependent helicase activity	ATP binding; ATP-dependent helicase activity; nucleic acid binding		GO:0005524; GO:0008026; GO:0003676						DEAD box helicase family		17510324	7159.AAEL010317-PA;	IPR011545;IPR014001;IPR001650;IPR027417;IPR000629;IPR014014;	2105052	AaeL_AAEL010317	AaeL_AAEL010317
108873500	108873500	EAT37725.1	40S ribosomal protein S12 [Aedes aegypti]	Q1HRM3	Q1HRM3_AEDAE	unreviewed	40S ribosomal protein S12	AaeL_AAEL010299	140	ribosome; structural constituent of ribosome; translation	translation	structural constituent of ribosome	ribosome	GO:0005840; GO:0003735; GO:0006412						Ribosomal protein S12e family		17204158; 17510324;	7159.AAEL010299-PA;	IPR029064;IPR004038;IPR000530;	2094835	AaeL_AAEL010299	AaeL_AAEL010299
108873547	108873547	EAT37772.1	hypothetical protein AaeL_AAEL010261 [Aedes aegypti]	Q16TE4	Q16TE4_AEDAE	unreviewed	AAEL010261-PA	AaeL_AAEL010261	305	DNA binding		DNA binding		GO:0003677								17510324	7159.AAEL010261-PA;	IPR004210;IPR006578;	2101971	AaeL_AAEL010261	AaeL_AAEL010261
108873570	108873570	EAT37795.1	chloride channel, putative [Aedes aegypti]	Q16TF7	Q16TF7_AEDAE	unreviewed	AAEL010245-PA	AaeL_AAEL010245	187	cell volume homeostasis; chloride transport; cytosol; methylosome; pICln-Sm protein complex; plasma membrane; spliceosomal snRNP assembly	cell volume homeostasis; chloride transport; spliceosomal snRNP assembly		cytosol; methylosome; pICln-Sm protein complex; plasma membrane	GO:0006884; GO:0006821; GO:0005829; GO:0034709; GO:0034715; GO:0005886; GO:0000387								17510324		IPR003521;	2101547	AaeL_AAEL010245	AaeL_AAEL010245
108873577	108873577	EAT37802.1	fibrillarin [Aedes aegypti]	Q16TF1	Q16TF1_AEDAE	unreviewed	AAEL010248-PA (Fragment)	AaeL_AAEL010248	324	methyltransferase activity; RNA binding; rRNA processing; tRNA processing	methyltransferase activity; rRNA processing; tRNA processing	methyltransferase activity; RNA binding		GO:0003723; GO:0008168; GO:0006364; GO:0008033								17510324	7159.AAEL010248-PA;	IPR000692;IPR020813;IPR029063;	2095841	AaeL_AAEL010248	AaeL_AAEL010248
108873580	108873580	EAT37805.1	hypothetical protein AaeL_AAEL010229 [Aedes aegypti]	Q16TI7	Q16TI7_AEDAE	unreviewed	AAEL010229-PA	AaeL_AAEL010229	169													17510324			2100801	AaeL_AAEL010229	AaeL_AAEL010229
108873582	108873582	EAT37807.1	NADH:ubiquinone dehydrogenase, putative [Aedes aegypti]	Q16TI5	Q16TI5_AEDAE	unreviewed	AAEL010230-PA	AaeL_AAEL010230	146													17510324	7159.AAEL010230-PA;	IPR008011;	2100333	AaeL_AAEL010230	AaeL_AAEL010230
108873583	108873583	EAT37808.1	dolichol-phosphate mannosyltransferase [Aedes aegypti]	Q1HR12	Q1HR12_AEDAE	unreviewed	AAEL010227-PA (Dolichol-phosphate mannosyltransferase)	AaeL_AAEL010227	239	transferase activity, transferring glycosyl groups	transferase activity, transferring glycosyl groups	transferase activity, transferring glycosyl groups		GO:0016757								17204158; 17510324;	7159.AAEL010227-PA;	IPR001173;IPR029044;	2105175	AaeL_AAEL010227	AaeL_AAEL010227
108873589	108873589	EAT37814.1	metalloprotease m41 ftsh [Aedes aegypti]	Q16TH8	Q16TH8_AEDAE	unreviewed	AAEL010241-PA	AaeL_AAEL010241	598	ATP binding; membrane; metalloendopeptidase activity	metalloendopeptidase activity	ATP binding; metalloendopeptidase activity	membrane	GO:0005524; GO:0016020; GO:0004222								17510324	7159.AAEL010241-PA;	IPR003593;IPR003959;IPR003960;IPR005936;IPR027417;IPR000642;	2099570	AaeL_AAEL010241	AaeL_AAEL010241
108873628	108873628	EAT37853.1	conserved hypothetical protein [Aedes aegypti]	Q16TK2	Q16TK2_AEDAE	unreviewed	AAEL010205-PA (AAEL010205-PC) (AAEL010205-PD) (AAEL010205-PE) (AAEL010205-PF)	AaeL_AAEL010205	155													17510324;	7159.AAEL010205-PB;		2102377	AaeL_AAEL010205	AaeL_AAEL010205
108873654	108873654	EAT37879.1	ras-related protein Rab-8A, putative [Aedes aegypti]	Q16TQ1	Q16TQ1_AEDAE	unreviewed	AAEL010170-PA (AAEL010170-PB) (AAEL010170-PC)	AaeL_AAEL010170	208	GTP binding; protein transport; small GTPase mediated signal transduction	protein transport; small GTPase mediated signal transduction	GTP binding		GO:0005525; GO:0015031; GO:0007264						Small GTPase superfamily, Rab family		17510324;	7159.AAEL010170-PC;	IPR027417;IPR005225;IPR001806;IPR003579;	2092584	AaeL_AAEL010170	AaeL_AAEL010170
108873671	108873671	EAT37896.1	importin beta-3 [Aedes aegypti]	Q16TN4	Q16TN4_AEDAE	unreviewed	AAEL010159-PA	AaeL_AAEL010159	1102	intracellular protein transport	intracellular protein transport			GO:0006886								17510324	7159.AAEL010159-PA;	IPR011989;IPR016024;IPR000357;IPR001494;	2103580	AaeL_AAEL010159	AaeL_AAEL010159
108873674	108873674	EAT37899.1	40S ribosomal protein S2 [Aedes aegypti]	Q1HRV1	Q1HRV1_AEDAE	unreviewed	AAEL010168-PA (AAEL010168-PB) (Ribosomal protein S2)	AaeL_AAEL010168	275	RNA binding; small ribosomal subunit; structural constituent of ribosome; translation	translation	RNA binding; structural constituent of ribosome	small ribosomal subunit	GO:0003723; GO:0015935; GO:0003735; GO:0006412						Ribosomal protein S5P family		17204158; 17510324;	7159.AAEL010168-PA;	IPR014720;IPR000851;IPR005324;IPR020568;IPR014721;IPR005711;IPR013810;IPR018192;	2106943	AaeL_AAEL010168	AaeL_AAEL010168
108873680	108873680	EAT37905.1	bicaudal-c [Aedes aegypti]	Q16TR2	Q16TR2_AEDAE	unreviewed	AAEL010153-PA	AaeL_AAEL010153	765	RNA binding		RNA binding		GO:0003723								17510324	7159.AAEL010153-PA;	IPR004087;IPR004088;	2096449	AaeL_AAEL010153	AaeL_AAEL010153
108873690	108873690	EAT37915.1	3-hydroxyacyl-coa dehyrogenase [Aedes aegypti]	Q16TS7	Q16TS7_AEDAE	unreviewed	AAEL010146-PA (AAEL010146-PB)	AaeL_AAEL010146	770	3-hydroxyacyl-CoA dehydrogenase activity; coenzyme binding; enoyl-CoA hydratase activity; fatty acid beta-oxidation; mitochondrial fatty acid beta-oxidation multienzyme complex	3-hydroxyacyl-CoA dehydrogenase activity; enoyl-CoA hydratase activity; fatty acid beta-oxidation	3-hydroxyacyl-CoA dehydrogenase activity; coenzyme binding; enoyl-CoA hydratase activity	mitochondrial fatty acid beta-oxidation multienzyme complex	GO:0003857; GO:0050662; GO:0004300; GO:0006635; GO:0016507						Enoyl-CoA hydratase/isomerase family		17510324;	7159.AAEL010146-PA;	IPR006176;IPR006108;IPR008927;IPR029045;IPR001753;IPR013328;IPR018376;IPR012803;IPR016040;	2084980	AaeL_AAEL010146	AaeL_AAEL010146
108873693	108873693	EAT37918.1	isocitrate dehydrogenase [Aedes aegypti]	Q16TS5	Q16TS5_AEDAE	unreviewed	AAEL010143-PA	AaeL_AAEL010143	370	isocitrate dehydrogenase (NAD+) activity; magnesium ion binding; NAD binding; tricarboxylic acid cycle	isocitrate dehydrogenase (NAD+) activity; tricarboxylic acid cycle	isocitrate dehydrogenase (NAD+) activity; magnesium ion binding; NAD binding		GO:0051287; GO:0004449; GO:0000287; GO:0006099						Isocitrate and isopropylmalate dehydrogenases family		17510324	7159.AAEL010143-PA;	IPR019818;IPR001804;IPR004434;IPR024084;	2098515	AaeL_AAEL010143	AaeL_AAEL010143
108873700	403183095	EJY57851.1	sodium/potassium-dependent ATPase beta-2 subunit [Aedes aegypti]	J9EAN8	J9EAN8_AEDAE	unreviewed	AAEL010145-PC	AaeL_AAEL010145	326	potassium ion transport; sodium:potassium-exchanging ATPase complex; sodium ion transport	potassium ion transport; sodium ion transport		sodium:potassium-exchanging ATPase complex	GO:0006813; GO:0006814; GO:0005890						X(+)/potassium ATPases subunit beta family		17510324		IPR000402;	2082888	AaeL_AAEL010145	AaeL_AAEL010145
108873711	108873711	EAT37936.1	mitotic protein phosphatase 1 regulator, putative [Aedes aegypti]	Q16TT5	Q16TT5_AEDAE	unreviewed	AAEL010125-PA	AaeL_AAEL010125	389													17510324		IPR001611;IPR003591;IPR026906;	2089229	AaeL_AAEL010125	AaeL_AAEL010125
108873729	108873729	EAT37954.1	conserved hypothetical protein [Aedes aegypti]	Q16TX0	Q16TX0_AEDAE	unreviewed	AAEL010101-PA (Fragment)	AaeL_AAEL010101	355	nucleic acid binding; nucleotide binding		nucleic acid binding; nucleotide binding		GO:0003676; GO:0000166								17510324	7159.AAEL010101-PA;	IPR004154;IPR012677;IPR000504;	2088488	AaeL_AAEL010101	AaeL_AAEL010101
108873738	108873738	EAT37963.1	conserved hypothetical protein [Aedes aegypti]	Q16TW3	Q16TW3_AEDAE	unreviewed	AAEL010097-PA	AaeL_AAEL010097	599													17510324	7159.AAEL010097-PA;		2116093	AaeL_AAEL010097	AaeL_AAEL010097
108873751	108873751	EAT37976.1	DNA replication licensing factor MCM4 [Aedes aegypti]	Q16TZ0	Q16TZ0_AEDAE	unreviewed	AAEL010086-PA	AaeL_AAEL010086	877	ATP binding; DNA binding; DNA helicase activity; DNA replication initiation; MCM complex	DNA helicase activity; DNA replication initiation	ATP binding; DNA binding; DNA helicase activity	MCM complex	GO:0005524; GO:0003677; GO:0003678; GO:0006270; GO:0042555						MCM family		17510324	7159.AAEL010086-PA;	IPR003593;IPR008047;IPR018525;IPR001208;IPR027925;IPR012340;IPR027417;IPR004039;	2088225	AaeL_AAEL010086	AaeL_AAEL010086
108873757	108873757	EAT37982.1	proteasome subunit alpha type [Aedes aegypti]	Q16TY4	Q16TY4_AEDAE	unreviewed	Proteasome subunit alpha type (EC 3.4.25.1)	AaeL_AAEL010087	261	cytoplasm; nucleus; proteasome core complex, alpha-subunit complex; threonine-type endopeptidase activity; ubiquitin-dependent protein catabolic process	threonine-type endopeptidase activity; ubiquitin-dependent protein catabolic process	threonine-type endopeptidase activity	cytoplasm; nucleus; proteasome core complex, alpha-subunit complex	GO:0005737; GO:0005634; GO:0019773; GO:0004298; GO:0006511					SUBCELLULAR LOCATION: Cytoplasm {ECO:0000256|RuleBase:RU000551}. Nucleus {ECO:0000256|RuleBase:RU000551}.	Peptidase T1A family		17510324	7159.AAEL010087-PA;	IPR029055;IPR000426;IPR016050;IPR023332;IPR001353;	2099447	AaeL_AAEL010087	AaeL_AAEL010087
108873772	108873772	EAT37997.1	xpa-binding protein 1 (mbdin) [Aedes aegypti]	Q16TZ7	Q16TZ7_AEDAE	unreviewed	AAEL010077-PA	AaeL_AAEL010077	372	nucleotide binding		nucleotide binding		GO:0000166								17510324	7159.AAEL010077-PA;	IPR027417;IPR004130;	2106365	AaeL_AAEL010077	AaeL_AAEL010077
108873773	108873773	EAT37998.1	spermidine synthase [Aedes aegypti]	Q16TZ6	Q16TZ6_AEDAE	unreviewed	AAEL010071-PA	AaeL_AAEL010071	286	transferase activity	transferase activity	transferase activity		GO:0016740						Spermidine/spermine synthase family		17510324	7159.AAEL010071-PA;	IPR029063;IPR001045;	2114791	AaeL_AAEL010071	AaeL_AAEL010071
108873778	108873778	EAT38003.1	chaperonin [Aedes aegypti]	Q16U15	Q16U15_AEDAE	unreviewed	T-complex protein 1 subunit gamma	AaeL_AAEL010063	546	ATP binding; cytoplasm; protein folding	protein folding	ATP binding	cytoplasm	GO:0005524; GO:0005737; GO:0006457						TCP-1 chaperonin family		17510324	7159.AAEL010063-PA;	IPR012719;IPR017998;IPR002194;IPR002423;IPR027409;IPR027413;IPR027410;	2085095	AaeL_AAEL010063	AaeL_AAEL010063
108873780	108873780	EAT38005.1	protein disulfide-isomerase A6 precursor [Aedes aegypti]	Q1HQU9	Q1HQU9_AEDAE	unreviewed	AAEL010065-PA (Protein disulfide isomerase)	AaeL_AAEL010065	437	cell redox homeostasis; isomerase activity	cell redox homeostasis; isomerase activity	isomerase activity		GO:0045454; GO:0016853						Protein disulfide isomerase family		17204158; 17510324;	7159.AAEL010065-PA;	IPR005788;IPR012336;IPR017937;IPR013766;	2084226	AaeL_AAEL010065	AaeL_AAEL010065
108873786	108873786	EAT38011.1	conserved hypothetical protein [Aedes aegypti]	Q16U07	Q16U07_AEDAE	unreviewed	AAEL010057-PA	AaeL_AAEL010057	375													17510324	7159.AAEL010057-PA;	IPR004918;IPR013873;IPR013874;IPR013855;	2094950	AaeL_AAEL010057	AaeL_AAEL010057
108873787	108873787	EAT38012.1	signal recognition particle 68 kda protein [Aedes aegypti]	Q16U06	Q16U06_AEDAE	unreviewed	Signal recognition particle subunit SRP68 (SRP68)	AaeL_AAEL010060	609	7S RNA binding; endoplasmic reticulum signal peptide binding; signal recognition particle, endoplasmic reticulum targeting; signal recognition particle binding; SRP-dependent cotranslational protein targeting to membrane	SRP-dependent cotranslational protein targeting to membrane	7S RNA binding; endoplasmic reticulum signal peptide binding; signal recognition particle binding	signal recognition particle, endoplasmic reticulum targeting	GO:0008312; GO:0006614; GO:0030942; GO:0005047; GO:0005786					SUBCELLULAR LOCATION: Cytoplasm {ECO:0000256|PIRNR:PIRNR038995}.	SRP68 family		17510324	7159.AAEL010060-PA;	IPR026258;	2110950	AaeL_AAEL010060	AaeL_AAEL010060
108873788	108873788	EAT38013.1	abc transporter, putative [Aedes aegypti]	Q16U05	Q16U05_AEDAE	unreviewed	AAEL010059-PA	AaeL_AAEL010059	609	ATPase activity; ATP binding; iron-sulfur cluster binding	ATPase activity	ATPase activity; ATP binding; iron-sulfur cluster binding		GO:0005524; GO:0016887; GO:0051536						ABC transporter superfamily		17510324	7159.AAEL010059-PA;	IPR001450;IPR017896;IPR017900;IPR003593;IPR013283;IPR003439;IPR017871;IPR027417;IPR007209;	2083205	AaeL_AAEL010059	AaeL_AAEL010059
108873792	108873792	EAT38017.1	26S proteasome non-ATPase regulatory subunit [Aedes aegypti]	Q16U24	Q16U24_AEDAE	unreviewed	AAEL010048-PA	AaeL_AAEL010048	389													17510324	7159.AAEL010048-PA;	IPR019585;IPR000717;IPR011991;	2101929	AaeL_AAEL010048	AaeL_AAEL010048
108873797	108873797	EAT38022.1	cell cycle progression [Aedes aegypti]	Q16U20	Q16U20_AEDAE	unreviewed	AAEL010051-PA	AaeL_AAEL010051	572	protein kinase activity	protein kinase activity	protein kinase activity		GO:0004672								17510324	7159.AAEL010051-PA;	IPR013579;IPR010622;IPR013584;	2111683	AaeL_AAEL010051	AaeL_AAEL010051
108873804	108873804	EAT38029.1	conserved hypothetical protein [Aedes aegypti]	Q16U28	Q16U28_AEDAE	unreviewed	AAEL010042-PA	AaeL_AAEL010042	667													17510324	7159.AAEL010042-PA;	IPR002885;	2112581	AaeL_AAEL010042	AaeL_AAEL010042
108873816	108873816	EAT38041.1	translocon-associated protein, beta subunit precursor (trap-beta) (signal sequence receptor beta subunit) [Aedes aegypti]	Q1HR42	Q1HR42_AEDAE	unreviewed	AAEL010032-PA (Translocon-associated complex TRAP beta subunit) (Fragment)	AaeL_AAEL010032	193	endoplasmic reticulum; integral component of membrane			endoplasmic reticulum; integral component of membrane	GO:0005783; GO:0016021								17204158; 17510324;	7159.AAEL010032-PA;	IPR008856;	2093551	AaeL_AAEL010032	AaeL_AAEL010032
108873820	108873820	EAT38045.1	cytochrome B5 (cytb5) [Aedes aegypti]	Q16U40	Q16U40_AEDAE	unreviewed	AAEL010017-PA	AaeL_AAEL010017	104	heme binding; metal ion binding		heme binding; metal ion binding		GO:0020037; GO:0046872						Cytochrome b5 family		17510324	7159.AAEL010017-PA;	IPR001199;IPR018506;	2087867	AaeL_AAEL010017	AaeL_AAEL010017
108873832	108873832	EAT38057.1	60S ribosomal protein L4 [Aedes aegypti]	Q1HQJ0	Q1HQJ0_AEDAE	unreviewed	AAEL009994-PA (Ribosomal protein L4)	AaeL_AAEL009994	431	ribosome; structural constituent of ribosome; translation	translation	structural constituent of ribosome	ribosome	GO:0005840; GO:0003735; GO:0006412								17204158; 17510324;	7159.AAEL009994-PA;	IPR025755;IPR002136;IPR013000;IPR023574;	2107900	AaeL_AAEL009994	AaeL_AAEL009994
108873836	108873836	EAT38061.1	transmembrane protein, putative [Aedes aegypti]	Q16U72	Q16U72_AEDAE	unreviewed	AAEL009995-PA	AaeL_AAEL009995	322	cell redox homeostasis	cell redox homeostasis			GO:0045454								17510324	7159.AAEL009995-PA;	IPR010893;IPR012336;IPR013766;	2105445	AaeL_AAEL009995	AaeL_AAEL009995
108873839	108873839	EAT38064.1	conserved hypothetical protein [Aedes aegypti]	Q16U69	Q16U69_AEDAE	unreviewed	AAEL010004-PB	AaeL_AAEL010004	731	integral component of membrane; mitochondrial inner membrane			integral component of membrane; mitochondrial inner membrane	GO:0016021; GO:0005743								17510324	7159.AAEL010004-PB;	IPR019133;	2099416	AaeL_AAEL010004	AaeL_AAEL010004
108873840	108873840	EAT38065.1	conserved hypothetical protein [Aedes aegypti]	Q16U68	Q16U68_AEDAE	unreviewed	AAEL010004-PA	AaeL_AAEL010004	706	integral component of membrane; mitochondrial inner membrane			integral component of membrane; mitochondrial inner membrane	GO:0016021; GO:0005743								17510324		IPR019133;		AaeL_AAEL010004
108873843	108873843	EAT38068.1	crotonobetainyl-CoA-hydratase, putative [Aedes aegypti]	Q16U65	Q16U65_AEDAE	unreviewed	AAEL010008-PA	AaeL_AAEL010008	371													17510324	7159.AAEL010008-PA;	IPR029045;	2115791	AaeL_AAEL010008	AaeL_AAEL010008
108873845	108873845	EAT38070.1	GTP-binding protein sar1 [Aedes aegypti]	Q1HR30	Q1HR30_AEDAE	unreviewed	AAEL010012-PA (Vesicle coat complex COPII GTPase subunit SAR1)	AaeL_AAEL010012	193	endoplasmic reticulum; Golgi apparatus; GTP binding; intracellular protein transport; vesicle-mediated transport	intracellular protein transport; vesicle-mediated transport	GTP binding	endoplasmic reticulum; Golgi apparatus	GO:0005525; GO:0005794; GO:0005783; GO:0006886; GO:0016192						Small GTPase superfamily, SAR1 family		17204158; 17510324;	7159.AAEL010012-PA;	IPR027417;IPR005225;IPR006689;IPR006687;	2086307	AaeL_AAEL010012	AaeL_AAEL010012
108873863	108873863	EAT38088.1	chaperone ATP11p [Aedes aegypti]	Q16U88	Q16U88_AEDAE	unreviewed	AAEL009981-PA	AaeL_AAEL009981	290	mitochondrion; protein complex assembly	protein complex assembly		mitochondrion	GO:0005739; GO:0006461								17510324	7159.AAEL009981-PA;	IPR010591;	2094966	AaeL_AAEL009981	AaeL_AAEL009981
108873881	108873881	EAT38106.1	pre-mrna splicing factor prp8 [Aedes aegypti]	Q16UB0	Q16UB0_AEDAE	unreviewed	AAEL009959-PA	AaeL_AAEL009959	2383	mRNA splicing, via spliceosome; spliceosomal complex; U5 snRNA binding; U6 snRNA binding	mRNA splicing, via spliceosome	U5 snRNA binding; U6 snRNA binding	spliceosomal complex	GO:0030623; GO:0017070; GO:0000398; GO:0005681								17510324	7159.AAEL009959-PA;	IPR000555;IPR012591;IPR012592;IPR012984;IPR027652;IPR021983;IPR019581;IPR019580;IPR012337;IPR019582;	2104031	AaeL_AAEL009959	AaeL_AAEL009959
108873886	108873886	EAT38111.1	conserved hypothetical protein [Aedes aegypti]	Q1HQH2	Q1HQH2_AEDAE	unreviewed	AAEL009964-PA (ATP synthase E chain)	AaeL_AAEL009964	82	ATP synthesis coupled proton transport; hydrogen ion transmembrane transporter activity; mitochondrial proton-transporting ATP synthase complex, coupling factor F(o)	ATP synthesis coupled proton transport; hydrogen ion transmembrane transporter activity	hydrogen ion transmembrane transporter activity	mitochondrial proton-transporting ATP synthase complex, coupling factor F(o)	GO:0015986; GO:0015078; GO:0000276								17204158; 17510324;	7159.AAEL009964-PA;	IPR008386;	2093448	AaeL_AAEL009964	AaeL_AAEL009964
108873896	108873896	EAT38121.1	conserved hypothetical protein [Aedes aegypti]	Q16UB8	Q16UB8_AEDAE	unreviewed	AAEL009955-PA	AaeL_AAEL009955	3321	lipid transporter activity	lipid transporter activity	lipid transporter activity		GO:0005319								17510324		IPR015819;IPR001747;IPR009454;IPR015816;IPR015255;IPR015817;IPR015818;IPR011030;IPR002035;IPR001846;	2098300	AaeL_AAEL009955	AaeL_AAEL009955
108873918	108873918	EAT38143.1	lethal giant larva, putative [Aedes aegypti]	Q16UF4	Q16UF4_AEDAE	unreviewed	AAEL009932-PA	AaeL_AAEL009932	1194													17510324	7159.AAEL009932-PA;	IPR000664;IPR013577;IPR015943;IPR001680;IPR017986;	2095370	AaeL_AAEL009932	AaeL_AAEL009932
108873936	108873936	EAT38161.1	small nuclear ribonucleoprotein sm d2 [Aedes aegypti]	Q16UH6	Q16UH6_AEDAE	unreviewed	AAEL009914-PA	AaeL_AAEL009914	119	RNA splicing; small nuclear ribonucleoprotein complex	RNA splicing		small nuclear ribonucleoprotein complex	GO:0008380; GO:0030532								17510324	7159.AAEL009914-PA;	IPR010920;IPR001163;IPR006649;IPR027248;	2083970	AaeL_AAEL009914	AaeL_AAEL009914
108873937	108873937	EAT38162.1	proteasome subunit alpha type [Aedes aegypti]	Q16UH5	Q16UH5_AEDAE	unreviewed	Proteasome subunit alpha type (EC 3.4.25.1)	AaeL_AAEL009898	246	cytoplasm; nucleus; proteasome core complex, alpha-subunit complex; threonine-type endopeptidase activity; ubiquitin-dependent protein catabolic process	threonine-type endopeptidase activity; ubiquitin-dependent protein catabolic process	threonine-type endopeptidase activity	cytoplasm; nucleus; proteasome core complex, alpha-subunit complex	GO:0005737; GO:0005634; GO:0019773; GO:0004298; GO:0006511					SUBCELLULAR LOCATION: Cytoplasm {ECO:0000256|RuleBase:RU000551}. Nucleus {ECO:0000256|RuleBase:RU000551}.	Peptidase T1A family		17510324	7159.AAEL009898-PA;	IPR029055;IPR000426;IPR023332;IPR001353;	2087477	AaeL_AAEL009898	AaeL_AAEL009898
108873951	108873951	EAT38176.1	DEAD box ATP-dependent RNA helicase [Aedes aegypti]	Q16UG1	Q16UG1_AEDAE	unreviewed	AAEL009913-PA	AaeL_AAEL009913	524	ATP binding; helicase activity; nucleic acid binding	helicase activity	ATP binding; helicase activity; nucleic acid binding		GO:0005524; GO:0004386; GO:0003676								17510324	7159.AAEL009913-PA;	IPR011545;IPR014001;IPR001650;IPR027417;IPR014014;	2085300	AaeL_AAEL009913	AaeL_AAEL009913
108873954	108873954	EAT38179.1	eukaryotic translation initiation factor 3 subunit [Aedes aegypti]	Q16UF8	EIF3D_AEDAE	reviewed	Eukaryotic translation initiation factor 3 subunit D (eIF3d) (Eukaryotic translation initiation factor 3 subunit 7)	eIF3-S7 AaeL_AAEL009902	619	eukaryotic 43S preinitiation complex; eukaryotic 48S preinitiation complex; eukaryotic translation initiation factor 3 complex; formation of translation preinitiation complex; regulation of translational initiation; translation initiation factor activity	formation of translation preinitiation complex; regulation of translational initiation; translation initiation factor activity	translation initiation factor activity	eukaryotic 43S preinitiation complex; eukaryotic 48S preinitiation complex; eukaryotic translation initiation factor 3 complex	GO:0016282; GO:0033290; GO:0005852; GO:0001731; GO:0006446; GO:0003743					SUBCELLULAR LOCATION: Cytoplasm {ECO:0000255|HAMAP-Rule:MF_03003}.	EIF-3 subunit D family		17510324	7159.AAEL009902-PA;	IPR007783;	2105694	AaeL_AAEL009902	AaeL_AAEL009902
108873961	108873961	EAT38186.1	ran-binding protein [Aedes aegypti]	Q16UJ4	Q16UJ4_AEDAE	unreviewed	AAEL009884-PA	AaeL_AAEL009884	2665	intracellular transport; zinc ion binding	intracellular transport	zinc ion binding		GO:0046907; GO:0008270								17510324	7159.AAEL009884-PA;	IPR011993;IPR000156;IPR013026;IPR011990;IPR001440;IPR019734;IPR001876;	2112088	AaeL_AAEL009884	AaeL_AAEL009884
108873962	108873962	EAT38187.1	26S protease (S4) regulatory subunit, putative [Aedes aegypti]	Q16UJ3	Q16UJ3_AEDAE	unreviewed	AAEL009883-PA	AaeL_AAEL009883	594	ATP binding		ATP binding		GO:0005524								17510324	7159.AAEL009883-PA;	IPR003593;IPR003959;IPR021911;IPR027417;	2096713	AaeL_AAEL009883	AaeL_AAEL009883
108873963	108873963	EAT38188.1	neprilysin [Aedes aegypti]	Q16UJ2	Q16UJ2_AEDAE	unreviewed	AAEL009895-PA (Fragment)	AaeL_AAEL009895	766	metalloendopeptidase activity	metalloendopeptidase activity	metalloendopeptidase activity		GO:0004222								17510324	7159.AAEL009895-PA;	IPR024079;IPR000718;IPR018497;IPR008753;	2107618	AaeL_AAEL009895	AaeL_AAEL009895
108873967	108873967	EAT38192.1	mitotic protein phosphatase 1 regulator, putative [Aedes aegypti]	Q16UI8	Q16UI8_AEDAE	unreviewed	AAEL009894-PA	AaeL_AAEL009894	386													17510324	7159.AAEL009894-PA;	IPR001611;	2093194	AaeL_AAEL009894	AaeL_AAEL009894
108873970	108873970	EAT38195.1	retinoblastoma-binding protein 4 (rbbp4) [Aedes aegypti]	Q16UI5	Q16UI5_AEDAE	unreviewed	AAEL009882-PA (AAEL009882-PB)	AaeL_AAEL009882	429	nucleus			nucleus	GO:0005634								17510324;	7159.AAEL009882-PA;	IPR020472;IPR022052;IPR015943;IPR001680;IPR019775;IPR017986;	2086694	AaeL_AAEL009882	AaeL_AAEL009882
108874003	108874003	EAT38228.1	nucleolar GTP-binding protein [Aedes aegypti]	Q16UL5	Q16UL5_AEDAE	unreviewed	Nucleolar GTP-binding protein 1	AaeL_AAEL009859	652	GTP binding; nucleolus; ribosome biogenesis	ribosome biogenesis	GTP binding	nucleolus	GO:0005525; GO:0005730; GO:0042254					SUBCELLULAR LOCATION: Nucleus, nucleolus {ECO:0000256|PIRNR:PIRNR038919}.	TRAFAC class OBG-HflX-like GTPase superfamily, OBG GTPase family, NOG subfamily		17510324	7159.AAEL009859-PA;	IPR006073;IPR024926;IPR010674;IPR012973;IPR027417;	2109222	AaeL_AAEL009859	AaeL_AAEL009859
108874010	108874010	EAT38235.1	glycogen debranching enzyme [Aedes aegypti]	Q16UP5	Q16UP5_AEDAE	unreviewed	AAEL009838-PA	AaeL_AAEL009838	1550	4-alpha-glucanotransferase activity; amylo-alpha-1,6-glucosidase activity; glycogen biosynthetic process; glycogen catabolic process	4-alpha-glucanotransferase activity; amylo-alpha-1,6-glucosidase activity; glycogen biosynthetic process; glycogen catabolic process	4-alpha-glucanotransferase activity; amylo-alpha-1,6-glucosidase activity		GO:0004134; GO:0004135; GO:0005978; GO:0005980								17510324	7159.AAEL009838-PA;	IPR008928;IPR010401;IPR029436;IPR013781;IPR006421;IPR017853;	2100433	AaeL_AAEL009838	AaeL_AAEL009838
108874019	108874019	EAT38244.1	cap binding protein [Aedes aegypti]	Q16UN6	NCBP1_AEDAE	reviewed	Nuclear cap-binding protein subunit 1 (80 kDa nuclear cap-binding protein) (CBP80) (NCBP 80 kDa subunit)	Cbp80 AaeL_AAEL009839	813	7-methylguanosine mRNA capping; gene silencing by RNA; mRNA cis splicing, via spliceosome; mRNA transport; nuclear cap binding complex; nucleus; RNA cap binding	7-methylguanosine mRNA capping; gene silencing by RNA; mRNA cis splicing, via spliceosome; mRNA transport	RNA cap binding	nuclear cap binding complex; nucleus	GO:0006370; GO:0000339; GO:0031047; GO:0045292; GO:0051028; GO:0005846; GO:0005634					SUBCELLULAR LOCATION: Nucleus {ECO:0000250}.	NCBP1 family		17510324	7159.AAEL009839-PA;	IPR016024;IPR027159;IPR016021;IPR015172;IPR015174;IPR003890;	2090588	AaeL_AAEL009839	AaeL_AAEL009839
108874031	108874031	EAT38256.1	pyrroline-5-carboxylate reductase [Aedes aegypti]	Q16UQ2	Q16UQ2_AEDAE	unreviewed	Pyrroline-5-carboxylate reductase (EC 1.5.1.2)	AaeL_AAEL009831	266	L-proline biosynthetic process; pyrroline-5-carboxylate reductase activity	L-proline biosynthetic process; pyrroline-5-carboxylate reductase activity	pyrroline-5-carboxylate reductase activity		GO:0055129; GO:0004735				PATHWAY: Amino-acid biosynthesis; L-proline biosynthesis; L-proline from L-glutamate 5-semialdehyde: step 1/1. {ECO:0000256|RuleBase:RU003903}.		Pyrroline-5-carboxylate reductase family		17510324		IPR008927;IPR016040;IPR029036;IPR028939;IPR000304;	2090560	AaeL_AAEL009831	AaeL_AAEL009831
108874032	108874032	EAT38257.1	ARL3, putative [Aedes aegypti]	Q16UQ1	Q16UQ1_AEDAE	unreviewed	AAEL009829-PA	AaeL_AAEL009829	243													17510324	7159.AAEL009829-PA;	IPR027417;IPR019009;	2115349	AaeL_AAEL009829	AaeL_AAEL009829
108874036	108874036	EAT38261.1	60S ribosomal protein L13a [Aedes aegypti]	Q16US7	Q16US7_AEDAE	unreviewed	AAEL009825-PA	AaeL_AAEL009825	192	large ribosomal subunit; structural constituent of ribosome; translation	translation	structural constituent of ribosome	large ribosomal subunit	GO:0015934; GO:0003735; GO:0006412						Ribosomal protein L13P family		17510324		IPR005822;IPR023563;IPR023564;IPR005755;	2085310	AaeL_AAEL009825	AaeL_AAEL009825
108874047	108874047	EAT38272.1	ATP synthase subunit d [Aedes aegypti]	Q1HQU5	Q1HQU5_AEDAE	unreviewed	AAEL009808-PA (Vacuolar H+-ATPase V1 sector subunit D)	AaeL_AAEL009808	246	ATPase activity, coupled to transmembrane movement of substances	ATPase activity, coupled to transmembrane movement of substances	ATPase activity, coupled to transmembrane movement of substances		GO:0042626								17204158; 17510324;	7159.AAEL009808-PA;	IPR002699;	2102842	AaeL_AAEL009808	AaeL_AAEL009808
108874079	108874079	EAT38304.1	papilin [Aedes aegypti]	Q16UT3	Q16UT3_AEDAE	unreviewed	AAEL009795-PA	AaeL_AAEL009795	2632	metalloendopeptidase activity; proteinaceous extracellular matrix; serine-type endopeptidase inhibitor activity; zinc ion binding	metalloendopeptidase activity; serine-type endopeptidase inhibitor activity	metalloendopeptidase activity; serine-type endopeptidase inhibitor activity; zinc ion binding	proteinaceous extracellular matrix	GO:0004222; GO:0005578; GO:0004867; GO:0008270								17510324	7159.AAEL009795-PA;	IPR010294;IPR007110;IPR013783;IPR013098;IPR003598;IPR013273;IPR010909;IPR002223;IPR020901;IPR000884;IPR008197;	2087929	AaeL_AAEL009795	AaeL_AAEL009795
108874121	108874121	EAT38346.1	40S ribosomal protein S18 [Aedes aegypti]	Q1HRL8	Q1HRL8_AEDAE	unreviewed	AAEL009747-PA (Ribosomal protein S18)	AaeL_AAEL009747	152	ribosome; RNA binding; structural constituent of ribosome; translation	translation	RNA binding; structural constituent of ribosome	ribosome	GO:0003723; GO:0005840; GO:0003735; GO:0006412						Ribosomal protein S13P family		17204158; 17510324;	7159.AAEL009747-PA;	IPR027437;IPR001892;IPR010979;IPR018269;	2093399	AaeL_AAEL009747	AaeL_AAEL009747
108874124	108874124	EAT38349.1	hypothetical protein AaeL_AAEL009746 [Aedes aegypti]	Q16UY6	Q16UY6_AEDAE	unreviewed	AAEL009746-PA	AaeL_AAEL009746	504	carbohydrate metabolic process; chitin binding; chitin metabolic process; extracellular region; hydrolase activity, hydrolyzing O-glycosyl compounds	carbohydrate metabolic process; chitin metabolic process; hydrolase activity, hydrolyzing O-glycosyl compounds	chitin binding; hydrolase activity, hydrolyzing O-glycosyl compounds	extracellular region	GO:0005975; GO:0008061; GO:0006030; GO:0005576; GO:0004553						Glycosyl hydrolase 18 family		17510324	7159.AAEL009746-PA;	IPR002557;IPR001223;IPR013781;IPR017853;	2099830	AaeL_AAEL009746	AaeL_AAEL009746
108874139	108874139	EAT38364.1	rac GTPase [Aedes aegypti]	Q16V02	Q16V02_AEDAE	unreviewed	AAEL009732-PA	AaeL_AAEL009732	192	GTP binding; intracellular; membrane; small GTPase mediated signal transduction	small GTPase mediated signal transduction	GTP binding	intracellular; membrane	GO:0005525; GO:0005622; GO:0016020; GO:0007264						Small GTPase superfamily, Rho family		17510324	7159.AAEL009732-PA;	IPR027417;IPR005225;IPR001806;IPR003578;	2096942	AaeL_AAEL009732	AaeL_AAEL009732
108874167	108874167	EAT38392.1	ns1 binding protein [Aedes aegypti]	Q16V35	Q16V35_AEDAE	unreviewed	AAEL009706-PA	AaeL_AAEL009706	804													17510324	7159.AAEL009706-PA;	IPR011705;IPR000210;IPR011333;IPR013069;IPR011043;IPR015916;IPR006652;	2100430	AaeL_AAEL009706	AaeL_AAEL009706
108874178	108874178	EAT38403.1	conserved hypothetical protein [Aedes aegypti]	Q16V27	Q16V27_AEDAE	unreviewed	AAEL009703-PA	AaeL_AAEL009703	289													17510324	7159.AAEL009703-PA;	IPR013026;IPR011990;IPR001440;IPR019734;	2087638	AaeL_AAEL009703	AaeL_AAEL009703
108874193	108874193	EAT38418.1	carboxylase:pyruvate/acetyl-coa/propionyl-coa [Aedes aegypti]	Q16V52	Q16V52_AEDAE	unreviewed	Pyruvate carboxylase (EC 6.4.1.1)	AaeL_AAEL009691	1180	ATP binding; biotin carboxylase activity; DNA binding; gluconeogenesis; metal ion binding; pyruvate carboxylase activity	biotin carboxylase activity; gluconeogenesis; pyruvate carboxylase activity	ATP binding; biotin carboxylase activity; DNA binding; metal ion binding; pyruvate carboxylase activity		GO:0005524; GO:0003677; GO:0004075; GO:0006094; GO:0046872; GO:0004736								17510324		IPR013785;IPR011761;IPR013815;IPR013816;IPR001882;IPR011764;IPR005482;IPR000089;IPR005481;IPR003379;IPR005479;IPR009057;IPR016185;IPR000891;IPR005930;IPR011054;IPR011053;	2085781	AaeL_AAEL009691	AaeL_AAEL009691
108874199	108874199	EAT38424.1	signal transducer and activator of transcription [Aedes aegypti]	Q16V47	Q16V47_AEDAE	unreviewed	Signal transducer and activator of transcription	STAT1 AaeL_AAEL009692	760	calcium ion binding; cytoplasm; DNA binding; nucleus; sequence-specific DNA binding transcription factor activity; signal transducer activity; transcription, DNA-templated	sequence-specific DNA binding transcription factor activity; signal transducer activity; transcription, DNA-templated	calcium ion binding; DNA binding; sequence-specific DNA binding transcription factor activity; signal transducer activity	cytoplasm; nucleus	GO:0003677; GO:0005509; GO:0005737; GO:0005634; GO:0003700; GO:0004871; GO:0006351					SUBCELLULAR LOCATION: Cytoplasm {ECO:0000256|RuleBase:RU046415}.; SUBCELLULAR LOCATION: Nucleus {ECO:0000256|RuleBase:RU046415}.	Transcription factor STAT family		17510324	7159.AAEL009692-PA;	IPR011992;IPR008967;IPR000980;IPR001217;IPR013800;IPR015988;IPR013801;IPR012345;IPR013799;	2104976	AaeL_AAEL009692	AaeL_AAEL009692
108874211	108874211	EAT38436.1	conserved hypothetical protein [Aedes aegypti]	Q16V66	Q16V66_AEDAE	unreviewed	AAEL009672-PA	AaeL_AAEL009672	627													17510324	7159.AAEL009672-PA;		2114323	AaeL_AAEL009672	AaeL_AAEL009672
108874228	108874228	EAT38453.1	conserved hypothetical protein [Aedes aegypti]	Q0IEL0	Q0IEL0_AEDAE	unreviewed	AAEL009646-PA	AaeL_AAEL009646	582	nucleic acid binding; nucleotide binding		nucleic acid binding; nucleotide binding		GO:0003676; GO:0000166								17510324	7159.AAEL009646-PA;	IPR012677;IPR000504;	2099231	AaeL_AAEL009646	AaeL_AAEL009646
108874234	108874234	EAT38459.1	nascent polypeptide associated complex alpha subunit (nac alpha) [Aedes aegypti]	Q0IEK4	Q0IEK4_AEDAE	unreviewed	AAEL009651-PA	AaeL_AAEL009651	158													17510324	7159.AAEL011711-PA;	IPR016641;IPR002715;	2089472	AaeL_AAEL009651	AaeL_AAEL009651
108874248	108874248	EAT38473.1	steroid dehydrogenase [Aedes aegypti]	Q16V97	Q16V97_AEDAE	unreviewed	AAEL009634-PC (AAEL009634-PD) (AAEL009634-PG)	AaeL_AAEL009634	319	oxidoreductase activity	oxidoreductase activity	oxidoreductase activity		GO:0016491						Short-chain dehydrogenases/reductases (SDR) family		17510324;	7159.AAEL009634-PC;	IPR002198;IPR002347;IPR016040;	2083762	AaeL_AAEL009634	AaeL_AAEL009634
108874249	108874249	EAT38474.1	cathepsin b [Aedes aegypti]	Q1EGF0	Q1EGF0_AEDAE	unreviewed	AAEL009637-PA (Lysosomal cathepsin B) (EC 3.4.22.1)	CAT-B3 AaeL_AAEL009637	340	cysteine-type endopeptidase activity; regulation of catalytic activity	cysteine-type endopeptidase activity; regulation of catalytic activity	cysteine-type endopeptidase activity		GO:0004197; GO:0050790						Peptidase C1 family		17510324;	7159.AAEL009637-PA;	IPR025661;IPR000169;IPR025660;IPR013128;IPR000668;IPR015643;IPR012599;	2114126	AaeL_AAEL009637	AaeL_AAEL009637
108874250	108874250	EAT38475.1	cathepsin b [Aedes aegypti]	Q16V93	Q16V93_AEDAE	unreviewed	AAEL009642-PA	AaeL_AAEL009642	332	cysteine-type peptidase activity	cysteine-type peptidase activity	cysteine-type peptidase activity		GO:0008234						Peptidase C1 family		17510324	7159.AAEL009642-PA;	IPR000169;IPR013128;IPR000668;	2086288	AaeL_AAEL009642	AaeL_AAEL009642
108874252	108874252	EAT38477.1	conserved hypothetical protein [Aedes aegypti]	Q16V91	Q16V91_AEDAE	unreviewed	AAEL009636-PA	AaeL-AAEL09636	1102	intracellular protein transport; nucleus	intracellular protein transport		nucleus	GO:0006886; GO:0005634								17510324		IPR016024;IPR001494;	2106898	AaeL_AAEL009636	AaeL_AAEL009636
108874270	403183048	EJY57812.1	conserved hypothetical protein [Aedes aegypti]	J9HG40	J9HG40_AEDAE	unreviewed	AAEL009604-PE	AaeL_AAEL009604	161													17510324		IPR004345;	2114745	AaeL_AAEL009604	AaeL_AAEL009604
108874282	108874282	EAT38507.1	67 kDa polymerase-associated factor PAF67, putative [Aedes aegypti]	Q16FL6	EIF3L_AEDAE	reviewed	Eukaryotic translation initiation factor 3 subunit L (eIF3l)	AaeL_AAEL009617 AaeL_AAEL014715	537	eukaryotic 43S preinitiation complex; eukaryotic 48S preinitiation complex; eukaryotic translation initiation factor 3 complex; formation of translation preinitiation complex; regulation of translational initiation; translation initiation factor activity	formation of translation preinitiation complex; regulation of translational initiation; translation initiation factor activity	translation initiation factor activity	eukaryotic 43S preinitiation complex; eukaryotic 48S preinitiation complex; eukaryotic translation initiation factor 3 complex	GO:0016282; GO:0033290; GO:0005852; GO:0001731; GO:0006446; GO:0003743					SUBCELLULAR LOCATION: Cytoplasm {ECO:0000255|HAMAP-Rule:MF_03011}.	EIF-3 subunit L family		17510324	7159.AAEL014715-PA;	IPR019382;	2087447	AaeL_AAEL009617	AaeL_AAEL009617
108874303	108874303	EAT38528.1	hypothetical protein AaeL_AAEL009599 [Aedes aegypti]	Q16VE2	Q16VE2_AEDAE	unreviewed	AAEL009599-PA	AaeL_AAEL009599	297	odorant binding		odorant binding		GO:0005549								17510324		IPR006170;IPR023316;	2110735	AaeL_AAEL009599	AaeL_AAEL009599
108874321	108874321	EAT38546.1	filamin, putative [Aedes aegypti]	Q16VF7	Q16VF7_AEDAE	unreviewed	AAEL009583-PA	AaeL_AAEL009583	2294													17510324	7159.AAEL009583-PA;	IPR001715;IPR017868;IPR001298;IPR013783;IPR014756;	2110999	AaeL_AAEL009583	AaeL_AAEL009583
108874333	108874333	EAT38558.1	apolipoprotein D, putative [Aedes aegypti]	Q16VH8	Q16VH8_AEDAE	unreviewed	AAEL009569-PA	AaeL_AAEL009569	231	extracellular region			extracellular region	GO:0005576								17510324		IPR012674;IPR011038;IPR022271;IPR022272;IPR000566;	2111098	AaeL_AAEL009569	AaeL_AAEL009569
108874360	108874360	EAT38585.1	hypothetical protein AaeL_AAEL009535 [Aedes aegypti]	Q16VL1	Q16VL1_AEDAE	unreviewed	AAEL009535-PA	AaeL_AAEL009535	225	AMP deaminase activity; IMP salvage	AMP deaminase activity; IMP salvage	AMP deaminase activity		GO:0003876; GO:0032264								17510324	7159.AAEL009535-PA;	IPR006329;	2115214	AaeL_AAEL009535	AaeL_AAEL009535
108874372	108874372	EAT38597.1	conserved hypothetical protein [Aedes aegypti]	Q16VJ9	Q16VJ9_AEDAE	unreviewed	AAEL009526-PA	AaeL_AAEL009526	93													17510324	7159.AAEL009526-PA;	IPR018628;	2105531	AaeL_AAEL009526	AaeL_AAEL009526
108874374	108874374	EAT38599.1	acyl-protein thioesterase 1,2 (lysophospholipase i,ii) [Aedes aegypti]	Q16VJ7	Q16VJ7_AEDAE	unreviewed	AAEL009539-PA	AaeL_AAEL009539	219	hydrolase activity	hydrolase activity	hydrolase activity		GO:0016787								17510324	7159.AAEL009539-PA;	IPR029058;IPR003140;	2111443	AaeL_AAEL009539	AaeL_AAEL009539
108874393	108874393	EAT38618.1	methylglutaconyl-CoA hydratase, putative [Aedes aegypti]	Q0IEM7	Q0IEM7_AEDAE	unreviewed	AAEL009501-PA	AaeL_AAEL009501	307	catalytic activity	catalytic activity	catalytic activity		GO:0003824						Enoyl-CoA hydratase/isomerase family		17510324	7159.AAEL009501-PA;	IPR029045;IPR014748;IPR001753;IPR018376;	2083159	AaeL_AAEL009501	AaeL_AAEL009501
108874398	108874398	EAT38623.1	40S ribosomal protein S20 [Aedes aegypti]	Q1HRS9	Q1HRS9_AEDAE	unreviewed	40S ribosomal protein S20 (AAEL009506-PA)	AaeL_AAEL009506	120	small ribosomal subunit; structural constituent of ribosome; translation	translation	structural constituent of ribosome	small ribosomal subunit	GO:0015935; GO:0003735; GO:0006412								17204158; 17510324;	7159.AAEL009506-PA;	IPR001848;IPR027486;IPR005729;	2101539	AaeL_AAEL009506	AaeL_AAEL009506
108874399	108874399	EAT38624.1	40S ribosomal protein S7 [Aedes aegypti]	Q0IEM1	Q0IEM1_AEDAE	unreviewed	AAEL009496-PA	AaeL_AAEL009496	192	ribosome; structural constituent of ribosome; translation	translation	structural constituent of ribosome	ribosome	GO:0005840; GO:0003735; GO:0006412								17510324		IPR000554;	2084402	AaeL_AAEL009496	AaeL_AAEL009496
108874420	108874420	EAT38645.1	carbamoyl-phosphate synthase large chain [Aedes aegypti]	Q16VN7	Q16VN7_AEDAE	unreviewed	AAEL009490-PA (Fragment)	AaeL_AAEL009490	1361	ATP binding; carbamoyl phosphate biosynthetic process; catalytic activity; glutamine catabolic process; metal ion binding	carbamoyl phosphate biosynthetic process; catalytic activity; glutamine catabolic process	ATP binding; catalytic activity; metal ion binding		GO:0005524; GO:0070409; GO:0003824; GO:0006543; GO:0046872								17510324	7159.AAEL009490-PA;	IPR011761;IPR013815;IPR013816;IPR006275;IPR005481;IPR005480;IPR006274;IPR002474;IPR005479;IPR005483;IPR029062;IPR017926;IPR011607;IPR016185;	2097873	AaeL_AAEL009490	AaeL_AAEL009490
108874423	108874423	EAT38648.1	carbamoyl-phosphate synthase large chain [Aedes aegypti]	Q16VN4	Q16VN4_AEDAE	unreviewed	AAEL009475-PA (Fragment)	AaeL_AAEL009475	852	'de novo' pyrimidine nucleobase biosynthetic process; amino acid binding; aspartate carbamoyltransferase activity; cellular amino acid metabolic process; hydrolase activity, acting on carbon-nitrogen (but not peptide) bonds, in cyclic amides	'de novo' pyrimidine nucleobase biosynthetic process; aspartate carbamoyltransferase activity; cellular amino acid metabolic process; hydrolase activity, acting on carbon-nitrogen (but not peptide) bonds, in cyclic amides	amino acid binding; aspartate carbamoyltransferase activity; hydrolase activity, acting on carbon-nitrogen (but not peptide) bonds, in cyclic amides		GO:0006207; GO:0016597; GO:0004070; GO:0006520; GO:0016812						ATCase/OTCase family		17510324	7159.AAEL009475-PA;	IPR006132;IPR006130;IPR002082;IPR006131;IPR002195;IPR011059;IPR011607;	2111810	AaeL_AAEL009475	AaeL_AAEL009475
108874430	108874430	EAT38655.1	conserved hypothetical protein [Aedes aegypti]	Q16VR7	Q16VR7_AEDAE	unreviewed	AAEL009470-PA (Fragment)	AaeL_AAEL009470	482	calcium ion binding		calcium ion binding		GO:0005509								17510324		IPR025257;IPR011992;	2112844	AaeL_AAEL009470	AaeL_AAEL009470
108874432	108874432	EAT38657.1	replication factor c / DNA polymerase iii gamma-tau subunit [Aedes aegypti]	Q16VR5	Q16VR5_AEDAE	unreviewed	AAEL009465-PA	AaeL_AAEL009465	330	ATP binding; DNA binding; DNA replication	DNA replication	ATP binding; DNA binding		GO:0005524; GO:0003677; GO:0006260								17510324	7159.AAEL009465-PA;	IPR003593;IPR003959;IPR008921;IPR027417;IPR013748;	2098301	AaeL_AAEL009465	AaeL_AAEL009465
108874450	108874450	EAT38675.1	conserved hypothetical protein [Aedes aegypti]	Q16VS5	Q16VS5_AEDAE	unreviewed	AAEL009454-PA	AaeL_AAEL009454	586													17510324		IPR001214;IPR011990;IPR002893;	2100457	AaeL_AAEL009454	AaeL_AAEL009454
108874461	108874461	EAT38686.1	conserved hypothetical protein [Aedes aegypti]	Q16F73	Q16F73_AEDAE	unreviewed	AAEL009433-PA (AAEL014874-PA)	AaeL_AAEL009433 AaeL_AAEL014874	278	odorant binding		odorant binding		GO:0005549								17510324;		IPR006170;IPR023316;	2094820	AaeL_AAEL009433	AaeL_AAEL009433
108874494	108874494	EAT38719.1	NADH-ubiquinone oxidoreductase 39 kda subunit [Aedes aegypti]	Q16VZ4	Q16VZ4_AEDAE	unreviewed	AAEL009414-PA	AaeL_AAEL009414	401	catalytic activity; coenzyme binding	catalytic activity	catalytic activity; coenzyme binding		GO:0003824; GO:0050662								17510324	7159.AAEL009414-PA;	IPR001509;IPR016040;	2109612	AaeL_AAEL009414	AaeL_AAEL009414
108874496	108874496	EAT38721.1	ccr4-associated factor [Aedes aegypti]	Q16VZ2	Q16VZ2_AEDAE	unreviewed	AAEL009400-PB	AaeL_AAEL009400	374	nucleic acid binding; nucleus		nucleic acid binding	nucleus	GO:0003676; GO:0005634								17510324		IPR006941;IPR012337;	2105997	AaeL_AAEL009400	AaeL_AAEL009400
108874510	108874510	EAT38735.1	DNA-binding protein smubp-2 [Aedes aegypti]	Q16VX8	Q16VX8_AEDAE	unreviewed	AAEL009411-PA	AaeL_AAEL009411	638													17510324	7159.AAEL009411-PA;	IPR026122;IPR027417;	2114927	AaeL_AAEL009411	AaeL_AAEL009411
108874516	108874516	EAT38741.1	chromosome region maintenance protein 5/exportin [Aedes aegypti]	Q16VX2	Q16VX2_AEDAE	unreviewed	AAEL009392-PA	AaeL_AAEL009392	1224	intracellular protein transport; nucleus	intracellular protein transport		nucleus	GO:0006886; GO:0005634								17510324	7159.AAEL009392-PA;	IPR011989;IPR016024;IPR013598;IPR001494;	2113917	AaeL_AAEL009392	AaeL_AAEL009392
108874520	108874520	EAT38745.1	transaldolase [Aedes aegypti]	Q16VW8	Q16VW8_AEDAE	unreviewed	Transaldolase (EC 2.2.1.2)	AaeL_AAEL009389	333	cytoplasm; pentose-phosphate shunt; sedoheptulose-7-phosphate:D-glyceraldehyde-3-phosphate glyceronetransferase activity	pentose-phosphate shunt; sedoheptulose-7-phosphate:D-glyceraldehyde-3-phosphate glyceronetransferase activity	sedoheptulose-7-phosphate:D-glyceraldehyde-3-phosphate glyceronetransferase activity	cytoplasm	GO:0005737; GO:0006098; GO:0004801				PATHWAY: Carbohydrate degradation; pentose phosphate pathway; D-glyceraldehyde 3-phosphate and beta-D-fructose 6-phosphate from D-ribose 5-phosphate and D-xylulose 5-phosphate (non-oxidative stage): step 2/3. {ECO:0000256|RuleBase:RU000501}.				17510324		IPR013785;IPR001585;IPR004730;IPR018225;	2096471	AaeL_AAEL009389	AaeL_AAEL009389
108874524	108874524	EAT38749.1	hexokinase [Aedes aegypti]	Q16VW4	Q16VW4_AEDAE	unreviewed	AAEL009387-PA	AaeL_AAEL009387	453	ATP binding; glycolytic process; hexokinase activity	glycolytic process; hexokinase activity	ATP binding; hexokinase activity		GO:0005524; GO:0006096; GO:0004396						Hexokinase family		17510324		IPR001312;IPR022673;IPR019807;IPR022672;	2104972	AaeL_AAEL009387	AaeL_AAEL009387
108874538	108874538	EAT38763.1	RAS protein, putative [Aedes aegypti]	Q16W03	Q16W03_AEDAE	unreviewed	AAEL009377-PA	AaeL_AAEL009377	184	GTP binding; GTP catabolic process; membrane; small GTPase mediated signal transduction	GTP catabolic process; small GTPase mediated signal transduction	GTP binding	membrane	GO:0005525; GO:0006184; GO:0016020; GO:0007264								17510324	7159.AAEL009377-PA;	IPR027417;IPR005225;IPR001806;IPR020849;	2089928	AaeL_AAEL009377	AaeL_AAEL009377
108874545	108874545	EAT38770.1	conserved hypothetical protein [Aedes aegypti]	Q16W26	Q16W26_AEDAE	unreviewed	AAEL009371-PA (Fragment)	AaeL_AAEL009371	983	actin filament; actin nucleation	actin nucleation		actin filament	GO:0005884; GO:0045010								17510324	7159.AAEL009371-PA;	IPR016024;IPR014767;IPR015425;IPR010472;IPR001265;IPR010473;IPR014768;	2095886	AaeL_AAEL009371	AaeL_AAEL009371
108874566	108874566	EAT38791.1	conserved hypothetical protein [Aedes aegypti]	Q16W31	Q16W31_AEDAE	unreviewed	AAEL009350-PA	AaeL_AAEL009350	395													17510324	7159.AAEL009350-PA;		2115832	AaeL_AAEL009350	AaeL_AAEL009350
108874567	108874567	EAT38792.1	myosin v [Aedes aegypti]	Q16W30	Q16W30_AEDAE	unreviewed	AAEL009357-PA (Fragment)	AaeL_AAEL009357	1792	ATP binding; motor activity; myosin complex	motor activity	ATP binding; motor activity	myosin complex	GO:0005524; GO:0003774; GO:0016459								17510324	7159.AAEL009357-PA;	IPR018444;IPR002710;IPR000048;IPR001609;IPR008989;IPR027417;	2092491	AaeL_AAEL009357	AaeL_AAEL009357
108874578	108874575	EAT38800.1	adenylate kinase isoenzyme [Aedes aegypti]	Q16W53	Q16W53_AEDAE	unreviewed	AAEL009337-PB (AAEL009337-PC)	AaeL_AAEL009337 AaeL_AAEL801143	202	ATP binding; nucleobase-containing compound kinase activity; nucleobase-containing compound metabolic process	nucleobase-containing compound kinase activity; nucleobase-containing compound metabolic process	ATP binding; nucleobase-containing compound kinase activity		GO:0005524; GO:0019205; GO:0006139						Adenylate kinase family		17510324;	7159.AAEL009337-PA;	IPR000850;IPR027417;	2115538	AaeL_AAEL009337	AaeL_AAEL009337
108874581	108874581	EAT38806.1	prohibitin [Aedes aegypti]	Q1HR13	Q1HR13_AEDAE	unreviewed	AAEL009345-PA (Prohibitin)	AaeL_AAEL009345 AaeL_AAEL801147	272	membrane			membrane	GO:0016020								17204158; 17510324;	7159.AAEL009345-PA;	IPR001107;IPR000163;	2106804	AaeL_AAEL009345	AaeL_AAEL009345
108874585	108874585	EAT38810.1	ribosomal protein L34, putative [Aedes aegypti]	Q1HRQ0	Q1HRQ0_AEDAE	unreviewed	60S ribosomal protein L34 (AAEL009341-PA)	AaeL_AAEL009341 AaeL_AAEL801149	131	ribosome; structural constituent of ribosome; translation	translation	structural constituent of ribosome	ribosome	GO:0005840; GO:0003735; GO:0006412								17204158; 17510324;	7159.AAEL009341-PA;	IPR008195;IPR018065;	2104131	AaeL_AAEL009341	AaeL_AAEL009341
108874593	108874593	EAT38818.1	fragile X mental retardation syndrome-related protein 1, putative [Aedes aegypti]	Q16W64	Q16W64_AEDAE	unreviewed	AAEL009326-PA	AaeL_AAEL009326	717	RNA binding		RNA binding		GO:0003723								17510324	7159.AAEL009326-PA;	IPR008395;IPR004087;IPR004088;	2111089	AaeL_AAEL009326	AaeL_AAEL009326
108874598	108874598	EAT38823.1	hydroxyacyl dehydrogenase [Aedes aegypti]	Q16W59	Q16W59_AEDAE	unreviewed	AAEL009324-PA	AaeL_AAEL009324	255	oxidoreductase activity	oxidoreductase activity	oxidoreductase activity		GO:0016491						Short-chain dehydrogenases/reductases (SDR) family		17510324	7159.AAEL009324-PB;	IPR002198;IPR002347;IPR016040;IPR020904;	2086769	AaeL_AAEL009324	AaeL_AAEL009324
108874607	108874607	EAT38832.1	rab11 [Aedes aegypti]	Q1HQR4	Q1HQR4_AEDAE	unreviewed	AAEL009317-PA (RAB family GTPase)	AaeL_AAEL009317	215	GTP binding; protein transport; small GTPase mediated signal transduction	protein transport; small GTPase mediated signal transduction	GTP binding		GO:0005525; GO:0015031; GO:0007264						Small GTPase superfamily, Rab family		17204158; 17510324;	7159.AAEL009317-PA;	IPR027417;IPR005225;IPR001806;IPR003579;	2114358	AaeL_AAEL009317	AaeL_AAEL009317
108874610	108874610	EAT38835.1	elongation factor -1 beta,delta [Aedes aegypti]	Q1HQZ8	Q1HQZ8_AEDAE	unreviewed	AAEL009313-PA (Elongation factor 1 beta/delta chain)	AaeL_AAEL009313	265	eukaryotic translation elongation factor 1 complex; translation elongation factor activity	translation elongation factor activity	translation elongation factor activity	eukaryotic translation elongation factor 1 complex	GO:0005853; GO:0003746						EF-1-beta/EF-1-delta family		17204158; 17510324;	7159.AAEL009313-PA;	IPR018940;IPR014717;IPR001326;IPR014038;	2085130	AaeL_AAEL009313	AaeL_AAEL009313
108874611	108874611	EAT38836.1	chaperonin [Aedes aegypti]	Q16W74	Q16W74_AEDAE	unreviewed	T-complex protein 1 subunit alpha	AaeL_AAEL009320	557	ATP binding; cytoplasm; protein folding	protein folding	ATP binding	cytoplasm	GO:0005524; GO:0005737; GO:0006457						TCP-1 chaperonin family		17510324	7159.AAEL009320-PA;	IPR017998;IPR002194;IPR002423;IPR027409;IPR027413;IPR027410;	2109360	AaeL_AAEL009320	AaeL_AAEL009320
108874613	108874613	EAT38838.1	conserved hypothetical protein [Aedes aegypti]	Q16W72	Q16W72_AEDAE	unreviewed	AAEL009307-PA (Fragment)	AaeL_AAEL009307	1054													17510324	7159.AAEL009307-PA;	IPR016181;IPR011496;IPR017853;	2105236	AaeL_AAEL009307	AaeL_AAEL009307
108874624	108874624	EAT38849.1	ran [Aedes aegypti]	Q16WA1	Q16WA1_AEDAE	unreviewed	AAEL009287-PA	AaeL_AAEL009287	214	GTPase activity; GTP binding; intracellular protein transport; nucleocytoplasmic transport; small GTPase mediated signal transduction	GTPase activity; intracellular protein transport; nucleocytoplasmic transport; small GTPase mediated signal transduction	GTPase activity; GTP binding		GO:0005525; GO:0003924; GO:0006886; GO:0006913; GO:0007264								17510324	7159.AAEL009287-PA;	IPR027417;IPR002041;IPR005225;IPR001806;	2086330	AaeL_AAEL009287	AaeL_AAEL009287
108874635	108874635	EAT38860.1	retinoid-inducible serine carboxypeptidase (serine carboxypeptidase [Aedes aegypti]	Q16W90	Q16W90_AEDAE	unreviewed	Carboxypeptidase (EC 3.4.16.-)	AaeL_AAEL009291	481	serine-type carboxypeptidase activity	serine-type carboxypeptidase activity	serine-type carboxypeptidase activity		GO:0004185						Peptidase S10 family		17510324	7159.AAEL009291-PA;	IPR029058;IPR001563;IPR018202;	2107842	AaeL_AAEL009291	AaeL_AAEL009291
108874642	108874642	EAT38867.1	protein phosphatase-1 [Aedes aegypti]	Q1HR05	Q1HR05_AEDAE	unreviewed	Serine/threonine-protein phosphatase (EC 3.1.3.16)	AaeL_AAEL009275	327	phosphoprotein phosphatase activity	phosphoprotein phosphatase activity	phosphoprotein phosphatase activity		GO:0004721						PPP phosphatase family		17204158; 17510324;	7159.AAEL009275-PA;	IPR004843;IPR029052;IPR006186;	2106961	AaeL_AAEL009275	AaeL_AAEL009275
108874647	108874647	EAT38872.1	inosine-5-monophosphate dehydrogenase [Aedes aegypti]	Q16WB3	Q16WB3_AEDAE	unreviewed	Inosine-5'-monophosphate dehydrogenase (IMP dehydrogenase) (IMPD) (IMPDH) (EC 1.1.1.205)	AaeL_AAEL009273	512	adenyl nucleotide binding; cytoplasm; GMP biosynthetic process; IMP dehydrogenase activity; metal ion binding	GMP biosynthetic process; IMP dehydrogenase activity	adenyl nucleotide binding; IMP dehydrogenase activity; metal ion binding	cytoplasm	GO:0006177; GO:0003938; GO:0030554; GO:0005737; GO:0046872				PATHWAY: Purine metabolism; XMP biosynthesis via de novo pathway; XMP from IMP: step 1/1. {ECO:0000256|HAMAP-Rule:MF_03156, ECO:0000256|RuleBase:RU003928}.	SUBCELLULAR LOCATION: Cytoplasm {ECO:0000256|HAMAP-Rule:MF_03156}.	IMPDH/GMPR family	metal 320 320 Potassium; via carbonyl oxygen. {ECO:0000256|HAMAP-Rule:MF_03156}.; metal 322 322 Potassium; via carbonyl oxygen. {ECO:0000256|HAMAP-Rule:MF_03156}.; metal 325 325 Potassium; via carbonyl oxygen. {ECO:0000256|HAMAP-Rule:MF_03156}.; metal 494 494 Potassium; via carbonyl oxygen; shared with tetrameric partner. {ECO:0000256|HAMAP-Rule:MF_03156}.	17510324	7159.AAEL009273-PA;	IPR013785;IPR000644;IPR005990;IPR015875;IPR001093;	2102535	AaeL_AAEL009273	AaeL_AAEL009273
108874662	108874662	EAT38887.1	conserved hypothetical protein [Aedes aegypti]	Q1HQE0	Q1HQE0_AEDAE	unreviewed	AAEL009257-PA (Mitochondrial cytochrome c oxidase subunit VIC)	AaeL_AAEL009257	78	cytochrome-c oxidase activity	cytochrome-c oxidase activity	cytochrome-c oxidase activity		GO:0004129								17204158; 17510324;	7159.AAEL009257-PA;	IPR004204;	2115909	AaeL_AAEL009257	AaeL_AAEL009257
108874686	108874686	EAT38911.1	neurotactin [Aedes aegypti]	Q16WF1	Q16WF1_AEDAE	unreviewed	AAEL009240-PA	AaeL_AAEL009240	860													17510324	7159.AAEL009240-PA;	IPR029058;IPR002018;IPR019819;	2114473	AaeL_AAEL009240	AaeL_AAEL009240
108874712	108874712	EAT38937.1	camp-dependent protein kinase type ii regulatory subunit [Aedes aegypti]	Q16WG0	Q16WG0_AEDAE	unreviewed	AAEL009216-PA (Fragment)	AaeL_AAEL009216	311	cAMP-dependent protein kinase complex; cAMP-dependent protein kinase regulator activity	cAMP-dependent protein kinase regulator activity	cAMP-dependent protein kinase regulator activity	cAMP-dependent protein kinase complex	GO:0005952; GO:0008603								17510324		IPR002373;IPR012198;IPR018490;IPR018488;IPR000595;IPR014710;	2106631	AaeL_AAEL009216	AaeL_AAEL009216
108874753	108874753	EAT38978.1	arginine or creatine kinase [Aedes aegypti]	Q1HR67	Q1HR67_AEDAE	unreviewed	AAEL009185-PA (Creatine kinase)	AaeL_AAEL009185	355	ATP binding; kinase activity	kinase activity	ATP binding; kinase activity		GO:0005524; GO:0016301						ATP:guanido phosphotransferase family		17204158; 17510324;	7159.AAEL009185-PA;	IPR022415;IPR022414;IPR022413;IPR014746;	2083081	AaeL_AAEL009185	AaeL_AAEL009185
108874757	108874757	EAT38982.1	fasciclin ii (fas ii) [Aedes aegypti]	Q16WM8	Q16WM8_AEDAE	unreviewed	AAEL009173-PA	AaeL_AAEL009173	814	cell adhesion; membrane	cell adhesion		membrane	GO:0007155; GO:0016020								17510324	7159.AAEL009173-PA;	IPR003961;IPR007110;IPR013783;IPR013098;IPR003599;IPR003598;IPR009138;	2096959	AaeL_AAEL009173	AaeL_AAEL009173
108874768	108874768	EAT38993.1	conserved hypothetical protein [Aedes aegypti]	Q16WN1	Q16WN1_AEDAE	unreviewed	AAEL009168-PA	AaeL_AAEL009168	514													17510324	7159.AAEL009168-PA;	IPR011989;IPR016024;IPR000225;IPR024660;	2110160	AaeL_AAEL009168	AaeL_AAEL009168
108874770	108874770	EAT38995.1	synaptotagmin, putative [Aedes aegypti]	Q16WM9	Q16WM9_AEDAE	unreviewed	AAEL009169-PA (Fragment)	AaeL_AAEL009169	832													17510324	7159.AAEL009169-PA;	IPR000008;	2105732	AaeL_AAEL009169	AaeL_AAEL009169
108874778	108874778	EAT39003.1	30S ribosomal protein S8 [Aedes aegypti]	Q1HRQ6	Q1HRQ6_AEDAE	unreviewed	40S ribosomal protein S15/S22 (AAEL009151-PA) (AAEL009151-PB)	AaeL_AAEL009151	130	ribosome; structural constituent of ribosome; translation	translation	structural constituent of ribosome	ribosome	GO:0005840; GO:0003735; GO:0006412						Ribosomal protein S8P family		17204158; 17510324;	7159.AAEL009151-PB;	IPR000630;	2103633	AaeL_AAEL009151	AaeL_AAEL009151
108874782	108874782	EAT39007.1	skp1 [Aedes aegypti]	Q0IEP2	Q0IEP2_AEDAE	unreviewed	AAEL009160-PA (AAEL009160-PB)	AaeL_AAEL009160	162	ubiquitin-dependent protein catabolic process	ubiquitin-dependent protein catabolic process			GO:0006511								17510324;	7159.AAEL009160-PB;	IPR011333;IPR016897;IPR001232;IPR016072;IPR016073;	2096467	AaeL_AAEL009160	AaeL_AAEL009160
108874800	108874800	EAT39025.1	prolyl endopeptidase (prolyl oligopeptidase) [Aedes aegypti]	Q16WP2	Q16WP2_AEDAE	unreviewed	AAEL009142-PA	AaeL_AAEL009142	775	serine-type endopeptidase activity; serine-type exopeptidase activity	serine-type endopeptidase activity; serine-type exopeptidase activity	serine-type endopeptidase activity; serine-type exopeptidase activity		GO:0004252; GO:0070008								17510324	7159.AAEL009142-PA;	IPR029058;IPR002471;IPR023302;IPR001375;IPR002470;	2101364	AaeL_AAEL009142	AaeL_AAEL009142
108874844	108874844	EAT39069.1	eukaryotic translation initiation factor 3f, eif3f [Aedes aegypti]	Q1HR47	EIF3F_AEDAE	reviewed	Eukaryotic translation initiation factor 3 subunit F (eIF3f) (Eukaryotic translation initiation factor 3 subunit 5)	eIF3-S5 AaeL_AAEL009101	287	eukaryotic 43S preinitiation complex; eukaryotic 48S preinitiation complex; eukaryotic translation initiation factor 3 complex; formation of translation preinitiation complex; regulation of translational initiation; translation initiation factor activity	formation of translation preinitiation complex; regulation of translational initiation; translation initiation factor activity	translation initiation factor activity	eukaryotic 43S preinitiation complex; eukaryotic 48S preinitiation complex; eukaryotic translation initiation factor 3 complex	GO:0016282; GO:0033290; GO:0005852; GO:0001731; GO:0006446; GO:0003743					SUBCELLULAR LOCATION: Cytoplasm {ECO:0000255|HAMAP-Rule:MF_03005}.	EIF-3 subunit F family		17204158; 17510324	7159.AAEL009101-PA;	IPR027531;IPR000555;IPR024969;	2088895	AaeL_AAEL009101	AaeL_AAEL009101
108874847	108874847	EAT39072.1	mitochondrial oxodicarboxylate carrier [Aedes aegypti]	Q16WT9	Q16WT9_AEDAE	unreviewed	AAEL009100-PA	AaeL_AAEL009100	306	integral component of membrane; transport	transport		integral component of membrane	GO:0016021; GO:0006810						Mitochondrial carrier (TC 2.A.29) family		17510324	7159.AAEL009100-PA;	IPR018108;IPR023395;	2092270	AaeL_AAEL009100	AaeL_AAEL009100
108874851	108874851	EAT39076.1	uridine cytidine kinase i [Aedes aegypti]	Q16WT5	Q16WT5_AEDAE	unreviewed	AAEL009099-PA	AaeL_AAEL009099	263	ATP binding; kinase activity	kinase activity	ATP binding; kinase activity		GO:0005524; GO:0016301								17510324	7159.AAEL009099-PA;	IPR027417;IPR006083;IPR000764;	2090772	AaeL_AAEL009099	AaeL_AAEL009099
108874866	108874866	EAT39091.1	importin 7, putative [Aedes aegypti]	Q16WV6	Q16WV6_AEDAE	unreviewed	AAEL009080-PA	AaeL_AAEL009080	698	intracellular protein transport	intracellular protein transport			GO:0006886								17510324		IPR011989;IPR016024;IPR013713;	2099619	AaeL_AAEL009080	AaeL_AAEL009080
108874868	108874868	EAT39093.1	NADH-ubiquinone oxidoreductase sgdh subunit [Aedes aegypti]	Q16WV4	Q16WV4_AEDAE	unreviewed	AAEL009078-PA	AaeL_AAEL009078	189													17510324	7159.AAEL009078-PA;	IPR019173;	2105114	AaeL_AAEL009078	AaeL_AAEL009078
108874878	108874878	EAT39103.1	dynamin [Aedes aegypti]	Q16WY5	Q16WY5_AEDAE	unreviewed	AAEL009068-PA	AaeL_AAEL009068	725	GTPase activity; GTP binding	GTPase activity	GTPase activity; GTP binding		GO:0005525; GO:0003924						Dynamin family		17510324	7159.AAEL009068-PA;	IPR000375;IPR001401;IPR019762;IPR022812;IPR003130;IPR020850;IPR027417;	2083022	AaeL_AAEL009068	AaeL_AAEL009068
108874885	108874885	EAT39110.1	helicase [Aedes aegypti]	Q16WX8	Q16WX8_AEDAE	unreviewed	AAEL009067-PA	AaeL_AAEL009067	1035	ATP binding; helicase activity; nucleic acid binding	helicase activity	ATP binding; helicase activity; nucleic acid binding		GO:0005524; GO:0004386; GO:0003676								17510324	7159.AAEL009067-PA;	IPR011545;IPR012961;IPR014001;IPR001650;IPR027417;IPR016438;IPR025696;	2103071	AaeL_AAEL009067	AaeL_AAEL009067
108874887	108874887	EAT39112.1	conserved hypothetical protein [Aedes aegypti]	Q16WX6	Q16WX6_AEDAE	unreviewed	AAEL009066-PA	AaeL_AAEL009066	162													17510324	7159.AAEL009066-PA;	IPR019174;	2086897	AaeL_AAEL009066	AaeL_AAEL009066
108874897	403183006	EAT39122.2	peroxiredoxin 6, prx-6 [Aedes aegypti]	Q16WZ9	Q16WZ9_AEDAE	unreviewed	AAEL009051-PA (Fragment)	TPX5 AaeL_AAEL009051	214	peroxiredoxin activity	peroxiredoxin activity	peroxiredoxin activity		GO:0051920								17510324	7159.AAEL009051-PA;	IPR000866;IPR024706;IPR019479;IPR012336;	2112823	AaeL_AAEL009051	AaeL_AAEL009051
108874904	108874904	EAT39129.1	ubiquitin fusion degradaton protein [Aedes aegypti]	Q16WZ2	Q16WZ2_AEDAE	unreviewed	AAEL009042-PA	AaeL_AAEL009042	303	ubiquitin-dependent protein catabolic process	ubiquitin-dependent protein catabolic process			GO:0006511								17510324	7159.AAEL009042-PA;	IPR004854;	2092741	AaeL_AAEL009042	AaeL_AAEL009042
108874908	108874908	EAT39133.1	arp2/3 complex 20 kd subunit [Aedes aegypti]	Q16WZ0	Q16WZ0_AEDAE	unreviewed	AAEL009041-PA (AAEL009041-PB) (AAEL009041-PC) (AAEL009041-PD)	AaeL_AAEL009041	168	actin filament polymerization; Arp2/3 complex-mediated actin nucleation; Arp2/3 protein complex	actin filament polymerization; Arp2/3 complex-mediated actin nucleation		Arp2/3 protein complex	GO:0034314; GO:0005885; GO:0030041								17510324;	7159.AAEL009041-PA;	IPR008384;	2113319	AaeL_AAEL009041	AaeL_AAEL009041
108874911	108874911	EAT39136.1	prolylcarboxypeptidase, putative [Aedes aegypti]	Q16X18	Q16X18_AEDAE	unreviewed	AAEL009038-PA (Fragment)	AaeL_AAEL009038	495	serine-type peptidase activity	serine-type peptidase activity	serine-type peptidase activity		GO:0008236								17510324	7159.AAEL009038-PA;	IPR029058;IPR008758;	2092096	AaeL_AAEL009038	AaeL_AAEL009038
108874914	108874914	EAT39139.1	ubiquitin-conjugating enzyme m [Aedes aegypti]	Q16X16	Q16X16_AEDAE	unreviewed	AAEL009026-PA (AAEL009026-PB) (AAEL009026-PC)	AaeL_AAEL009026	182	acid-amino acid ligase activity	acid-amino acid ligase activity	acid-amino acid ligase activity		GO:0016881						Ubiquitin-conjugating enzyme family		17510324;	7159.AAEL009026-PC;	IPR000608;IPR023313;IPR016135;	2104330	AaeL_AAEL009026	AaeL_AAEL009026
108874923	108874923	EAT39148.1	aldehyde dehydrogenase [Aedes aegypti]	Q16X08	Q16X08_AEDAE	unreviewed	AAEL009029-PA	AaeL_AAEL009029	516	oxidoreductase activity, acting on the aldehyde or oxo group of donors, NAD or NADP as acceptor	oxidoreductase activity, acting on the aldehyde or oxo group of donors, NAD or NADP as acceptor	oxidoreductase activity, acting on the aldehyde or oxo group of donors, NAD or NADP as acceptor		GO:0016620						Aldehyde dehydrogenase family		17510324		IPR016161;IPR016163;IPR016160;IPR029510;IPR016162;IPR015590;	2104860	AaeL_AAEL009029	AaeL_AAEL009029
108874934	403183002	EAT39159.2	glutathione-s-transferase theta, gst [Aedes aegypti]	Q16X21	Q16X21_AEDAE	unreviewed	AAEL009020-PA	GSTT3 AaeL_AAEL009020	232											GST superfamily		17510324	7159.AAEL009020-PA;	IPR010987;IPR004045;IPR004046;IPR012336;	2088611	AaeL_AAEL009020	AaeL_AAEL009020
108874991	108874991	EAT39216.1	ras-related protein Rab-39B, putative [Aedes aegypti]	Q16XA1	Q16XA1_AEDAE	unreviewed	AAEL008959-PA	AaeL_AAEL008959	219	GTP binding; protein transport; small GTPase mediated signal transduction	protein transport; small GTPase mediated signal transduction	GTP binding		GO:0005525; GO:0015031; GO:0007264						Small GTPase superfamily, Rab family		17510324	7159.AAEL008959-PA;	IPR027417;IPR005225;IPR001806;IPR003579;	2108548	AaeL_AAEL008959	AaeL_AAEL008959
108875013	108875013	EAT39238.1	conserved hypothetical protein [Aedes aegypti]	Q16X80	Q16X80_AEDAE	unreviewed	AAEL008942-PA	AaeL_AAEL008942	321													17510324	7159.AAEL008942-PA;	IPR008610;	2107601	AaeL_AAEL008942	AaeL_AAEL008942
108875026	108875026	EAT39251.1	myosin regulatory light chain 2 smooth muscle [Aedes aegypti]	Q16XC2	Q16XC2_AEDAE	unreviewed	AAEL008921-PA (AAEL008921-PD)	AaeL_AAEL008921	174	calcium ion binding		calcium ion binding		GO:0005509								17510324;		IPR011992;IPR018247;IPR002048;	2113571	AaeL_AAEL008921	AaeL_AAEL008921
108875037	108875037	EAT39262.1	protein phosphatase-2b [Aedes aegypti]	Q16XB2	Q16XB2_AEDAE	unreviewed	Serine/threonine-protein phosphatase (EC 3.1.3.16) (Fragment)	AaeL_AAEL008930	491	phosphoprotein phosphatase activity	phosphoprotein phosphatase activity	phosphoprotein phosphatase activity		GO:0004721						PPP phosphatase family		17510324	7159.AAEL008930-PA;	IPR004843;IPR029052;IPR006186;	2112760	AaeL_AAEL008930	AaeL_AAEL008930
108875075	108875075	EAT39300.1	cytochrome c oxidase,-subunit VIb, putative [Aedes aegypti]	Q16XG7	Q16XG7_AEDAE	unreviewed	AAEL008880-PA	AaeL_AAEL008880	86	cytochrome-c oxidase activity; mitochondrion	cytochrome-c oxidase activity	cytochrome-c oxidase activity	mitochondrion	GO:0004129; GO:0005739								17510324	7159.AAEL008880-PA;	IPR003213;	2084665	AaeL_AAEL008880	AaeL_AAEL008880
108875086	108875086	EAT39311.1	diacylglycerol o-acyltransferase [Aedes aegypti]	Q16XF9	Q16XF9_AEDAE	unreviewed	AAEL008878-PA	AaeL_AAEL008878	353	transferase activity, transferring acyl groups other than amino-acyl groups	transferase activity, transferring acyl groups other than amino-acyl groups	transferase activity, transferring acyl groups other than amino-acyl groups		GO:0016747								17510324		IPR007130;	2096365	AaeL_AAEL008878	AaeL_AAEL008878
108875094	108875094	EAT39319.1	conserved hypothetical protein [Aedes aegypti]	Q16XJ0	Q16XJ0_AEDAE	unreviewed	AAEL008862-PA	AaeL_AAEL008862	1011	catalytic activity; metal ion binding	catalytic activity	catalytic activity; metal ion binding		GO:0003824; GO:0046872						Peptidase M16 family		17510324	7159.AAEL008862-PA;	IPR011249;IPR011237;IPR011765;IPR007863;	2094933	AaeL_AAEL008862	AaeL_AAEL008862
108875130	108875130	EAT39355.1	ATP synthase gamma subunit [Aedes aegypti]	Q16XK3	Q16XK3_AEDAE	unreviewed	ATP synthase subunit gamma	AaeL_AAEL008848	297	ATP synthesis coupled proton transport; proton-transporting ATPase activity, rotational mechanism; proton-transporting ATP synthase activity, rotational mechanism; proton-transporting ATP synthase complex, catalytic core F(1)	ATP synthesis coupled proton transport; proton-transporting ATPase activity, rotational mechanism; proton-transporting ATP synthase activity, rotational mechanism	proton-transporting ATPase activity, rotational mechanism; proton-transporting ATP synthase activity, rotational mechanism	proton-transporting ATP synthase complex, catalytic core F(1)	GO:0015986; GO:0046933; GO:0045261; GO:0046961						ATPase gamma chain family		17510324	7159.AAEL008848-PA;	IPR000131;IPR023632;IPR023633;	2086788	AaeL_AAEL008848	AaeL_AAEL008848
108875133	108875133	EAT39358.1	selenophosphate synthase [Aedes aegypti]	Q16XK1	Q16XK1_AEDAE	unreviewed	AAEL008849-PA	AaeL_AAEL008849	398	ATP binding; selenide, water dikinase activity	selenide, water dikinase activity	ATP binding; selenide, water dikinase activity		GO:0005524; GO:0004756								17510324	7159.AAEL008849-PA;	IPR010918;IPR000728;IPR016188;IPR004536;	2099848	AaeL_AAEL008849	AaeL_AAEL008849
108875135	108875135	EAT39360.1	conserved hypothetical protein [Aedes aegypti]	Q16XJ9	Q16XJ9_AEDAE	unreviewed	AAEL008840-PA	AaeL_AAEL008840	741	BBSome; nonmotile primary cilium assembly	nonmotile primary cilium assembly		BBSome	GO:0034464; GO:0035058								17510324	7159.AAEL008840-PA;	IPR016616;IPR029333;IPR029429;IPR029430;IPR015943;	2088647	AaeL_AAEL008840	AaeL_AAEL008840
108875145	108875145	EAT39370.1	conserved hypothetical protein [Aedes aegypti]	Q16XM1	Q16XM1_AEDAE	unreviewed	AAEL008829-PA	AaeL_AAEL008829	2198													17510324	7159.AAEL008829-PA;		2097352	AaeL_AAEL008829	AaeL_AAEL008829
108875168	108875168	EAT39393.1	ATP synthase coupling factor B, putative [Aedes aegypti]	Q16XP9	Q16XP9_AEDAE	unreviewed	AAEL008790-PA	AaeL_AAEL008790	200													17510324	7159.AAEL008790-PA;	IPR026063;	2115419	AaeL_AAEL008790	AaeL_AAEL008790
108875173	108875173	EAT39398.1	ATP synthase alpha subunit vacuolar [Aedes aegypti]	O16109	VATA_AEDAE	reviewed	V-type proton ATPase catalytic subunit A (V-ATPase subunit A) (EC 3.6.3.14) (V-ATPase 69 kDa subunit) (Vacuolar proton pump subunit alpha)	VhaA AaeL_AAEL008787	614	ATP binding; ATP hydrolysis coupled proton transport; proton-transporting ATPase activity, rotational mechanism; proton-transporting V-type ATPase, V1 domain	ATP hydrolysis coupled proton transport; proton-transporting ATPase activity, rotational mechanism	ATP binding; proton-transporting ATPase activity, rotational mechanism	proton-transporting V-type ATPase, V1 domain	GO:0005524; GO:0015991; GO:0046961; GO:0033180						ATPase alpha/beta chains family		9397516; 17510324	7159.AAEL008787-PA;	IPR020003;IPR000793;IPR000194;IPR004100;IPR024034;IPR005725;IPR027417;IPR022878;	2104331	AaeL_AAEL008787	AaeL_AAEL008787
108875177	108875177	EAT39402.1	apolipophorin-III, putative [Aedes aegypti]	Q16XP0	Q16XP0_AEDAE	unreviewed	AAEL008789-PA	AaeL_AAEL008789	196	extracellular region; lipid binding; lipid transport	lipid transport	lipid binding	extracellular region	GO:0005576; GO:0008289; GO:0006869								17510324	7159.AAEL008789-PA;	IPR010009;	2086052	AaeL_AAEL008789	AaeL_AAEL008789
108875178	108875178	EAT39403.1	conserved hypothetical protein [Aedes aegypti]	Q1HRP8	Q1HRP8_AEDAE	unreviewed	AAEL008802-PA (Putative salivary secreted peptide)	AaeL_AAEL008802	84													17204158; 17510324;			2095636	AaeL_AAEL008802	AaeL_AAEL008802
108875180	108875180	EAT39405.1	hypothetical protein AaeL_AAEL008797 [Aedes aegypti]	Q16XN7	Q16XN7_AEDAE	unreviewed	AAEL008797-PA	AaeL_AAEL008797	301													17510324			2090533	AaeL_AAEL008797	AaeL_AAEL008797
108875181	108875181	EAT39406.1	hypothetical protein AaeL_AAEL008799 [Aedes aegypti]	Q16XN6	Q16XN6_AEDAE	unreviewed	AAEL008799-PA	AaeL_AAEL008799	365													17510324			2090892	AaeL_AAEL008799	AaeL_AAEL008799
108875197	108875197	EAT39422.1	laminin A chain, putative [Aedes aegypti]	Q16XT3	Q16XT3_AEDAE	unreviewed	AAEL008773-PA	AaeL_AAEL008773	3701	cell adhesion	cell adhesion			GO:0007155								17510324	7159.AAEL008773-PA;	IPR013320;IPR013032;IPR002049;IPR018031;IPR000034;IPR010307;IPR001791;IPR008211;	2115056	AaeL_AAEL008773	AaeL_AAEL008773
108875198	108875198	EAT39423.1	proteasome subunit beta type [Aedes aegypti]	Q16XT2	Q16XT2_AEDAE	unreviewed	AAEL008770-PA	AaeL_AAEL008770	231	proteasome core complex; proteolysis involved in cellular protein catabolic process; threonine-type endopeptidase activity	proteolysis involved in cellular protein catabolic process; threonine-type endopeptidase activity	threonine-type endopeptidase activity	proteasome core complex	GO:0005839; GO:0051603; GO:0004298								17510324	7159.AAEL008770-PA;	IPR029055;IPR001353;IPR023333;	2084102	AaeL_AAEL008770	AaeL_AAEL008770
108875224	108875224	EAT39449.1	DNA-directed RNA polymerase II subunit [Aedes aegypti]	Q16XU4	Q16XU4_AEDAE	unreviewed	AAEL008755-PA	AaeL_AAEL008755	275	DNA-directed RNA polymerase activity; transcription, DNA-templated	DNA-directed RNA polymerase activity; transcription, DNA-templated	DNA-directed RNA polymerase activity		GO:0003899; GO:0006351								17510324	7159.AAEL008755-PA;	IPR011262;IPR011263;IPR009025;	2107563	AaeL_AAEL008755	AaeL_AAEL008755
108875235	108875235	EAT39460.1	synaptic glycoprotein sc2 [Aedes aegypti]	Q16XY3	Q16XY3_AEDAE	unreviewed	AAEL008740-PA	AaeL_AAEL008740	300	cytoplasm; integral component of membrane; lipid metabolic process; oxidoreductase activity, acting on the CH-CH group of donors	lipid metabolic process; oxidoreductase activity, acting on the CH-CH group of donors	oxidoreductase activity, acting on the CH-CH group of donors	cytoplasm; integral component of membrane	GO:0005737; GO:0016021; GO:0006629; GO:0016627								17510324	7159.AAEL008740-PA;	IPR001104;IPR000626;IPR029071;	2095996	AaeL_AAEL008740	AaeL_AAEL008740
108875236	108875236	EAT39461.1	importin (ran-binding protein) [Aedes aegypti]	Q16XY2	Q16XY2_AEDAE	unreviewed	AAEL008741-PA	AaeL_AAEL008741	972	intracellular protein transport; nucleus	intracellular protein transport		nucleus	GO:0006886; GO:0005634								17510324	7159.AAEL008741-PA;	IPR011989;IPR016024;IPR005043;IPR013713;IPR001494;	2092183	AaeL_AAEL008741	AaeL_AAEL008741
108875244	108875244	EAT39469.1	DEAD box ATP-dependent RNA helicase [Aedes aegypti]	Q16XX4	Q16XX4_AEDAE	unreviewed	AAEL008738-PA	AaeL_AAEL008738	911	ATP binding; ATP-dependent helicase activity; nucleic acid binding	ATP-dependent helicase activity	ATP binding; ATP-dependent helicase activity; nucleic acid binding		GO:0005524; GO:0008026; GO:0003676						DEAD box helicase family		17510324	7159.AAEL008738-PA;	IPR011545;IPR014001;IPR001650;IPR027417;IPR000629;IPR014014;	2111988	AaeL_AAEL008738	AaeL_AAEL008738
108875253	108875253	EAT39478.1	conserved hypothetical protein [Aedes aegypti]	Q16XW6	Q16XW6_AEDAE	unreviewed	AAEL008734-PA	AaeL_AAEL008734	362													17510324	7159.AAEL008734-PA;	IPR029058;IPR008547;	2095789	AaeL_AAEL008734	AaeL_AAEL008734
108875262	108875262	EAT39487.1	Sm protein G, putative [Aedes aegypti]	Q16XZ1	Q16XZ1_AEDAE	unreviewed	AAEL008719-PA	AaeL_AAEL008719	76													17510324	7159.AAEL008719-PA;	IPR010920;IPR001163;IPR006649;	2086931	AaeL_AAEL008719	AaeL_AAEL008719
108875269	108875269	EAT39494.1	conserved hypothetical protein [Aedes aegypti]	Q16Y09	Q16Y09_AEDAE	unreviewed	AAEL008700-PA	AaeL_AAEL008700	285	cytoplasm; mRNA processing; nucleus; RNA binding	mRNA processing	RNA binding	cytoplasm; nucleus	GO:0003723; GO:0005737; GO:0006397; GO:0005634								17510324	7159.AAEL008700-PA;	IPR010304;IPR002999;	2106417	AaeL_AAEL008700	AaeL_AAEL008700
108875292	108875292	EAT39517.1	barrier-to-autointegration factor, putative [Aedes aegypti]	Q1HRI3	Q1HRI3_AEDAE	unreviewed	AAEL008692-PA (DNA-bridging protein BAF)	AaeL_AAEL008692	90	DNA binding		DNA binding		GO:0003677								17204158; 17510324;	7159.AAEL008692-PA;	IPR004122;	2109055	AaeL_AAEL008692	AaeL_AAEL008692
108875294	108875294	EAT39519.1	tar RNA binding protein (trbp) [Aedes aegypti]	Q16Y15	Q16Y15_AEDAE	unreviewed	AAEL008687-PA	AaeL_AAEL008687	329													17510324	7159.AAEL008687-PA;	IPR014720;	2109074	AaeL_AAEL008687	AaeL_AAEL008687
108875299	108875299	EAT39524.1	conserved hypothetical protein [Aedes aegypti]	Q16Y35	Q16Y35_AEDAE	unreviewed	AAEL008678-PA	AaeL_AAEL008678	254													17510324	7159.AAEL008678-PA;	IPR001715;IPR004953;IPR027328;	2096866	AaeL_AAEL008678	AaeL_AAEL008678
108875334	108875334	EAT39559.1	midline fasciclin [Aedes aegypti]	Q16Y51	Q16Y51_AEDAE	unreviewed	AAEL008657-PA	AaeL_AAEL008657	560													17510324	7159.AAEL008657-PA;	IPR000782;	2086550	AaeL_AAEL008657	AaeL_AAEL008657
108875336	108875336	EAT39561.1	conserved hypothetical protein [Aedes aegypti]	Q16Y78	Q16Y78_AEDAE	unreviewed	AAEL008642-PA	AaeL_AAEL008642	2426													17510324	7159.AAEL008642-PA;	IPR016024;IPR001623;IPR025640;	2103420	AaeL_AAEL008642	AaeL_AAEL008642
108875340	108875340	EAT39565.1	GTP-binding protein (o) alpha subunit, gnao [Aedes aegypti]	Q16Y75	Q16Y75_AEDAE	unreviewed	AAEL008641-PA	AaeL_AAEL008641	354	adenylate cyclase-modulating G-protein coupled receptor signaling pathway; GTPase activity; GTP binding; signal transducer activity	adenylate cyclase-modulating G-protein coupled receptor signaling pathway; GTPase activity; signal transducer activity	GTPase activity; GTP binding; signal transducer activity		GO:0005525; GO:0003924; GO:0007188; GO:0004871								17510324	7159.AAEL008641-PA;	IPR001408;IPR001019;IPR011025;IPR027417;	2088363	AaeL_AAEL008641	AaeL_AAEL008641
108875341	108875341	EAT39566.1	conserved hypothetical protein [Aedes aegypti]	Q16Y73	Q16Y73_AEDAE	unreviewed	AAEL008640-PA	AaeL_AAEL008640	274	odorant binding		odorant binding		GO:0005549								17510324		IPR006170;IPR023316;	2105793	AaeL_AAEL008640	AaeL_AAEL008640
108875362	108875362	EAT39587.1	cdk1 [Aedes aegypti]	Q16Y81	Q16Y81_AEDAE	unreviewed	AAEL008621-PA	AaeL_AAEL008621	298	ATP binding; protein serine/threonine kinase activity	protein serine/threonine kinase activity	ATP binding; protein serine/threonine kinase activity		GO:0005524; GO:0004674								17510324	7159.AAEL008621-PA;	IPR011009;IPR000719;IPR017441;IPR002290;IPR008271;	2094706	AaeL_AAEL008621	AaeL_AAEL008621
108875368	108875368	EAT39593.1	TraB, putative [Aedes aegypti]	Q16YA2	Q16YA2_AEDAE	unreviewed	AAEL008613-PA (AAEL008613-PB)	AaeL_AAEL008613	513													17510324;	7159.AAEL008613-PA;	IPR002816;	2083895	AaeL_AAEL008613	AaeL_AAEL008613
108875404	108875404	EAT39629.1	regulator of chromosome condensation [Aedes aegypti]	Q16YE0	Q16YE0_AEDAE	unreviewed	AAEL008575-PA	AaeL_AAEL008575	478	cell division; endosome organization; mitotic cell cycle	cell division; endosome organization; mitotic cell cycle			GO:0051301; GO:0007032; GO:0000278								17510324	7159.AAEL008575-PA;	IPR009091;IPR028641;IPR000408;	2087841	AaeL_AAEL008575	AaeL_AAEL008575
108875430	108875430	EAT39655.1	metalloprotease m41 ftsh [Aedes aegypti]	Q16YE9	Q16YE9_AEDAE	unreviewed	AAEL008565-PA	AaeL_AAEL008565	771	ATP binding; integral component of membrane; metalloendopeptidase activity; zinc ion binding	metalloendopeptidase activity	ATP binding; metalloendopeptidase activity; zinc ion binding	integral component of membrane	GO:0005524; GO:0016021; GO:0004222; GO:0008270								17510324	7159.AAEL008565-PA;	IPR003593;IPR003959;IPR003960;IPR005936;IPR027417;IPR011546;IPR000642;	2093185	AaeL_AAEL008565	AaeL_AAEL008565
108875436	108875436	EAT39661.1	kinesin heavy chain subunit [Aedes aegypti]	Q16YJ5	Q16YJ5_AEDAE	unreviewed	AAEL008542-PA	AaeL_AAEL008542	931	ATP binding; kinesin complex; microtubule; microtubule-based movement; microtubule motor activity	microtubule-based movement; microtubule motor activity	ATP binding; microtubule motor activity	kinesin complex; microtubule	GO:0005524; GO:0005871; GO:0005874; GO:0003777; GO:0007018						TRAFAC class myosin-kinesin ATPase superfamily, Kinesin family		17510324	7159.AAEL008542-PA;	IPR027640;IPR019821;IPR001752;IPR027417;	2102578	AaeL_AAEL008542	AaeL_AAEL008542
108875471	108875471	EAT39696.1	rac GTPase [Aedes aegypti]	Q16YG0	CDC42_AEDAE	reviewed	Cdc42 homolog	Cdc42 AaeL_AAEL008543	191	adherens junction; GTP binding; intracellular; maintenance of protein location; multicellular organismal development; plasma membrane; positive regulation of protein kinase activity; small GTPase mediated signal transduction	maintenance of protein location; multicellular organismal development; positive regulation of protein kinase activity; small GTPase mediated signal transduction	GTP binding	adherens junction; intracellular; plasma membrane	GO:0005525; GO:0005912; GO:0005622; GO:0045185; GO:0007275; GO:0005886; GO:0045860; GO:0007264					SUBCELLULAR LOCATION: Cell junction, adherens junction {ECO:0000250|UniProtKB:P40793}. Cell membrane {ECO:0000250}; Lipid-anchor {ECO:0000250|UniProtKB:P40793}.	Small GTPase superfamily, Rho family, CDC42 subfamily		17510324	7159.AAEL008543-PA;	IPR027417;IPR005225;IPR001806;IPR003578;	2104468	AaeL_AAEL008543	AaeL_AAEL008543
108875477	108875477	EAT39702.1	elongation factor tu (ef-tu) [Aedes aegypti]	Q16YK5	Q16YK5_AEDAE	unreviewed	Elongation factor Tu	AaeL_AAEL008517	463	GTPase activity; GTP binding; intracellular; translation elongation factor activity	GTPase activity; translation elongation factor activity	GTPase activity; GTP binding; translation elongation factor activity	intracellular	GO:0005525; GO:0003924; GO:0005622; GO:0003746						TRAFAC class translation factor GTPase superfamily, Classic translation factor GTPase family, EF-Tu/EF-1A subfamily		17510324	7159.AAEL008517-PA;	IPR000795;IPR027417;IPR009000;IPR009001;IPR004161;IPR004541;IPR004160;	2089528	AaeL_AAEL008517	AaeL_AAEL008517
108875497	108875497	EAT39722.1	DEAD box ATP-dependent RNA helicase [Aedes aegypti]	Q16YL3	Q16YL3_AEDAE	unreviewed	AAEL008500-PA	AaeL_AAEL008500	439	ATP binding; ATP-dependent helicase activity; nucleic acid binding	ATP-dependent helicase activity	ATP binding; ATP-dependent helicase activity; nucleic acid binding		GO:0005524; GO:0008026; GO:0003676						DEAD box helicase family		17510324	7159.AAEL008500-PA;	IPR011545;IPR014001;IPR001650;IPR027417;IPR000629;IPR014014;	2085312	AaeL_AAEL008500	AaeL_AAEL008500
108875505	108875505	EAT39730.1	conserved hypothetical protein [Aedes aegypti]	Q16YP3	Q16YP3_AEDAE	unreviewed	AAEL008485-PA	AaeL_AAEL008485	259													17510324		IPR009832;	2102095	AaeL_AAEL008485	AaeL_AAEL008485
108875508	108875508	EAT39733.1	conserved hypothetical protein [Aedes aegypti]	Q16YP0	Q16YP0_AEDAE	unreviewed	AAEL008469-PA	AaeL_AAEL008469	89													17510324	7159.AAEL008469-PA;	IPR021148;IPR008476;IPR023139;	2089256	AaeL_AAEL008469	AaeL_AAEL008469
108875516	108875516	EAT39741.1	60S ribosomal protein L18 [Aedes aegypti]	Q1HR62	RL18_AEDAE	reviewed	60S ribosomal protein L18	RpL18 AaeL_AAEL008481	189	ribosome; structural constituent of ribosome; translation	translation	structural constituent of ribosome	ribosome	GO:0005840; GO:0003735; GO:0006412					SUBCELLULAR LOCATION: Cytoplasm {ECO:0000250}.	Ribosomal protein L18e family		17204158; 17510324	7159.AAEL008481-PB;	IPR000039;IPR021131;	2103401	AaeL_AAEL008481	AaeL_AAEL008481
108875525	108875525	EAT39750.1	cysteine synthase [Aedes aegypti]	Q16YQ8	Q16YQ8_AEDAE	unreviewed	Cystathionine beta-synthase (EC 4.2.1.22)	AaeL_AAEL008468	545	adenyl nucleotide binding; cystathionine beta-synthase activity; cysteine biosynthetic process from serine; cysteine biosynthetic process via cystathionine; cytoplasm	cystathionine beta-synthase activity; cysteine biosynthetic process from serine; cysteine biosynthetic process via cystathionine	adenyl nucleotide binding; cystathionine beta-synthase activity	cytoplasm	GO:0030554; GO:0004122; GO:0006535; GO:0019343; GO:0005737						Cysteine synthase/cystathionine beta-synthase family		17510324	7159.AAEL008468-PA;	IPR000644;IPR005857;IPR001216;IPR001926;	2111660	AaeL_AAEL008468	AaeL_AAEL008468
108875562	108875562	EAT39787.1	a kinase anchor protein [Aedes aegypti]	Q16YU5	Q16YU5_AEDAE	unreviewed	AAEL008431-PA	AaeL_AAEL008431	588	RNA binding		RNA binding		GO:0003723								17510324	7159.AAEL008431-PA;	IPR004087;IPR004088;IPR002999;	2096015	AaeL_AAEL008431	AaeL_AAEL008431
108875598	108875598	EAT39823.1	conserved hypothetical protein [Aedes aegypti]	Q16YW5	Q16YW5_AEDAE	unreviewed	AAEL008403-PA	AaeL_AAEL008403	222													17510324	7159.AAEL008403-PA;	IPR002110;IPR020683;	2105940	AaeL_AAEL008403	AaeL_AAEL008403
108875602	108875602	EAT39827.1	mitochondrial import inner membrane translocase subunit tim44 [Aedes aegypti]	Q16YW1	Q16YW1_AEDAE	unreviewed	Mitochondrial import inner membrane translocase subunit TIM44	AaeL_AAEL008412	433	intracellular protein transport; mitochondrial inner membrane; P-P-bond-hydrolysis-driven protein transmembrane transporter activity	intracellular protein transport; P-P-bond-hydrolysis-driven protein transmembrane transporter activity	P-P-bond-hydrolysis-driven protein transmembrane transporter activity	mitochondrial inner membrane	GO:0015450; GO:0006886; GO:0005743					SUBCELLULAR LOCATION: Mitochondrion inner membrane {ECO:0000256|PIRNR:PIRNR037871}.	Tim44 family		17510324	7159.AAEL008412-PA;	IPR017303;IPR007379;	2108389	AaeL_AAEL008412	AaeL_AAEL008412
108875607	108875607	EAT39832.1	hypothetical protein AaeL_AAEL008377 [Aedes aegypti]	Q16YZ4	Q16YZ4_AEDAE	unreviewed	AAEL008377-PA	AaeL_AAEL008377	2031													17510324	7159.AAEL008377-PA;	IPR019527;	2110974	AaeL_AAEL008377	AaeL_AAEL008377
108875641	108875641	EAT39866.1	serine protease inhibitor, serpin [Aedes aegypti]	Q16Z02	Q16Z02_AEDAE	unreviewed	AAEL008364-PA	SRPN9 AaeL_AAEL008364	423	extracellular space			extracellular space	GO:0005615						Serpin family		17510324	7159.AAEL008364-PA;	IPR023795;IPR023796;IPR000215;	2107228	AaeL_AAEL008364	AaeL_AAEL008364
108875647	403182954	EAT39872.2	cd36 antigen [Aedes aegypti]	Q16YZ7	Q16YZ7_AEDAE	unreviewed	AAEL008370-PA (Fragment)	SCRB17 AaeL_AAEL008370	477	cell adhesion; integral component of membrane	cell adhesion		integral component of membrane	GO:0007155; GO:0016021								17510324	7159.AAEL008370-PA;	IPR002159;	2089149	AaeL_AAEL008370	AaeL_AAEL008370
108875658	108875658	EAT39883.1	ribosomal protein L28, putative [Aedes aegypti]	Q1HRJ1	Q1HRJ1_AEDAE	unreviewed	AAEL008353-PA (AAEL008353-PB) (Ribosomal protein L28)	AaeL_AAEL008353	152	ribosome; structural constituent of ribosome; translation	translation	structural constituent of ribosome	ribosome	GO:0005840; GO:0003735; GO:0006412								17204158; 17510324;	7159.AAEL008353-PA;	IPR029004;IPR002672;	2096295	AaeL_AAEL008353	AaeL_AAEL008353
108875666	108875666	EAT39891.1	adenosylhomocysteinase [Aedes aegypti]	Q1HQR0	Q1HQR0_AEDAE	unreviewed	Adenosylhomocysteinase (EC 3.3.1.1)	AaeL_AAEL008341	432	adenosylhomocysteinase activity; one-carbon metabolic process	adenosylhomocysteinase activity; one-carbon metabolic process	adenosylhomocysteinase activity		GO:0004013; GO:0006730				PATHWAY: Amino-acid biosynthesis; L-homocysteine biosynthesis; L-homocysteine from S-adenosyl-L-homocysteine: step 1/1. {ECO:0000256|RuleBase:RU000548}.		Adenosylhomocysteinase family		17204158; 17510324;	7159.AAEL008341-PA;	IPR000043;IPR015878;IPR016040;IPR020082;	2114079	AaeL_AAEL008341	AaeL_AAEL008341
108875668	108875668	EAT39893.1	cell adhesion molecule [Aedes aegypti]	Q16Z16	Q16Z16_AEDAE	unreviewed	AAEL008340-PA (Fragment)	AaeL_AAEL008340	1182													17510324	7159.AAEL008340-PA;	IPR003961;IPR007110;IPR013783;IPR013098;IPR003599;IPR003598;IPR026966;	2089759	AaeL_AAEL008340	AaeL_AAEL008340
108875687	108875687	EAT39912.1	hexaprenyldihydroxybenzoate methyltransferase [Aedes aegypti]	Q16Z38	Q16Z38_AEDAE	unreviewed	AAEL008330-PA	AaeL_AAEL008330	305	2-polyprenyl-6-methoxy-1,4-benzoquinone methyltransferase activity; S-adenosylmethionine-dependent methyltransferase activity; ubiquinone biosynthetic process	2-polyprenyl-6-methoxy-1,4-benzoquinone methyltransferase activity; S-adenosylmethionine-dependent methyltransferase activity; ubiquinone biosynthetic process	2-polyprenyl-6-methoxy-1,4-benzoquinone methyltransferase activity; S-adenosylmethionine-dependent methyltransferase activity		GO:0008425; GO:0008757; GO:0006744								17510324	7159.AAEL008330-PA;	IPR000780;IPR029063;IPR010233;	2100567	AaeL_AAEL008330	AaeL_AAEL008330
108875688	108875688	EAT39913.1	protein disulfide isomerase [Aedes aegypti]	Q16Z37	Q16Z37_AEDAE	unreviewed	AAEL008319-PA	AaeL_AAEL008319	636	cell redox homeostasis	cell redox homeostasis			GO:0045454								17510324	7159.AAEL008319-PA;	IPR012336;IPR017937;IPR013766;	2086705	AaeL_AAEL008319	AaeL_AAEL008319
108875691	108875691	EAT39916.1	60S ribosomal protein L24 [Aedes aegypti]	Q1HR85	Q1HR85_AEDAE	unreviewed	AAEL008329-PA (Ribosomal protein L24)	AaeL_AAEL008329	153	ribosome			ribosome	GO:0005840								17204158; 17510324;	7159.AAEL008329-PA;	IPR023441;IPR000988;	2109744	AaeL_AAEL008329	AaeL_AAEL008329
108875692	108875692	EAT39917.1	conserved hypothetical protein [Aedes aegypti]	Q16Z33	Q16Z33_AEDAE	unreviewed	AAEL008328-PA	AaeL_AAEL008328	128	integral component of membrane			integral component of membrane	GO:0016021								17510324	7159.AAEL008328-PA;	IPR005344;	2111566	AaeL_AAEL008328	AaeL_AAEL008328
108875705	108875705	EAT39930.1	calponin/transgelin [Aedes aegypti]	Q16Z50	Q16Z50_AEDAE	unreviewed	AAEL008303-PA	AaeL_AAEL008303	169	actomyosin structure organization	actomyosin structure organization			GO:0031032								17510324	7159.AAEL008303-PA;	IPR001997;IPR000557;IPR001715;IPR003096;	2110045	AaeL_AAEL008303	AaeL_AAEL008303
108875726	108875726	EAT39951.1	conserved hypothetical protein [Aedes aegypti]	Q16Z72	Q16Z72_AEDAE	unreviewed	AAEL008291-PA	AaeL_AAEL008291	286	cell redox homeostasis; glycerol ether metabolic process; protein disulfide oxidoreductase activity	cell redox homeostasis; glycerol ether metabolic process; protein disulfide oxidoreductase activity	protein disulfide oxidoreductase activity		GO:0045454; GO:0006662; GO:0015035								17510324	7159.AAEL008291-PA;	IPR008979;IPR010400;IPR005746;IPR012336;IPR017937;IPR013766;	2111062	AaeL_AAEL008291	AaeL_AAEL008291
108875746	108875746	EAT39971.1	hypothetical protein AaeL_AAEL008280 [Aedes aegypti]	Q16Z89	Q16Z89_AEDAE	unreviewed	AAEL008280-PA	AaeL_AAEL008280	302													17510324			2101875	AaeL_AAEL008280	AaeL_AAEL008280
108875770	108875770	EAT39995.1	heterogeneous nuclear ribonucleoprotein 27c [Aedes aegypti]	Q1HR40	Q1HR40_AEDAE	unreviewed	AAEL008257-PA (RNA-binding protein musashi/mRNA cleavage and polyadenylation factor I complex subunit HRP1)	AaeL_AAEL008257	398	nucleic acid binding; nucleotide binding		nucleic acid binding; nucleotide binding		GO:0003676; GO:0000166								17204158; 17510324;	7159.AAEL008257-PA;	IPR012677;IPR000504;	2101600	AaeL_AAEL008257	AaeL_AAEL008257
108875783	108875783	EAT40008.1	surfeit locus protein [Aedes aegypti]	Q16ZD9	Q16ZD9_AEDAE	unreviewed	AAEL008235-PA (Fragment)	AaeL_AAEL008235	229	membrane			membrane	GO:0016020								17510324	7159.AAEL008235-PA;	IPR002994;	2100576	AaeL_AAEL008235	AaeL_AAEL008235
108875800	108875800	EAT40025.1	aconitase [Aedes aegypti]	Q16ZG5	Q16ZG5_AEDAE	unreviewed	AAEL008216-PA	AaeL_AAEL008216	901	metabolic process	metabolic process			GO:0008152								17510324		IPR015931;IPR015937;IPR001030;IPR015928;IPR015934;IPR006249;IPR015932;IPR018136;IPR000573;	2108492	AaeL_AAEL008216	AaeL_AAEL008216
108875828	403182936	EJY57732.1	40S ribosomal protein S3 [Aedes aegypti]	J9HFW1	J9HFW1_AEDAE	unreviewed	AAEL008192-PB	AaeL_AAEL008192	256	RNA binding; small ribosomal subunit; structural constituent of ribosome; translation	translation	RNA binding; structural constituent of ribosome	small ribosomal subunit	GO:0003723; GO:0015935; GO:0003735; GO:0006412						Ribosomal protein S3P family		17510324		IPR004087;IPR015946;IPR004044;IPR009019;IPR001351;IPR018280;IPR005703;	2102794	AaeL_AAEL008192	AaeL_AAEL008192
108875829	108875829	EAT40054.1	60S ribosomal protein L6 [Aedes aegypti]	Q16ZH3	Q16ZH3_AEDAE	unreviewed	AAEL008188-PA	AaeL_AAEL008188	264	ribosome; structural constituent of ribosome; translation	translation	structural constituent of ribosome	ribosome	GO:0005840; GO:0003735; GO:0006412								17510324	7159.AAEL008188-PA;	IPR000915;IPR014722;IPR008991;	2106569	AaeL_AAEL008188	AaeL_AAEL008188
108875840	108875840	EAT40065.1	aspartate ammonia lyase [Aedes aegypti]	Q16ZK9	Q16ZK9_AEDAE	unreviewed	AAEL008167-PA	AaeL_AAEL008167	435	fumarate hydratase activity; fumarate metabolic process; tricarboxylic acid cycle; tricarboxylic acid cycle enzyme complex	fumarate hydratase activity; fumarate metabolic process; tricarboxylic acid cycle	fumarate hydratase activity	tricarboxylic acid cycle enzyme complex	GO:0004333; GO:0006106; GO:0006099; GO:0045239								17510324		IPR005677;IPR024083;IPR018951;IPR020557;IPR000362;IPR022761;IPR008948;	2103370	AaeL_AAEL008167	AaeL_AAEL008167
108875856	108875856	EAT40081.1	mitochondrial ribosomal protein, L44, putative [Aedes aegypti]	Q16ZJ3	Q16ZJ3_AEDAE	unreviewed	AAEL008175-PA	AaeL_AAEL008175	327	ribonuclease III activity; RNA binding; RNA processing	ribonuclease III activity; RNA processing	ribonuclease III activity; RNA binding		GO:0003723; GO:0006396; GO:0004525								17510324	7159.AAEL008175-PA;	IPR000999;	2097947	AaeL_AAEL008175	AaeL_AAEL008175
108875862	108875862	EAT40087.1	conserved hypothetical protein [Aedes aegypti]	Q16ZI7	Q16ZI7_AEDAE	unreviewed	AAEL008182-PA	AaeL_AAEL008182	194													17510324		IPR013761;IPR021129;	2099955	AaeL_AAEL008182	AaeL_AAEL008182
108875864	108875864	EAT40089.1	malate dehydrogenase [Aedes aegypti]	Q16ZI5	Q16ZI5_AEDAE	unreviewed	AAEL008166-PA	AaeL_AAEL008166	419	cellular carbohydrate metabolic process; L-malate dehydrogenase activity; malate metabolic process	cellular carbohydrate metabolic process; L-malate dehydrogenase activity; malate metabolic process	L-malate dehydrogenase activity		GO:0030060; GO:0044262; GO:0006108						LDH/MDH superfamily		17510324	7159.AAEL008166-PA;	IPR001557;IPR022383;IPR001236;IPR015955;IPR010097;IPR016040;	2104555	AaeL_AAEL008166	AaeL_AAEL008166
108875865	108875865	EAT40090.1	RAS, putative [Aedes aegypti]	Q16ZI4	Q16ZI4_AEDAE	unreviewed	AAEL008179-PA (Rheb)	AaeL_AAEL008179	182	GTP binding; GTP catabolic process; membrane; small GTPase mediated signal transduction	GTP catabolic process; small GTPase mediated signal transduction	GTP binding	membrane	GO:0005525; GO:0006184; GO:0016020; GO:0007264								17510324; 21035549;	7159.AAEL008179-PA;	IPR027417;IPR005225;IPR001806;IPR020849;	2097954	AaeL_AAEL008179	AaeL_AAEL008179
108875868	108875868	EAT40093.1	double-stranded RNA-binding protein zn72d [Aedes aegypti]	Q16ZI1	Q16ZI1_AEDAE	unreviewed	AAEL008171-PA	AaeL_AAEL008171	884	nucleic acid binding; zinc ion binding		nucleic acid binding; zinc ion binding		GO:0003676; GO:0008270								17510324	7159.AAEL008171-PA;	IPR006561;IPR007087;IPR015880;IPR003604;	2083752	AaeL_AAEL008171	AaeL_AAEL008171
108875879	108875879	EAT40104.1	hypothetical protein AaeL_AAEL008137 [Aedes aegypti]	Q16ZM2	Q16ZM2_AEDAE	unreviewed	AAEL008137-PA	AaeL_AAEL008137	506													17510324		IPR001810;	2086414	AaeL_AAEL008137	AaeL_AAEL008137
108875897	108875897	EAT40122.1	cytidylate kinase [Aedes aegypti]	Q16ZN6	Q16ZN6_AEDAE	unreviewed	UMP-CMP kinase (EC 2.7.4.14) (Deoxycytidylate kinase) (Uridine monophosphate/cytidine monophosphate kinase)	AaeL_AAEL008131	291	ATP binding; cytidylate kinase activity; cytoplasm; nucleus; pyrimidine nucleotide biosynthetic process; uridylate kinase activity	cytidylate kinase activity; pyrimidine nucleotide biosynthetic process; uridylate kinase activity	ATP binding; cytidylate kinase activity; uridylate kinase activity	cytoplasm; nucleus	GO:0005524; GO:0004127; GO:0005737; GO:0005634; GO:0006221; GO:0009041					SUBCELLULAR LOCATION: Cytoplasm {ECO:0000256|HAMAP-Rule:MF_03172}. Nucleus {ECO:0000256|HAMAP-Rule:MF_03172}.	Adenylate kinase family; Adenylate kinase family, UMP-CMP kinase subfamily		17510324	7159.AAEL008131-PA;	IPR000850;IPR027417;IPR006266;	2116121	AaeL_AAEL008131	AaeL_AAEL008131
108875905	108875905	EAT40130.1	f14p3.9 protein (auxin transport protein) [Aedes aegypti]	Q0IES4	Q0IES4_AEDAE	unreviewed	AAEL008107-PA (Fragment)	AaeL_AAEL008107	5248	ubiquitin-protein transferase activity; zinc ion binding	ubiquitin-protein transferase activity	ubiquitin-protein transferase activity; zinc ion binding		GO:0004842; GO:0008270								17510324	7159.AAEL008107-PA;	IPR025704;IPR017986;IPR003126;IPR013993;	2093942	AaeL_AAEL008107	AaeL_AAEL008107
108875910	108875910	EAT40135.1	procollagen-lysine,2-oxoglutarate 5-dioxygenase [Aedes aegypti]	Q0IER9	Q0IER9_AEDAE	unreviewed	AAEL008099-PA	AaeL_AAEL008099	707	iron ion binding; L-ascorbic acid binding; oxidoreductase activity, acting on paired donors, with incorporation or reduction of molecular oxygen, 2-oxoglutarate as one donor, and incorporation of one atom each of oxygen into both donors	oxidoreductase activity, acting on paired donors, with incorporation or reduction of molecular oxygen, 2-oxoglutarate as one donor, and incorporation of one atom each of oxygen into both donors	iron ion binding; L-ascorbic acid binding; oxidoreductase activity, acting on paired donors, with incorporation or reduction of molecular oxygen, 2-oxoglutarate as one donor, and incorporation of one atom each of oxygen into both donors		GO:0031418; GO:0005506; GO:0016706								17510324	7159.AAEL008099-PA;	IPR029044;IPR005123;IPR006620;	2094725	AaeL_AAEL008099	AaeL_AAEL008099
108875916	108875916	EAT40141.1	40S ribosomal protein S8 [Aedes aegypti]	Q1HRQ9	Q1HRQ9_AEDAE	unreviewed	40S ribosomal protein S8	AaeL_AAEL008103	206	ribosome; structural constituent of ribosome; translation	translation	structural constituent of ribosome	ribosome	GO:0005840; GO:0003735; GO:0006412						Ribosomal protein S8e family		17204158; 17519023; 17510324;	7159.AAEL008103-PB;	IPR001047;IPR022309;IPR018283;	2082937	AaeL_AAEL008103	AaeL_AAEL008103
108875922	108875922	EAT40147.1	ion channel nompc [Aedes aegypti]	Q0IEQ8	Q0IEQ8_AEDAE	unreviewed	AAEL008117-PA	AaeL_AAEL008117	1297													17510324	7159.AAEL008117-PA;	IPR002110;IPR020683;IPR027417;	2085901	AaeL_AAEL008117	AaeL_AAEL008117
108875923	108875923	EAT40148.1	PIWI [Aedes aegypti]	Q16ZS3	Q16ZS3_AEDAE	unreviewed	Piwi-like protein	PIWI2 AaeL_AAEL008098	875	nucleic acid binding		nucleic acid binding		GO:0003676						Argonaute family, Piwi subfamily		17510324	7159.AAEL008098-PA;	IPR003100;IPR003165;IPR012337;	2094368	AaeL_AAEL008098	AaeL_AAEL008098
108875924	108875924	EAT40149.1	PIWI [Aedes aegypti]	Q16ZS2	Q16ZS2_AEDAE	unreviewed	Piwi-like protein (Fragment)	AaeL_AAEL008076	674	nucleic acid binding		nucleic acid binding		GO:0003676						Argonaute family, Piwi subfamily		17510324	7159.AAEL008076-PA;	IPR003100;IPR003165;IPR012337;	2097537	AaeL_AAEL008076	AaeL_AAEL008076
108875928	108875928	EAT40153.1	40S ribosomal protein sa (P40) (34/67 kda laminin receptor) (colon carcinoma laminin-binding protein) [Aedes aegypti]	Q16ZR8	RSSA_AEDAE	reviewed	40S ribosomal protein SA	AaeL_AAEL008083; AaeL_AAEL013694	288	cytosolic small ribosomal subunit; ribosomal small subunit assembly; structural constituent of ribosome; translation	ribosomal small subunit assembly; translation	structural constituent of ribosome	cytosolic small ribosomal subunit	GO:0022627; GO:0000028; GO:0003735; GO:0006412					SUBCELLULAR LOCATION: Cytoplasm {ECO:0000255|HAMAP-Rule:MF_03015}.	Ribosomal protein S2P family		17204158; 17510324	7159.AAEL008083-PA;	IPR001865;IPR018130;IPR027498;IPR005707;IPR023591;	2091881	AaeL_AAEL008083	AaeL_AAEL008083
108875958	108875958	EAT40183.1	conserved hypothetical protein [Aedes aegypti]	Q16ZT8	Q16ZT8_AEDAE	unreviewed	AAEL008073-PA	AaeL_AAEL008073	419													17510324		IPR006861;	2110212	AaeL_AAEL008073	AaeL_AAEL008073
108875970	108875970	EAT40195.1	NADH-plastoquinone oxidoreductase [Aedes aegypti]	Q16ZS6	Q16ZS6_AEDAE	unreviewed	AAEL008072-PA	AaeL_AAEL008072	215	4 iron, 4 sulfur cluster binding; metal ion binding; NADH dehydrogenase (ubiquinone) activity; quinone binding	NADH dehydrogenase (ubiquinone) activity	4 iron, 4 sulfur cluster binding; metal ion binding; NADH dehydrogenase (ubiquinone) activity; quinone binding		GO:0051539; GO:0008137; GO:0046872; GO:0048038						Complex I 20 kDa subunit family		17510324	7159.AAEL008072-PA;	IPR006137;IPR006138;	2097107	AaeL_AAEL008072	AaeL_AAEL008072
108875988	108875988	EAT40213.1	bleomycin hydrolase [Aedes aegypti]	Q1HQS7	Q1HQS7_AEDAE	unreviewed	AAEL008041-PB (Bleomycin hydrolase)	AaeL_AAEL008041	455	cysteine-type endopeptidase activity	cysteine-type endopeptidase activity	cysteine-type endopeptidase activity		GO:0004197								17204158; 17510324;	7159.AAEL008041-PB;	IPR000169;IPR004134;	2100267	AaeL_AAEL008041	AaeL_AAEL008041
108876029	108876029	EAT40254.1	conserved hypothetical protein [Aedes aegypti]	Q0IEU7	Q0IEU7_AEDAE	unreviewed	AAEL007988-PA	AaeL_AAEL007988	178													17510324	7159.AAEL007988-PA;	IPR024096;IPR007194;IPR016721;	2112322	AaeL_AAEL007988	AaeL_AAEL007988
108876035	108876035	EAT40260.1	mitochondrial NADH:ubiquinone oxidoreductase ESSS subunit, putative [Aedes aegypti]	Q0IEU1	Q0IEU1_AEDAE	unreviewed	AAEL008002-PA	AaeL_AAEL008002	157													17510324	7159.AAEL008002-PA;	IPR019329;	2096849	AaeL_AAEL008002	AaeL_AAEL008002
108876038	108876038	EAT40263.1	SEC63 protein, putative [Aedes aegypti]	Q0IET8	Q0IET8_AEDAE	unreviewed	AAEL007987-PA	AaeL_AAEL007987	758	intracellular; posttranslational protein targeting to membrane, translocation; protein transporter activity	posttranslational protein targeting to membrane, translocation; protein transporter activity	protein transporter activity	intracellular	GO:0005622; GO:0031204; GO:0008565								17510324	7159.AAEL007987-PA;	IPR000008;IPR001623;IPR014756;IPR027137;IPR004179;	2097478	AaeL_AAEL007987	AaeL_AAEL007987
108876049	108876049	EAT40274.1	tyrosine transporter [Aedes aegypti]	Q170B8	Q170B8_AEDAE	unreviewed	AAEL007979-PA	AaeL_AAEL007979	831	integral component of membrane; transmembrane transport	transmembrane transport		integral component of membrane	GO:0016021; GO:0055085								17510324	7159.AAEL007979-PA;	IPR004680;	2114672	AaeL_AAEL007979	AaeL_AAEL007979
108876078	108876078	EAT40303.1	glutathione-s-transferase theta, gst [Aedes aegypti]	Q5PY78	Q5PY78_AEDAE	unreviewed	AAEL007962-PA (Glutathione S-transferase e4)	GSTe4 GSTE4 AaeL_AAEL007962	224	transferase activity	transferase activity	transferase activity		GO:0016740						GST superfamily		15944082; 17510324;	7159.AAEL007962-PA;	IPR010987;IPR004045;IPR004046;IPR012336;	2099844	AaeL_AAEL007962	AaeL_AAEL007962
108876083	108876083	EAT40308.1	glutathione-s-transferase theta, gst [Aedes aegypti]	Q170C6	Q170C6_AEDAE	unreviewed	AAEL007947-PA	GSTE3 AaeL_AAEL007947	222											GST superfamily		17510324	7159.AAEL007947-PA;	IPR010987;IPR004045;IPR004046;IPR012336;	2090305	AaeL_AAEL007947	AaeL_AAEL007947
108876087	108876087	EAT40312.1	eukaryotic translation initiation factor 3 subunit [Aedes aegypti]	Q170C2	EIF3H_AEDAE	reviewed	Eukaryotic translation initiation factor 3 subunit H (eIF3h)	AaeL_AAEL007945	336	eukaryotic 43S preinitiation complex; eukaryotic 48S preinitiation complex; eukaryotic translation initiation factor 3 complex; formation of translation preinitiation complex; translation initiation factor activity	formation of translation preinitiation complex; translation initiation factor activity	translation initiation factor activity	eukaryotic 43S preinitiation complex; eukaryotic 48S preinitiation complex; eukaryotic translation initiation factor 3 complex	GO:0016282; GO:0033290; GO:0005852; GO:0001731; GO:0003743					SUBCELLULAR LOCATION: Cytoplasm {ECO:0000255|HAMAP-Rule:MF_03007}.	EIF-3 subunit H family		17510324; 17204158	7159.AAEL007945-PA;	IPR027524;IPR000555;	2101997	AaeL_AAEL007945	AaeL_AAEL007945
108876107	108876107	EAT40332.1	zinc finger protein [Aedes aegypti]	Q170G8	Q170G8_AEDAE	unreviewed	AAEL007921-PA	AaeL_AAEL007921	946	metal ion binding; nucleic acid binding		metal ion binding; nucleic acid binding		GO:0046872; GO:0003676								17510324		IPR007087;IPR015880;IPR013087;	2111251	AaeL_AAEL007921	AaeL_AAEL007921
108876110	108876110	EAT40335.1	eukaryotic translation initiation factor 4 gamma [Aedes aegypti]	Q170G5	Q170G5_AEDAE	unreviewed	AAEL007923-PA	AaeL_AAEL007923	764													17510324	7159.AAEL007923-PA;	IPR016024;IPR003891;IPR016021;IPR003307;	2106922	AaeL_AAEL007923	AaeL_AAEL007923
108876119	108876119	EAT40344.1	moesin/ezrin/radixin [Aedes aegypti]	Q170J7	MOEH_AEDAE	reviewed	Moesin/ezrin/radixin homolog 1	Moe AaeL_AAEL007915	583	actin binding; adherens junction; cytoplasm; cytoskeleton; establishment or maintenance of epithelial cell apical/basal polarity; extrinsic component of membrane; plasma membrane	establishment or maintenance of epithelial cell apical/basal polarity	actin binding	adherens junction; cytoplasm; cytoskeleton; extrinsic component of membrane; plasma membrane	GO:0003779; GO:0005912; GO:0005737; GO:0005856; GO:0045197; GO:0019898; GO:0005886					SUBCELLULAR LOCATION: Cell junction, adherens junction {ECO:0000250|UniProtKB:Q24564}. Cell membrane {ECO:0000250|UniProtKB:Q24564}; Peripheral membrane protein {ECO:0000250|UniProtKB:Q24564}; Cytoplasmic side {ECO:0000250|UniProtKB:Q24564}. Cytoplasm, cytoskeleton {ECO:0000250|UniProtKB:Q24564}.			17510324	7159.AAEL007915-PA;	IPR019749;IPR019750;IPR011174;IPR011259;IPR000798;IPR014352;IPR019748;IPR019747;IPR000299;IPR018979;IPR018980;IPR008954;IPR011993;IPR029071;	2086573	AaeL_AAEL007915	AaeL_AAEL007915
108876165	108876165	EAT40390.1	ubiquinol-cytochrome c reductase complex 14 kd protein [Aedes aegypti]	Q5MM88	Q5MM88_AEDAE	unreviewed	Cytochrome b-c1 complex subunit 7	AaeL_AAEL007868	110	mitochondrial electron transport, ubiquinol to cytochrome c; mitochondrial respiratory chain complex III	mitochondrial electron transport, ubiquinol to cytochrome c		mitochondrial respiratory chain complex III	GO:0006122; GO:0005750					SUBCELLULAR LOCATION: Mitochondrion inner membrane {ECO:0000256|PIRNR:PIRNR000022}.	UQCRB/QCR7 family		17510324;	7159.AAEL007868-PA;	IPR003197;	2097635	AaeL_AAEL007868	AaeL_AAEL007868
108876167	108876167	EAT40392.1	coracle protein, putative [Aedes aegypti]	Q170K4	Q170K4_AEDAE	unreviewed	AAEL007888-PA	AaeL_AAEL007888	1659	cytoplasm; cytoskeleton; extrinsic component of membrane; structural molecule activity		structural molecule activity	cytoplasm; cytoskeleton; extrinsic component of membrane	GO:0005737; GO:0005856; GO:0019898; GO:0005198								17510324	7159.AAEL007888-PA;	IPR008379;IPR019749;IPR019750;IPR000798;IPR014847;IPR014352;IPR019748;IPR019747;IPR000299;IPR018979;IPR018980;IPR011993;IPR029071;	2105718	AaeL_AAEL007888	AaeL_AAEL007888
108876182	108876182	EAT40407.1	rab5 [Aedes aegypti]	Q170P3	Q170P3_AEDAE	unreviewed	AAEL007845-PA	AaeL_AAEL007845	214	GTP binding; protein transport; small GTPase mediated signal transduction	protein transport; small GTPase mediated signal transduction	GTP binding		GO:0005525; GO:0015031; GO:0007264						Small GTPase superfamily, Rab family		17510324	7159.AAEL007845-PA;	IPR027417;IPR005225;IPR001806;IPR003579;	2099755	AaeL_AAEL007845	AaeL_AAEL007845
108876192	108876192	EAT40417.1	hypothetical protein AaeL_AAEL007841 [Aedes aegypti]	Q170N3	Q170N3_AEDAE	unreviewed	AAEL007841-PA	AaeL_AAEL007841	1431													17510324	7159.AAEL007841-PA;	IPR002999;	2101193	AaeL_AAEL007841	AaeL_AAEL007841
108876217	108876217	EAT40442.1	ribosomal protein S29, putative [Aedes aegypti]	Q1HRA1	Q1HRA1_AEDAE	unreviewed	40S ribosomal protein S29 (AAEL007824-PA)	AaeL_AAEL007824	56	ribosome; structural constituent of ribosome; translation	translation	structural constituent of ribosome	ribosome	GO:0005840; GO:0003735; GO:0006412								17204158; 17510324;	7159.AAEL007824-PA;	IPR001209;IPR018271;	2113032	AaeL_AAEL007824	AaeL_AAEL007824
108876223	108876223	EAT40448.1	signalosome, subunit 2, CSN8, putative [Aedes aegypti]	Q170S1	Q170S1_AEDAE	unreviewed	AAEL007821-PA	AaeL_AAEL007821	187													17510324	7159.AAEL007821-PA;		2100845	AaeL_AAEL007821	AaeL_AAEL007821
108876229	108876229	EAT40454.1	PIWI [Aedes aegypti]	Q170R5	Q170R5_AEDAE	unreviewed	Piwi-like protein	AaeL_AAEL007823	944	nucleic acid binding		nucleic acid binding		GO:0003676						Argonaute family, Piwi subfamily		17510324	7159.AAEL007823-PA;	IPR003100;IPR003165;IPR012337;	2095120	AaeL_AAEL007823	AaeL_AAEL007823
108876232	108876232	EAT40457.1	lamin b receptor [Aedes aegypti]	Q170U8	Q170U8_AEDAE	unreviewed	AAEL007803-PA	AaeL_AAEL007803	664	membrane			membrane	GO:0016020								17510324	7159.AAEL007803-PA;	IPR001171;	2086364	AaeL_AAEL007803	AaeL_AAEL007803
108876236	108876236	EAT40461.1	regulator of chromosome condensation [Aedes aegypti]	Q170U4	Q170U4_AEDAE	unreviewed	AAEL007799-PA (AAEL007799-PB)	AaeL_AAEL007799	519													17510324;	7159.AAEL007799-PA;	IPR009091;IPR000408;	2108247	AaeL_AAEL007799	AaeL_AAEL007799
108876284	108876284	EAT40509.1	serine protease inhibitor 4, serpin-4 [Aedes aegypti]	Q0IEW4	Q0IEW4_AEDAE	unreviewed	AAEL007765-PD	SRPN10 AaeL_AAEL007765	379	extracellular space			extracellular space	GO:0005615						Serpin family		17510324		IPR023795;IPR023796;IPR000215;	2097777	AaeL_AAEL007765	AaeL_AAEL007765
108876286	403182894	EJY57701.1	60S ribosomal protein L22 [Aedes aegypti]	Q1HRP2	Q1HRP2_AEDAE	unreviewed	60S ribosomal protein L22 (AAEL007771-PB)	AaeL_AAEL007771	151	ribosome; structural constituent of ribosome; translation	translation	structural constituent of ribosome	ribosome	GO:0005840; GO:0003735; GO:0006412								17204158; 17510324;	7159.AAEL007771-PB;	IPR002671;	2096749	AaeL_AAEL007771	AaeL_AAEL007771
108876305	108876305	EAT40530.1	conserved hypothetical protein [Aedes aegypti]	Q170X9	Q170X9_AEDAE	unreviewed	AAEL007757-PA	AaeL_AAEL007757	421													17510324	7159.AAEL007757-PA;	IPR027417;	2104589	AaeL_AAEL007757	AaeL_AAEL007757
108876308	108876308	EAT40533.1	chloride intracellular channel [Aedes aegypti]	Q170X6	Q170X6_AEDAE	unreviewed	AAEL007761-PA	AaeL_AAEL007761	239													17510324		IPR010987;IPR012336;	2083605	AaeL_AAEL007761	AaeL_AAEL007761
108876310	108876310	EAT40535.1	cytochrome c oxidase, subunit VIIA, putative [Aedes aegypti]	Q1HRM7	Q1HRM7_AEDAE	unreviewed	AAEL007752-PA (Cytochrome c oxidase subunit VIIa)	AaeL_AAEL007752	90	cytochrome-c oxidase activity; mitochondrial respiratory chain	cytochrome-c oxidase activity	cytochrome-c oxidase activity	mitochondrial respiratory chain	GO:0004129; GO:0005746								17204158; 17510324;		IPR003177;	2105113	AaeL_AAEL007752	AaeL_AAEL007752
108876321	108876321	EAT40546.1	Pep12p, putative [Aedes aegypti]	Q170Z8	Q170Z8_AEDAE	unreviewed	AAEL007731-PA	AaeL_AAEL007731	275	membrane; vesicle-mediated transport	vesicle-mediated transport		membrane	GO:0016020; GO:0016192								17510324	7159.AAEL007731-PA;	IPR010989;IPR000727;	2109996	AaeL_AAEL007731	AaeL_AAEL007731
108876332	108876332	EAT40557.1	60S ribosomal protein L21 [Aedes aegypti]	Q1HRN4	Q1HRN4_AEDAE	unreviewed	60S ribosomal protein L21 (AAEL007715-PA) (AAEL007715-PB)	AaeL_AAEL007715	161	ribosome; structural constituent of ribosome; translation	translation	structural constituent of ribosome	ribosome	GO:0005840; GO:0003735; GO:0006412								17204158; 17510324;	7159.AAEL007715-PB;	IPR001147;IPR018259;IPR008991;	2112100	AaeL_AAEL007715	AaeL_AAEL007715
108876333	108876333	EAT40558.1	translation initiation factor 3, subunit S9, putative [Aedes aegypti]	Q0IEY3	EIF3B_AEDAE	reviewed	Eukaryotic translation initiation factor 3 subunit B (eIF3b) (Eukaryotic translation initiation factor 3 subunit 9)	eIF3-S9 AaeL_AAEL007718	688	eukaryotic 43S preinitiation complex; eukaryotic 48S preinitiation complex; eukaryotic translation initiation factor 3 complex; formation of translation preinitiation complex; nucleotide binding; regulation of translational initiation; translation initiation factor activity	formation of translation preinitiation complex; regulation of translational initiation; translation initiation factor activity	nucleotide binding; translation initiation factor activity	eukaryotic 43S preinitiation complex; eukaryotic 48S preinitiation complex; eukaryotic translation initiation factor 3 complex	GO:0016282; GO:0033290; GO:0005852; GO:0001731; GO:0000166; GO:0006446; GO:0003743					SUBCELLULAR LOCATION: Cytoplasm {ECO:0000255|HAMAP-Rule:MF_03001}.	EIF-3 subunit B family		17510324	7159.AAEL007718-PA;	IPR011400;IPR012677;IPR000504;IPR013979;IPR015943;	2095130	AaeL_AAEL007718	AaeL_AAEL007718
108876347	108876347	EAT40572.1	chaperonin [Aedes aegypti]	Q171B7	Q171B7_AEDAE	unreviewed	T-complex protein 1 subunit delta	AaeL_AAEL007702	533	ATP binding; cytoplasm; protein folding	protein folding	ATP binding	cytoplasm	GO:0005524; GO:0005737; GO:0006457						TCP-1 chaperonin family		17510324	7159.AAEL007702-PA;	IPR012717;IPR017998;IPR002194;IPR002423;IPR027409;IPR027413;IPR027410;	2088143	AaeL_AAEL007702	AaeL_AAEL007702
108876352	108876352	EAT40577.1	60S ribosomal protein L9 [Aedes aegypti]	Q1HR72	Q1HR72_AEDAE	unreviewed	AAEL007699-PA (AAEL007699-PB) (AAEL007699-PC) (AAEL007699-PD) (Ribosomal protein L9)	AaeL_AAEL007699	190	ribosome; rRNA binding; structural constituent of ribosome; translation	translation	rRNA binding; structural constituent of ribosome	ribosome	GO:0019843; GO:0005840; GO:0003735; GO:0006412								17204158; 17510324;	7159.AAEL007699-PB;	IPR000702;IPR020040;IPR002359;	2108716	AaeL_AAEL007699	AaeL_AAEL007699
108876354	108876354	EAT40579.1	PIWI [Aedes aegypti]	Q171B3	Q171B3_AEDAE	unreviewed	Piwi-like protein	PIWI4 AaeL_AAEL007698	860	nucleic acid binding		nucleic acid binding		GO:0003676						Argonaute family, Piwi subfamily		17510324	7159.AAEL007698-PA;	IPR003100;IPR003165;IPR012337;	2107093	AaeL_AAEL007698	AaeL_AAEL007698
108876355	108876355	EAT40580.1	malate dehydrogenase [Aedes aegypti]	Q171B2	Q171B2_AEDAE	unreviewed	Malate dehydrogenase (EC 1.1.1.37)	AaeL_AAEL007707	338	cellular carbohydrate metabolic process; L-malate dehydrogenase activity; malate metabolic process; tricarboxylic acid cycle	cellular carbohydrate metabolic process; L-malate dehydrogenase activity; malate metabolic process; tricarboxylic acid cycle	L-malate dehydrogenase activity		GO:0030060; GO:0044262; GO:0006108; GO:0006099						LDH/MDH superfamily, MDH type 2 family		17510324	7159.AAEL007707-PA;	IPR001557;IPR022383;IPR001236;IPR015955;IPR001252;IPR011274;IPR010945;IPR016040;	2083347	AaeL_AAEL007707	AaeL_AAEL007707
108876368	108876368	EAT40593.1	conserved hypothetical protein [Aedes aegypti]	Q171D3	Q171D3_AEDAE	unreviewed	DNA polymerase alpha subunit B	AaeL_AAEL007692	618	DNA binding; DNA-directed DNA polymerase activity; nucleus	DNA-directed DNA polymerase activity	DNA binding; DNA-directed DNA polymerase activity	nucleus	GO:0003677; GO:0003887; GO:0005634					SUBCELLULAR LOCATION: Nucleus {ECO:0000256|PIRNR:PIRNR018300}.	DNA polymerase alpha subunit B family		17510324	7159.AAEL007692-PA;	IPR007185;IPR016722;	2084741	AaeL_AAEL007692	AaeL_AAEL007692
108876370	108876370	EAT40595.1	NADH-ubiquinone oxidoreductase flavoprotein 1 (ndufv1) [Aedes aegypti]	Q171D1	Q171D1_AEDAE	unreviewed	AAEL007681-PA	AaeL_AAEL007681	487	4 iron, 4 sulfur cluster binding; FMN binding; NAD binding; NADH dehydrogenase (ubiquinone) activity	NADH dehydrogenase (ubiquinone) activity	4 iron, 4 sulfur cluster binding; FMN binding; NAD binding; NADH dehydrogenase (ubiquinone) activity		GO:0051539; GO:0010181; GO:0051287; GO:0008137								17510324		IPR001949;IPR019575;IPR011537;IPR011538;IPR019554;	2115758	AaeL_AAEL007681	AaeL_AAEL007681
108876371	108876371	EAT40596.1	conserved hypothetical protein [Aedes aegypti]	Q171D0	Q171D0_AEDAE	unreviewed	AAEL007685-PA	AaeL_AAEL007685	151	metal ion binding		metal ion binding		GO:0046872								17510324	7159.AAEL007685-PA;	IPR000571;	2088134	AaeL_AAEL007685	AaeL_AAEL007685
108876395	108876395	EAT40620.1	hypothetical protein AaeL_AAEL007666 [Aedes aegypti]	Q171E9	Q171E9_AEDAE	unreviewed	AAEL007666-PA	AaeL_AAEL007666	544													17510324			2115513	AaeL_AAEL007666	AaeL_AAEL007666
108876398	108876398	EAT40623.1	low-density lipoprotein receptor (ldl) [Aedes aegypti]	Q171G8	Q171G8_AEDAE	unreviewed	AAEL007657-PA	AaeL_AAEL007657	1847	calcium ion binding; integral component of membrane		calcium ion binding	integral component of membrane	GO:0005509; GO:0016021								17510324		IPR011042;IPR000742;IPR001881;IPR000152;IPR018097;IPR023415;IPR000033;IPR002172;	2097772	AaeL_AAEL007657	AaeL_AAEL007657
108876400	108876400	EAT40625.1	casein kinase [Aedes aegypti]	Q171G6	Q171G6_AEDAE	unreviewed	AAEL007662-PA	AaeL_AAEL007662	323	ATP binding; protein serine/threonine kinase activity	protein serine/threonine kinase activity	ATP binding; protein serine/threonine kinase activity		GO:0005524; GO:0004674						Protein kinase superfamily		17510324	7159.AAEL007662-PA;	IPR011009;IPR000719;IPR017441;IPR008271;	2086952	AaeL_AAEL007662	AaeL_AAEL007662
108876404	108876404	EAT40629.1	suppressor of actin (sac) [Aedes aegypti]	Q171G2	Q171G2_AEDAE	unreviewed	AAEL007660-PA	AaeL_AAEL007660	594	phosphoric ester hydrolase activity	phosphoric ester hydrolase activity	phosphoric ester hydrolase activity		GO:0042578								17510324	7159.AAEL007660-PA;	IPR002013;	2116058	AaeL_AAEL007660	AaeL_AAEL007660
108876406	108876406	EAT40631.1	chaperonin [Aedes aegypti]	Q171G0	Q171G0_AEDAE	unreviewed	AAEL007650-PA	AaeL_AAEL007650	489	ATP binding; cytoplasm; protein folding	protein folding	ATP binding	cytoplasm	GO:0005524; GO:0005737; GO:0006457						TCP-1 chaperonin family		17510324	7159.AAEL007650-PA;	IPR012716;IPR017998;IPR002194;IPR002423;IPR027409;IPR027413;IPR027410;	2113133	AaeL_AAEL007650	AaeL_AAEL007650
108876414	108876414	EAT40639.1	conserved hypothetical protein [Aedes aegypti]	Q171H7	Q171H7_AEDAE	unreviewed	AAEL007647-PA	AaeL_AAEL007647	243													17510324	7159.AAEL007647-PA;	IPR006575;IPR016135;	2115477	AaeL_AAEL007647	AaeL_AAEL007647
108876437	108876437	EAT40662.1	hypothetical protein AaeL_AAEL007629 [Aedes aegypti]	Q171I5	Q171I5_AEDAE	unreviewed	AAEL007629-PA	AaeL_AAEL007629	225													17510324			2103395	AaeL_AAEL007629	AaeL_AAEL007629
108876454	108876454	EAT40679.1	histone h2a [Aedes aegypti]	Q171J5	Q171J5_AEDAE	unreviewed	Histone H2A	AaeL_AAEL007609	126	DNA binding; nucleosome; nucleus		DNA binding	nucleosome; nucleus	GO:0003677; GO:0000786; GO:0005634					SUBCELLULAR LOCATION: Nucleus {ECO:0000256|RuleBase:RU000527}.; SUBCELLULAR LOCATION: Nucleus {ECO:0000256|SAAS:SAAS00155769}. Chromosome {ECO:0000256|SAAS:SAAS00155769}.	Histone H2A family		17510324	7159.AAEL007609-PA;	IPR009072;IPR007125;IPR002119;	2100237	AaeL_AAEL007609	AaeL_AAEL007609
108876474	108876474	EAT40699.1	nuclear pore complex protein nup98 [Aedes aegypti]	Q171M2	Q171M2_AEDAE	unreviewed	AAEL007586-PA	AaeL_AAEL007586	1892	nuclear pore; transport	transport		nuclear pore	GO:0005643; GO:0006810								17510324	7159.AAEL007586-PA;	IPR021967;IPR007230;	2096455	AaeL_AAEL007586	AaeL_AAEL007586
108876476	108876476	EAT40701.1	cathepsin b [Aedes aegypti]	Q171M0	Q171M0_AEDAE	unreviewed	AAEL007585-PA	AaeL_AAEL007585	386	cysteine-type peptidase activity	cysteine-type peptidase activity	cysteine-type peptidase activity		GO:0008234						Peptidase C1 family		17510324	7159.AAEL007585-PA;	IPR025661;IPR000169;IPR025660;IPR013128;IPR000668;IPR015643;	2105092	AaeL_AAEL007585	AaeL_AAEL007585
108876477	108876477	EAT40702.1	cathepsin b [Aedes aegypti]	Q171L9	Q171L9_AEDAE	unreviewed	AAEL007599-PA	AaeL_AAEL007599	342	cysteine-type peptidase activity	cysteine-type peptidase activity	cysteine-type peptidase activity		GO:0008234						Peptidase C1 family		17510324		IPR025661;IPR000169;IPR025660;IPR013128;IPR000668;		AaeL_AAEL007599
108876478	108876478	EAT40703.1	cathepsin b [Aedes aegypti]	Q171L8	Q171L8_AEDAE	unreviewed	AAEL007590-PA	AaeL_AAEL007590	313	cysteine-type peptidase activity	cysteine-type peptidase activity	cysteine-type peptidase activity		GO:0008234						Peptidase C1 family		17510324	7159.AAEL007590-PA;	IPR025661;IPR025660;IPR013128;IPR000668;	2114086	AaeL_AAEL007590	AaeL_AAEL007590
108876490	108876490	EAT40715.1	Rfc5p, putative [Aedes aegypti]	Q171N9	Q171N9_AEDAE	unreviewed	AAEL007581-PA	AaeL_AAEL007581	358	DNA binding; DNA replication	DNA replication	DNA binding		GO:0003677; GO:0006260								17510324	7159.AAEL007581-PA;	IPR008921;IPR027417;IPR013748;	2109739	AaeL_AAEL007581	AaeL_AAEL007581
108876497	108876497	EAT40722.1	leucine rich protein, putative [Aedes aegypti]	Q171R0	Q171R0_AEDAE	unreviewed	AAEL007565-PA	AaeL_AAEL007565	1382													17510324	7159.AAEL007565-PA;	IPR002885;IPR011990;	2090862	AaeL_AAEL007565	AaeL_AAEL007565
108876498	108876498	EAT40723.1	DNA-directed RNA polymerase [Aedes aegypti]	Q171Q8	Q171Q8_AEDAE	unreviewed	AAEL007568-PA	AaeL_AAEL007568	335	DNA binding; DNA-directed RNA polymerase activity; transcription, DNA-templated	DNA-directed RNA polymerase activity; transcription, DNA-templated	DNA binding; DNA-directed RNA polymerase activity		GO:0003677; GO:0003899; GO:0006351								17510324	7159.AAEL007568-PA;	IPR001514;IPR011262;IPR011263;IPR009025;	2088182	AaeL_AAEL007568	AaeL_AAEL007568
108876505	108876505	EAT40730.1	helicase [Aedes aegypti]	Q171Q1	Q171Q1_AEDAE	unreviewed	AAEL007558-PA (Fragment)	AaeL_AAEL007558	814	ATP binding; DNA binding		ATP binding; DNA binding		GO:0005524; GO:0003677								17510324	7159.AAEL007558-PA;	IPR014001;IPR001650;IPR027417;IPR000330;	2097920	AaeL_AAEL007558	AaeL_AAEL007558
108876518	108876518	EAT40743.1	acyl-coa dehydrogenase [Aedes aegypti]	Q171S4	Q171S4_AEDAE	unreviewed	AAEL007555-PA	AaeL_AAEL007555	422	acyl-CoA dehydrogenase activity; flavin adenine dinucleotide binding	acyl-CoA dehydrogenase activity	acyl-CoA dehydrogenase activity; flavin adenine dinucleotide binding		GO:0003995; GO:0050660						Acyl-CoA dehydrogenase family		17510324	7159.AAEL007555-PA;	IPR006089;IPR006091;IPR009075;IPR013786;IPR009100;	2107919	AaeL_AAEL007555	AaeL_AAEL007555
108876528	108876528	EAT40753.1	DNA polymerase delta small subunit [Aedes aegypti]	Q171R3	Q171R3_AEDAE	unreviewed	AAEL007541-PA	AaeL_AAEL007541	458	DNA binding; DNA-directed DNA polymerase activity	DNA-directed DNA polymerase activity	DNA binding; DNA-directed DNA polymerase activity		GO:0003677; GO:0003887								17510324	7159.AAEL007541-PA;	IPR007185;IPR024826;	2107033	AaeL_AAEL007541	AaeL_AAEL007541
108876536	108876536	EAT40761.1	importin beta-2 [Aedes aegypti]	Q171U6	Q171U6_AEDAE	unreviewed	AAEL007521-PA	AaeL_AAEL007521	901	intracellular protein transport; nucleus	intracellular protein transport		nucleus	GO:0006886; GO:0005634								17510324	7159.AAEL007521-PA;	IPR011989;IPR016024;IPR000357;IPR001494;	2089681	AaeL_AAEL007521	AaeL_AAEL007521
108876540	108876540	EAT40765.1	electron transfer flavoprotein-ubiquinone oxidoreductase [Aedes aegypti]	Q171U3	Q171U3_AEDAE	unreviewed	AAEL007526-PA (AAEL007526-PB)	AaeL_AAEL007526	588	electron-transferring-flavoprotein dehydrogenase activity	electron-transferring-flavoprotein dehydrogenase activity	electron-transferring-flavoprotein dehydrogenase activity		GO:0004174								17510324;	7159.AAEL007526-PA;	IPR007859;	2083390	AaeL_AAEL007526	AaeL_AAEL007526
108876568	108876568	EAT40793.1	conserved hypothetical protein [Aedes aegypti]	Q171Z3	Q171Z3_AEDAE	unreviewed	AAEL007498-PA	AaeL_AAEL007498	514	attachment of GPI anchor to protein; GPI-anchor transamidase complex	attachment of GPI anchor to protein		GPI-anchor transamidase complex	GO:0042765; GO:0016255								17510324	7159.AAEL007498-PA;	IPR019540;	2099964	AaeL_AAEL007498	AaeL_AAEL007498
108876572	108876572	EAT40797.1	protein transport protein sec23 [Aedes aegypti]	Q171Y9	Q171Y9_AEDAE	unreviewed	AAEL007484-PA	AaeL_AAEL007484	777	COPII vesicle coat; ER to Golgi vesicle-mediated transport; intracellular protein transport; zinc ion binding	ER to Golgi vesicle-mediated transport; intracellular protein transport	zinc ion binding	COPII vesicle coat	GO:0030127; GO:0006888; GO:0006886; GO:0008270								17510324		IPR029006;IPR007123;IPR006900;IPR006896;IPR012990;IPR002035;IPR006895;	2086208	AaeL_AAEL007484	AaeL_AAEL007484
108876616	108876616	EAT40841.1	conserved hypothetical protein [Aedes aegypti]	Q171Z7	Q171Z7_AEDAE	unreviewed	AAEL007454-PA	AaeL_AAEL007454	401													17510324			2089209	AaeL_AAEL007454	AaeL_AAEL007454
108876626	108876626	EAT40851.1	translocon-associated protein, gamma subunit [Aedes aegypti]	Q1HRN7	Q1HRN7_AEDAE	unreviewed	AAEL007441-PA (AAEL007441-PB) (Translocon-associated complex TRAP gamma subunit)	AaeL_AAEL007441	184	cotranslational protein targeting to membrane; integral component of endoplasmic reticulum membrane; Sec61 translocon complex	cotranslational protein targeting to membrane		integral component of endoplasmic reticulum membrane; Sec61 translocon complex	GO:0005784; GO:0006613; GO:0030176								17204158; 17510324;	7159.AAEL007441-PA;	IPR009779;	2090551	AaeL_AAEL007441	AaeL_AAEL007441
108876630	108876630	EAT40855.1	myosin light chain 1, putative [Aedes aegypti]	Q172D1	Q172D1_AEDAE	unreviewed	AAEL007439-PA	AaeL_AAEL007439	153	calcium ion binding		calcium ion binding		GO:0005509								17510324		IPR011992;IPR018247;IPR002048;	2098541	AaeL_AAEL007439	AaeL_AAEL007439
108876631	108876631	EAT40856.1	f-box/leucine rich repeat protein [Aedes aegypti]	Q172D0	Q172D0_AEDAE	unreviewed	AAEL007442-PA	AaeL_AAEL007442	432													17510324	7159.AAEL007442-PA;	IPR001810;IPR006553;	2096714	AaeL_AAEL007442	AaeL_AAEL007442
108876642	108876642	EAT40867.1	multicopper oxidase [Aedes aegypti]	Q0IF14	Q0IF14_AEDAE	unreviewed	AAEL007415-PA	AaeL_AAEL007415	752	copper ion binding; oxidoreductase activity	oxidoreductase activity	copper ion binding; oxidoreductase activity		GO:0005507; GO:0016491								17510324	7159.AAEL007415-PA;	IPR001117;IPR011706;IPR011707;IPR002355;IPR008972;	2101648	AaeL_AAEL007415	AaeL_AAEL007415
108876656	108876656	EAT40881.1	conserved hypothetical protein [Aedes aegypti]	Q0IF00	Q0IF00_AEDAE	unreviewed	AAEL007431-PA	AaeL_AAEL007431	64	box H/ACA RNP complex; pseudouridine synthesis; ribosome biogenesis; snoRNA binding	pseudouridine synthesis; ribosome biogenesis	snoRNA binding	box H/ACA RNP complex	GO:0072588; GO:0001522; GO:0042254; GO:0030515								17510324	7159.AAEL007431-PA;	IPR007264;	2101342	AaeL_AAEL007431	AaeL_AAEL007431
108876679	108876679	EAT40904.1	signal recognition particle 54 kda protein [Aedes aegypti]	Q172G4	Q172G4_AEDAE	unreviewed	AAEL007400-PA	AaeL_AAEL007400	357	7S RNA binding; GTPase activity; GTP binding; signal recognition particle; SRP-dependent cotranslational protein targeting to membrane	GTPase activity; SRP-dependent cotranslational protein targeting to membrane	7S RNA binding; GTPase activity; GTP binding	signal recognition particle	GO:0008312; GO:0005525; GO:0003924; GO:0006614; GO:0048500								17510324	7159.AAEL007400-PA;	IPR003593;IPR027417;IPR013822;IPR004125;IPR006325;IPR000897;	2093489	AaeL_AAEL007400	AaeL_AAEL007400
108876698	108876698	EAT40923.1	LCH1, secreted ferritin G subunit precursor, putative [Aedes aegypti]	Q172H3	Q172H3_AEDAE	unreviewed	Ferritin (EC 1.16.3.1)	AaeL_AAEL007383	221	cellular iron ion homeostasis; ferric iron binding; ferroxidase activity; iron ion transport	cellular iron ion homeostasis; ferroxidase activity; iron ion transport	ferric iron binding; ferroxidase activity		GO:0006879; GO:0008199; GO:0004322; GO:0006826						Ferritin family		17510324;		IPR001519;IPR009040;IPR009078;IPR012347;IPR008331;	2101903	AaeL_AAEL007383	AaeL_AAEL007383
108876700	108876700	EAT40925.1	HCH, ferritin subunit 1, putative [Aedes aegypti]	P41822	FRI_AEDAE	reviewed	Ferritin subunit (EC 1.16.3.1) (AeFer(H)) (Ferritin heavy chain-like protein)	FERH AaeL_AAEL007385	209	cellular iron ion homeostasis; extracellular region; ferric iron binding; ferroxidase activity; iron ion transport	cellular iron ion homeostasis; ferroxidase activity; iron ion transport	ferric iron binding; ferroxidase activity	extracellular region	GO:0006879; GO:0005576; GO:0008199; GO:0004322; GO:0006826		INDUCTION: By blood meal, iron and hydrogen peroxide. {ECO:0000269|PubMed:12950250}.	TISSUE SPECIFICITY: Larvae, pupae, and adult females. Detected in midgut. {ECO:0000269|PubMed:12950250}.		SUBCELLULAR LOCATION: Secreted.	Ferritin family	metal 57 57 iron 1. {ECO:0000255|PROSITE-ProRule:PRU00085}.; metal 92 92 iron 1. {ECO:0000255|PROSITE-ProRule:PRU00085}.; metal 92 92 iron 2. {ECO:0000255|PROSITE-ProRule:PRU00085}.; metal 95 95 iron 1. {ECO:0000255|PROSITE-ProRule:PRU00085}.; metal 140 140 iron 2. {ECO:0000255|PROSITE-ProRule:PRU00085}.; metal 175 175 iron 2. {ECO:0000255|PROSITE-ProRule:PRU00085}.	7655055; 17510324; 12950250		IPR001519;IPR009040;IPR009078;IPR012347;IPR008331;	2093013	AaeL_AAEL007385	AaeL_AAEL007385
108876724	108876724	EAT40949.1	serine-threonine kinase receptor-associated protein (strap) [Aedes aegypti]	Q1HQK6	Q1HQK6_AEDAE	unreviewed	AAEL007382-PA (AAEL007382-PB) (Serine-threonine kinase receptor-associated protein) (Fragment)	AaeL_AAEL007382	329	kinase activity	kinase activity	kinase activity		GO:0016301								17204158; 17510324;	7159.AAEL007382-PB;	IPR020472;IPR015943;IPR001680;IPR017986;	2098255	AaeL_AAEL007382	AaeL_AAEL007382
108876731	108876731	EAT40956.1	conserved hypothetical protein [Aedes aegypti]	Q172K8	Q172K8_AEDAE	unreviewed	AAEL007351-PA	AaeL_AAEL007351	233													17510324	7159.AAEL007351-PA;		2111938	AaeL_AAEL007351	AaeL_AAEL007351
108876745	108876745	EAT40970.1	conserved hypothetical protein [Aedes aegypti]	Q172N7	Q172N7_AEDAE	unreviewed	AAEL007339-PA	AaeL_AAEL007339	166													17510324		IPR001763;	2088253	AaeL_AAEL007339	AaeL_AAEL007339
108876756	108876756	EAT40981.1	conserved hypothetical protein [Aedes aegypti]	Q172M7	Q172M7_AEDAE	unreviewed	AAEL007329-PA	AaeL_AAEL007329	342	RNA binding		RNA binding		GO:0003723								17510324	7159.AAEL007329-PA;	IPR004087;IPR004088;	2103647	AaeL_AAEL007329	AaeL_AAEL007329
108876760	108876760	EAT40985.1	ccr4-not transcription complex [Aedes aegypti]	Q172M3	Q172M3_AEDAE	unreviewed	AAEL007326-PA	AaeL_AAEL007326	2229													17510324	7159.AAEL007326-PA;	IPR007196;IPR024557;	2098724	AaeL_AAEL007326	AaeL_AAEL007326
108876768	108876768	EAT40993.1	conserved hypothetical protein [Aedes aegypti]	Q172L5	Q172L5_AEDAE	unreviewed	AAEL007343-PA	AaeL_AAEL007343	475	trans-Golgi network			trans-Golgi network	GO:0005802								17510324	7159.AAEL007343-PA;	IPR026084;	2089341	AaeL_AAEL007343	AaeL_AAEL007343
108876776	108876776	EAT41001.1	deoxyuridine 5'-triphosphate nucleotidohydrolase [Aedes aegypti]	Q172P7	Q172P7_AEDAE	unreviewed	AAEL007323-PA	AaeL_AAEL007323	147	dUTP diphosphatase activity; dUTP metabolic process	dUTP diphosphatase activity; dUTP metabolic process	dUTP diphosphatase activity		GO:0004170; GO:0046080								17510324	7159.AAEL007323-PA;	IPR029054;IPR008180;IPR008181;	2096831	AaeL_AAEL007323	AaeL_AAEL007323
108876788	108876788	EAT41013.1	alpha-actinin [Aedes aegypti]	Q172T4	Q172T4_AEDAE	unreviewed	AAEL007306-PA	AaeL_AAEL007306	896	actin crosslink formation; actin filament bundle assembly; calcium ion binding	actin crosslink formation; actin filament bundle assembly	calcium ion binding		GO:0051764; GO:0051017; GO:0005509								17510324	7159.AAEL007306-PA;	IPR001589;IPR026921;IPR001715;IPR011992;IPR014837;IPR018247;IPR002048;IPR018159;IPR002017;	2106696	AaeL_AAEL007306	AaeL_AAEL007306
108876791	108876791	EAT41016.1	26S protease regulatory subunit 6b [Aedes aegypti]	Q172T1	Q172T1_AEDAE	unreviewed	AAEL007297-PA	AaeL_AAEL007297	460	ATP binding; cytoplasm; hydrolase activity; protein catabolic process	hydrolase activity; protein catabolic process	ATP binding; hydrolase activity	cytoplasm	GO:0005524; GO:0005737; GO:0016787; GO:0030163						AAA ATPase family		17510324	7159.AAEL007297-PA;	IPR005937;IPR003593;IPR003959;IPR003960;IPR027417;	2115437	AaeL_AAEL007297	AaeL_AAEL007297
108876803	108876803	EAT41028.1	conserved hypothetical protein [Aedes aegypti]	Q172R9	Q172R9_AEDAE	unreviewed	AAEL007301-PA	AaeL_AAEL007301	305													17510324		IPR007884;IPR029063;	2091213	AaeL_AAEL007301	AaeL_AAEL007301
108876816	108876816	EAT41041.1	dynamin [Aedes aegypti]	Q172Q6	Q172Q6_AEDAE	unreviewed	AAEL007288-PB	AaeL_AAEL007288	881	GTPase activity; GTP binding	GTPase activity	GTPase activity; GTP binding		GO:0005525; GO:0003924						Dynamin family		17510324	7159.AAEL007288-PB;	IPR027744;IPR000375;IPR001401;IPR019762;IPR022812;IPR003130;IPR020850;IPR027417;IPR001849;IPR011993;	2085402	AaeL_AAEL007288	AaeL_AAEL007288
108876820	108876820	EAT41045.1	camp-dependent protein kinase catalytic subunit [Aedes aegypti]	Q1HQW4	Q1HQW4_AEDAE	unreviewed	AAEL007293-PA (AAEL007293-PB) (AAEL007293-PC) (Protein kinase A cAMP-dependent catalytic subunit)	AaeL_AAEL007293	353	ATP binding; protein serine/threonine kinase activity	protein serine/threonine kinase activity	ATP binding; protein serine/threonine kinase activity		GO:0005524; GO:0004674								17204158; 17510324;	7159.AAEL007293-PB;	IPR000961;IPR011009;IPR000719;IPR017441;IPR002290;IPR008271;	2090399	AaeL_AAEL007293	AaeL_AAEL007293
108876824	108876824	EAT41049.1	tRNA-specific adenosine deaminase [Aedes aegypti]	Q172U5	Q172U5_AEDAE	unreviewed	AAEL007277-PA (Fragment)	AaeL_AAEL007277	440	adenosine deaminase activity; RNA binding; RNA processing	adenosine deaminase activity; RNA processing	adenosine deaminase activity; RNA binding		GO:0003723; GO:0006396; GO:0004000								17510324	7159.AAEL007277-PA;	IPR002466;	2106110	AaeL_AAEL007277	AaeL_AAEL007277
108876856	108876856	EAT41081.1	metalloprotease [Aedes aegypti]	Q172U8	Q172U8_AEDAE	unreviewed	AAEL007254-PA (Fragment)	AaeL_AAEL007254	844	catalytic activity; metal ion binding; proteolysis	catalytic activity; proteolysis	catalytic activity; metal ion binding		GO:0003824; GO:0046872; GO:0006508						Peptidase M16 family		17510324	7159.AAEL007254-PA;	IPR011249;IPR011237;IPR007863;IPR013578;	2098613	AaeL_AAEL007254	AaeL_AAEL007254
108876879	108876879	EAT41104.1	conserved hypothetical protein [Aedes aegypti]	Q1HQW1	Q1HQW1_AEDAE	unreviewed	AAEL007236-PA (Farnesoic acid o-methyltransferase-like protein)	AaeL_AAEL007236	297	methyltransferase activity	methyltransferase activity	methyltransferase activity		GO:0008168								17204158; 17510324;	7159.AAEL007236-PA;	IPR006616;IPR024518;IPR022041;	2085985	AaeL_AAEL007236	AaeL_AAEL007236
108876881	108876881	EAT41106.1	nidogen [Aedes aegypti]	Q172X3	Q172X3_AEDAE	unreviewed	AAEL007226-PA	AaeL_AAEL007226	1298	calcium ion binding; cell-matrix adhesion	cell-matrix adhesion	calcium ion binding		GO:0005509; GO:0007160								17510324	7159.AAEL007226-PA;	IPR011042;IPR000742;IPR001881;IPR013032;IPR000152;IPR018097;IPR024731;IPR006605;IPR009017;IPR023413;IPR009030;IPR000033;IPR003886;	2094161	AaeL_AAEL007226	AaeL_AAEL007226
108876896	108876896	EAT41121.1	glutamyl aminopeptidase [Aedes aegypti]	Q173A7	Q173A7_AEDAE	unreviewed	AAEL007201-PA (Fragment)	AaeL_AAEL007201	1001	metallopeptidase activity; zinc ion binding	metallopeptidase activity	metallopeptidase activity; zinc ion binding		GO:0008237; GO:0008270								17510324		IPR024571;IPR001930;IPR014782;	2092069	AaeL_AAEL007201	AaeL_AAEL007201
108876904	108876904	EAT41129.1	ADP-ribosylation factor, putative [Aedes aegypti]	Q172Z9	Q172Z9_AEDAE	unreviewed	AAEL007209-PA	AaeL_AAEL007209	186	GTP binding; intracellular; small GTPase mediated signal transduction	small GTPase mediated signal transduction	GTP binding	intracellular	GO:0005525; GO:0005622; GO:0007264						Small GTPase superfamily, Arf family		17510324	7159.AAEL007209-PA;	IPR027417;IPR005225;IPR024156;IPR006689;	2113895	AaeL_AAEL007209	AaeL_AAEL007209
108876910	108876910	EAT41135.1	conserved hypothetical protein [Aedes aegypti]	Q1HQU1	Q1HQU1_AEDAE	unreviewed	AAEL007196-PA (Juvenile hormone esterase-binding protein)	AaeL_AAEL007196	284													17204158; 17510324;	7159.AAEL007196-PA;		2095176	AaeL_AAEL007196	AaeL_AAEL007196
108876927	108876927	EAT41152.1	vacuolar ATP synthase subunit g [Aedes aegypti]	Q173D4	Q173D4_AEDAE	unreviewed	AAEL007184-PA	AaeL_AAEL007184	120	hydrolase activity, acting on acid anhydrides, catalyzing transmembrane movement of substances; proton transport; vacuolar proton-transporting V-type ATPase complex	hydrolase activity, acting on acid anhydrides, catalyzing transmembrane movement of substances; proton transport	hydrolase activity, acting on acid anhydrides, catalyzing transmembrane movement of substances	vacuolar proton-transporting V-type ATPase complex	GO:0016820; GO:0015992; GO:0016471								17510324	7159.AAEL007184-PA;	IPR005124;	2094248	AaeL_AAEL007184	AaeL_AAEL007184
108876930	108876930	EAT41155.1	conserved hypothetical protein [Aedes aegypti]	Q173D2	Q173D2_AEDAE	unreviewed	AAEL007173-PA	AaeL_AAEL007173	217													17510324		IPR007327;	2115902	AaeL_AAEL007173	AaeL_AAEL007173
108876931	108876931	EAT41156.1	tripeptidyl peptidase ii [Aedes aegypti]	Q173D1	Q173D1_AEDAE	unreviewed	AAEL007174-PA	AaeL_AAEL007174	838	serine-type endopeptidase activity	serine-type endopeptidase activity	serine-type endopeptidase activity		GO:0004252								17510324	7159.AAEL007174-PA;	IPR000209;IPR022398;IPR023828;IPR015500;IPR022229;	2101323	AaeL_AAEL007174	AaeL_AAEL007174
108876932	108876932	EAT41157.1	hypothetical protein AaeL_AAEL007182 [Aedes aegypti]	Q173D0	Q173D0_AEDAE	unreviewed	AAEL007182-PA	AaeL_AAEL007182	409													17510324		IPR022229;IPR022232;	2086366	AaeL_AAEL007182	AaeL_AAEL007182
108876940	108876940	EAT41165.1	nnp-1 protein (novel nuclear protein 1) (nop52) [Aedes aegypti]	Q173H0	Q173H0_AEDAE	unreviewed	AAEL007158-PA (AAEL007158-PB)	AaeL_AAEL007158	626	preribosome, small subunit precursor; rRNA processing	rRNA processing		preribosome, small subunit precursor	GO:0030688; GO:0006364								17510324;	7159.AAEL007158-PC;	IPR010301;	2088367	AaeL_AAEL007158	AaeL_AAEL007158
108876959	108876959	EAT41184.1	ubiquilin 1,2 [Aedes aegypti]	Q173F1	Q173F1_AEDAE	unreviewed	AAEL007160-PA	AaeL_AAEL007160	505													17510324	7159.AAEL007160-PA;	IPR006636;IPR009060;IPR015940;IPR000449;IPR015496;IPR000626;IPR029071;	2105399	AaeL_AAEL007160	AaeL_AAEL007160
108876980	108876980	EAT41205.1	peroxiredoxin 5, prdx5 [Aedes aegypti]	Q173J1	Q173J1_AEDAE	unreviewed	AAEL007135-PA	AaeL_AAEL007135	193	oxidoreductase activity	oxidoreductase activity	oxidoreductase activity		GO:0016491								17510324		IPR013740;IPR012336;	2094187	AaeL_AAEL007135	AaeL_AAEL007135
108876984	108876984	EAT41209.1	dynein heavy chain [Aedes aegypti]	Q173I7	Q173I7_AEDAE	unreviewed	AAEL007132-PA	AaeL_AAEL007132	4662	ATPase activity; ATP binding; dynein complex; microtubule-based movement; microtubule motor activity	ATPase activity; microtubule-based movement; microtubule motor activity	ATPase activity; ATP binding; microtubule motor activity	dynein complex	GO:0005524; GO:0016887; GO:0030286; GO:0003777; GO:0007018								17510324	7159.AAEL007132-PA;	IPR003593;IPR011704;IPR026983;IPR024743;IPR024317;IPR004273;IPR013594;IPR013602;IPR027417;	2110486	AaeL_AAEL007132	AaeL_AAEL007132
108876998	108876998	EAT41223.1	conserved hypothetical protein [Aedes aegypti]	Q173K6	Q173K6_AEDAE	unreviewed	AAEL007115-PA	AaeL_AAEL007115	355	chitin binding; chitin metabolic process; extracellular region	chitin metabolic process	chitin binding	extracellular region	GO:0008061; GO:0006030; GO:0005576								17510324		IPR002557;	2087236	AaeL_AAEL007115	AaeL_AAEL007115
108877003	108877003	EAT41228.1	clathrin coat assembly protein ap-1 [Aedes aegypti]	Q173K2	Q173K2_AEDAE	unreviewed	AAEL007124-PA	AaeL_AAEL007124	421	clathrin adaptor complex; intracellular protein transport; vesicle-mediated transport	intracellular protein transport; vesicle-mediated transport		clathrin adaptor complex	GO:0030131; GO:0006886; GO:0016192								17510324	7159.AAEL007124-PA;	IPR022775;IPR001392;IPR008968;IPR018240;IPR011012;IPR028565;	2102779	AaeL_AAEL007124	AaeL_AAEL007124
108877015	108877015	EAT41240.1	conserved hypothetical protein [Aedes aegypti]	Q0IF33	Q0IF33_AEDAE	unreviewed	AAEL007096-PA	AaeL_AAEL007096	372													17510324	7159.AAEL007096-PA;	IPR011042;IPR011044;IPR017996;	2100673	AaeL_AAEL007096	AaeL_AAEL007096
108877019	108877019	EAT41244.1	conserved hypothetical protein [Aedes aegypti]	Q0IF29	Q0IF29_AEDAE	unreviewed	AAEL007082-PA (Fragment)	AaeL_AAEL007082	1099													17510324	7159.AAEL007082-PA;	IPR021925;IPR000626;IPR029071;	2115985	AaeL_AAEL007082	AaeL_AAEL007082
108877030	108877030	EAT41255.1	4-nitrophenylphosphatase [Aedes aegypti]	Q0IF18	Q0IF18_AEDAE	unreviewed	AAEL007097-PA	AaeL_AAEL007097	319													17510324		IPR023214;IPR006357;IPR023215;	2104858	AaeL_AAEL007097	AaeL_AAEL007097
108877038	108877038	EAT41263.1	conserved hypothetical protein [Aedes aegypti]	Q173N0	Q173N0_AEDAE	unreviewed	AAEL007075-PA (Fragment)	AaeL_AAEL007075	354													17510324	7159.AAEL007075-PA;		2094539	AaeL_AAEL007075	AaeL_AAEL007075
108877041	108877041	EAT41266.1	eukaryotic translation initiation factor 3, theta subunit [Aedes aegypti]	Q173M7	EIF3A_AEDAE	reviewed	Eukaryotic translation initiation factor 3 subunit A (eIF3a) (Eukaryotic translation initiation factor 3 subunit 10)	eIF3-S10 AaeL_AAEL007078	1133	eukaryotic 43S preinitiation complex; eukaryotic 48S preinitiation complex; eukaryotic translation initiation factor 3 complex; formation of translation preinitiation complex; regulation of translational initiation; translation initiation factor activity	formation of translation preinitiation complex; regulation of translational initiation; translation initiation factor activity	translation initiation factor activity	eukaryotic 43S preinitiation complex; eukaryotic 48S preinitiation complex; eukaryotic translation initiation factor 3 complex	GO:0016282; GO:0033290; GO:0005852; GO:0001731; GO:0006446; GO:0003743					SUBCELLULAR LOCATION: Cytoplasm {ECO:0000255|HAMAP-Rule:MF_03000}.	EIF-3 subunit A family		17510324	7159.AAEL007078-PA;	IPR027512;IPR000717;	2083631	AaeL_AAEL007078	AaeL_AAEL007078
108877043	108877043	EAT41268.1	glycerol-3-phosphate acyltransferase [Aedes aegypti]	Q173M5	Q173M5_AEDAE	unreviewed	AAEL007080-PA	AaeL_AAEL007080	881	cellular lipid metabolic process; O-acyltransferase activity	cellular lipid metabolic process; O-acyltransferase activity	O-acyltransferase activity		GO:0008374; GO:0044255								17510324	7159.AAEL007080-PA;	IPR022284;IPR002123;	2110913	AaeL_AAEL007080	AaeL_AAEL007080
108877049	108877049	EAT41274.1	adp-ribosylation factor, arf [Aedes aegypti]	Q1HR73	Q1HR73_AEDAE	unreviewed	AAEL007065-PA (GTP-binding ADP-ribosylation factor Arf1)	AaeL_AAEL007065	182	GTP binding; intracellular; small GTPase mediated signal transduction	small GTPase mediated signal transduction	GTP binding	intracellular	GO:0005525; GO:0005622; GO:0007264						Small GTPase superfamily, Arf family		17204158; 17510324;	7159.AAEL007065-PA;	IPR027417;IPR005225;IPR024156;IPR006689;	2096647	AaeL_AAEL007065	AaeL_AAEL007065
108877050	108877050	EAT41275.1	mitochondrial brown fat uncoupling protein [Aedes aegypti]	Q173R2	Q173R2_AEDAE	unreviewed	AAEL007046-PA	AaeL_AAEL007046	336	integral component of membrane; transport	transport		integral component of membrane	GO:0016021; GO:0006810						Mitochondrial carrier (TC 2.A.29) family		17510324	7159.AAEL007046-PA;	IPR018108;IPR023395;	2113003	AaeL_AAEL007046	AaeL_AAEL007046
108877066	108877066	EAT41291.1	NADH dehydrogenase, putative [Aedes aegypti]	Q173P6	Q173P6_AEDAE	unreviewed	AAEL007054-PA	AaeL_AAEL007054	107	electron transport chain; mitochondrial respiratory chain complex I	electron transport chain		mitochondrial respiratory chain complex I	GO:0022900; GO:0005747								17510324	7159.AAEL007054-PA;	IPR012576;	2095516	AaeL_AAEL007054	AaeL_AAEL007054
108877074	108877074	EAT41299.1	far upstream (fuse) binding protein [Aedes aegypti]	Q173N9	Q173N9_AEDAE	unreviewed	AAEL007042-PA (AAEL007042-PB)	AaeL_AAEL007042	706	RNA binding		RNA binding		GO:0003723								17510324;		IPR015096;IPR004087;IPR004088;	2086496	AaeL_AAEL007042	AaeL_AAEL007042
108877077	108877077	EAT41302.1	proteasome subunit beta type [Aedes aegypti]	Q173N6	Q173N6_AEDAE	unreviewed	Proteasome subunit beta type (EC 3.4.25.1)	AaeL_AAEL007049	270	cytoplasm; nucleus; proteasome core complex; proteolysis involved in cellular protein catabolic process; threonine-type endopeptidase activity	proteolysis involved in cellular protein catabolic process; threonine-type endopeptidase activity	threonine-type endopeptidase activity	cytoplasm; nucleus; proteasome core complex	GO:0005737; GO:0005634; GO:0005839; GO:0051603; GO:0004298					SUBCELLULAR LOCATION: Cytoplasm {ECO:0000256|RuleBase:RU000694}. Nucleus {ECO:0000256|RuleBase:RU000694}.	Peptidase T1B family		17510324	7159.AAEL007049-PA;	IPR029055;IPR016050;IPR016295;IPR001353;	2094346	AaeL_AAEL007049	AaeL_AAEL007049
108877096	108877096	EAT41321.1	estradiol 17 beta-dehydrogenase [Aedes aegypti]	Q173X5	Q173X5_AEDAE	unreviewed	AAEL007023-PA	AaeL_AAEL007023	719	oxidoreductase activity	oxidoreductase activity	oxidoreductase activity		GO:0016491						Short-chain dehydrogenases/reductases (SDR) family		17510324	7159.AAEL007023-PA;	IPR002198;IPR002347;IPR029069;IPR002539;IPR016040;IPR020904;IPR003033;	2107235	AaeL_AAEL007023	AaeL_AAEL007023
108877122	108877122	EAT41347.1	mitochondrial import receptor subunit tom40 [Aedes aegypti]	Q173U9	Q173U9_AEDAE	unreviewed	AAEL007001-PA	AaeL_AAEL007001	322	mitochondrial outer membrane; transmembrane transport	transmembrane transport		mitochondrial outer membrane	GO:0005741; GO:0055085								17510324	7159.AAEL007001-PA;	IPR023614;IPR027246;	2104582	AaeL_AAEL007001	AaeL_AAEL007001
108877134	108877134	EAT41359.1	DNA replication licensing factor MCM2 [Aedes aegypti]	Q173T8	Q173T8_AEDAE	unreviewed	AAEL007007-PA	AaeL_AAEL007007	886	ATP binding; DNA binding; DNA helicase activity; DNA replication initiation; MCM complex; nucleus	DNA helicase activity; DNA replication initiation	ATP binding; DNA binding; DNA helicase activity	MCM complex; nucleus	GO:0005524; GO:0003677; GO:0003678; GO:0006270; GO:0042555; GO:0005634						MCM family		17510324	7159.AAEL007007-PA;	IPR008045;IPR018525;IPR001208;IPR027925;IPR012340;IPR027417;	2094182	AaeL_AAEL007007	AaeL_AAEL007007
108877137	108877137	EAT41362.1	hypothetical protein AaeL_AAEL007003 [Aedes aegypti]	Q173T2	Q173T2_AEDAE	unreviewed	AAEL007003-PA	AaeL_AAEL007003	152	odorant binding		odorant binding		GO:0005549								17510324		IPR006170;IPR023316;	2102088	AaeL_AAEL007003	AaeL_AAEL007003
108877158	108877158	EAT41383.1	serine/threonine protein phosphatase 2a regulatory subunit a [Aedes aegypti]	Q173Y9	Q173Y9_AEDAE	unreviewed	AAEL006977-PA	AaeL_AAEL006977	594													17510324	7159.AAEL006977-PA;	IPR011989;IPR016024;IPR000357;IPR021133;	2109189	AaeL_AAEL006977	AaeL_AAEL006977
108877162	108877162	EAT41387.1	hypothetical protein AaeL_AAEL006968 [Aedes aegypti]	Q173Y5	Q173Y5_AEDAE	unreviewed	AAEL006968-PA	AaeL_AAEL006968	381													17510324			2088297	AaeL_AAEL006968	AaeL_AAEL006968
108877164	108877164	EAT41389.1	hypothetical protein AaeL_AAEL006962 [Aedes aegypti]	Q173Y3	Q173Y3_AEDAE	unreviewed	AAEL006962-PB	AaeL_AAEL006962	284													17510324			2096151	AaeL_AAEL006962	AaeL_AAEL006962
108877173	108877173	EAT41398.1	chaperonin [Aedes aegypti]	Q174C6	Q174C6_AEDAE	unreviewed	AAEL006946-PA	AaeL_AAEL006946	531	ATP binding; cytoplasm; protein folding	protein folding	ATP binding	cytoplasm	GO:0005524; GO:0005737; GO:0006457						TCP-1 chaperonin family		17510324	7159.AAEL006946-PA;	IPR012722;IPR017998;IPR002194;IPR002423;IPR027409;IPR027413;IPR027410;	2097727	AaeL_AAEL006946	AaeL_AAEL006946
108877190	108877190	EAT41415.1	cell adhesion molecule [Aedes aegypti]	Q174B0	Q174B0_AEDAE	unreviewed	AAEL006958-PA	AaeL_AAEL006958	1303	carbohydrate binding		carbohydrate binding		GO:0030246								17510324	7159.AAEL006958-PA;	IPR001304;IPR016186;IPR016187;IPR003961;IPR008646;IPR007110;IPR013783;IPR013098;IPR003599;IPR003598;	2095187	AaeL_AAEL006958	AaeL_AAEL006958
108877199	108877199	EAT41424.1	cullin [Aedes aegypti]	Q174D9	Q174D9_AEDAE	unreviewed	AAEL006929-PA	AaeL_AAEL006929	754	cullin-RING ubiquitin ligase complex; ubiquitin-dependent protein catabolic process	ubiquitin-dependent protein catabolic process		cullin-RING ubiquitin ligase complex	GO:0031461; GO:0006511						Cullin family		17510324	7159.AAEL006929-PA;	IPR016157;IPR016158;IPR001373;IPR019559;IPR016159;IPR011991;	2099112	AaeL_AAEL006929	AaeL_AAEL006929
108877202	108877202	EAT41427.1	dihydrolipoamide dehydrogenase [Aedes aegypti]	Q174D6	Q174D6_AEDAE	unreviewed	Dihydrolipoyl dehydrogenase (EC 1.8.1.4)	AaeL_AAEL006928	508	cell redox homeostasis; dihydrolipoyl dehydrogenase activity; flavin adenine dinucleotide binding	cell redox homeostasis; dihydrolipoyl dehydrogenase activity	dihydrolipoyl dehydrogenase activity; flavin adenine dinucleotide binding		GO:0045454; GO:0004148; GO:0050660						Class-I pyridine nucleotide-disulfide oxidoreductase family		17510324	7159.AAEL006928-PA;	IPR016156;IPR013027;IPR006258;IPR004099;IPR023753;IPR012999;IPR001327;	2114980	AaeL_AAEL006928	AaeL_AAEL006928
108877209	108877209	EAT41434.1	MG-160, putative [Aedes aegypti]	Q174F8	Q174F8_AEDAE	unreviewed	AAEL006917-PA	AaeL_AAEL006917	1101	Golgi membrane			Golgi membrane	GO:0000139								17510324	7159.AAEL006917-PA;	IPR001893;IPR017873;	2111877	AaeL_AAEL006917	AaeL_AAEL006917
108877214	403183519	EJY58153.1	calponin/transgelin [Aedes aegypti]	Q1HR19	Q1HR19_AEDAE	unreviewed	AAEL006922-PA (AAEL006922-PB) (Calponin)	AaeL_AAEL006922	188													17204158; 17510324;	7159.AAEL006922-PA;	IPR000557;IPR001715;IPR003096;	2094881	AaeL_AAEL006922	AaeL_AAEL006922
108877215	108877215	EAT41440.1	ubiquitination factor E4 [Aedes aegypti]	Q174F4	Q174F4_AEDAE	unreviewed	AAEL006910-PA	AaeL_AAEL006910	1095	ubiquitin-dependent protein catabolic process; ubiquitin ligase complex; ubiquitin-ubiquitin ligase activity	ubiquitin-dependent protein catabolic process; ubiquitin-ubiquitin ligase activity	ubiquitin-ubiquitin ligase activity	ubiquitin ligase complex	GO:0000151; GO:0006511; GO:0034450								17510324	7159.AAEL006910-PA;	IPR019474;IPR003613;IPR013083;	2104342	AaeL_AAEL006910	AaeL_AAEL006910
108877216	108877216	EAT41441.1	conserved hypothetical protein [Aedes aegypti]	Q174F2	Q174F2_AEDAE	unreviewed	AAEL006915-PA	AaeL_AAEL006915	282													17510324	7159.AAEL006915-PB;	IPR013078;IPR029033;	2111745	AaeL_AAEL006915	AaeL_AAEL006915
108877244	108877244	EAT41469.1	14-3-3 protein sigma, gamma, zeta, beta/alpha [Aedes aegypti]	Q1HR36	1433Z_AEDAE	reviewed	14-3-3 protein zeta	14-3-3zeta AaeL_AAEL006885	248	cytoplasm			cytoplasm	GO:0005737					SUBCELLULAR LOCATION: Cytoplasm {ECO:0000250}.	14-3-3 family		17204158; 17510324	7159.AAEL006885-PA;	IPR000308;IPR023409;IPR023410;	2097514	AaeL_AAEL006885	AaeL_AAEL006885
108877246	108877246	EAT41471.1	mrna turnover protein 4 mrt4 [Aedes aegypti]	Q174I7	Q174I7_AEDAE	unreviewed	AAEL006887-PA	AaeL_AAEL006887	290	ribosome; ribosome biogenesis	ribosome biogenesis		ribosome	GO:0005840; GO:0042254						Ribosomal protein L10P family		17510324	7159.AAEL006887-PA;	IPR001790;	2092691	AaeL_AAEL006887	AaeL_AAEL006887
108877250	108877250	EAT41475.1	conserved hypothetical protein [Aedes aegypti]	Q174I3	Q174I3_AEDAE	unreviewed	AAEL006890-PA	AaeL_AAEL006890	483													17510324			2083190	AaeL_AAEL006890	AaeL_AAEL006890
108877263	108877263	EAT41488.1	calponin/transgelin [Aedes aegypti]	Q174L5	Q174L5_AEDAE	unreviewed	AAEL006872-PA	AaeL_AAEL006872	184													17510324	7159.AAEL006872-PA;	IPR000557;IPR001715;IPR003096;	2107608	AaeL_AAEL006872	AaeL_AAEL006872
108877277	108877277	EAT41502.1	igf2 mRNA binding protein, putative [Aedes aegypti]	Q174K3	Q174K3_AEDAE	unreviewed	AAEL006876-PA	AaeL_AAEL006876	541	nucleotide binding; RNA binding		nucleotide binding; RNA binding		GO:0003723; GO:0000166								17510324	7159.AAEL006876-PA;	IPR004087;IPR004088;IPR012677;IPR000504;	2084606	AaeL_AAEL006876	AaeL_AAEL006876
108877279	108877279	EAT41504.1	conserved hypothetical protein [Aedes aegypti]	Q174K1	Q174K1_AEDAE	unreviewed	AAEL006867-PA	AaeL_AAEL006867	300													17510324	7159.AAEL006867-PA;	IPR011989;IPR016024;IPR007216;	2087152	AaeL_AAEL006867	AaeL_AAEL006867
108877284	108877284	EAT41509.1	ribosomal protein S28, putative [Aedes aegypti]	Q1HR28	Q1HR28_AEDAE	unreviewed	AAEL006860-PA (Ribosomal protein S28E)	AaeL_AAEL006860	65	ribosome; structural constituent of ribosome; translation	translation	structural constituent of ribosome	ribosome	GO:0005840; GO:0003735; GO:0006412								17204158; 17510324;	7159.AAEL006860-PA;	IPR012340;IPR000289;IPR028626;	2088604	AaeL_AAEL006860	AaeL_AAEL006860
108877298	108877298	EAT41523.1	glutamate semialdehyde dehydrogenase [Aedes aegypti]	Q174N2	Q174N2_AEDAE	unreviewed	AAEL006834-PA	AaeL_AAEL006834	801	cytoplasm; glutamate 5-kinase activity; glutamate-5-semialdehyde dehydrogenase activity; proline biosynthetic process	glutamate 5-kinase activity; glutamate-5-semialdehyde dehydrogenase activity; proline biosynthetic process	glutamate 5-kinase activity; glutamate-5-semialdehyde dehydrogenase activity	cytoplasm	GO:0005737; GO:0004349; GO:0004350; GO:0006561								17510324		IPR016161;IPR016163;IPR016162;IPR015590;IPR001048;IPR000965;IPR001057;IPR005715;IPR019797;IPR005766;	2100551	AaeL_AAEL006834	AaeL_AAEL006834
108877304	108877304	EAT41529.1	succinyl-CoA synthetase small subunit, putative [Aedes aegypti]	Q1HR33	Q1HR33_AEDAE	unreviewed	AAEL006833-PA (AAEL006833-PB) (AAEL006833-PC) (Succinyl-CoA synthetase alpha subunit)	AaeL_AAEL006833	327	ATP citrate synthase activity; cofactor binding; succinate-CoA ligase (ADP-forming) activity	ATP citrate synthase activity; succinate-CoA ligase (ADP-forming) activity	ATP citrate synthase activity; cofactor binding; succinate-CoA ligase (ADP-forming) activity		GO:0003878; GO:0048037; GO:0004775						Succinate/malate CoA ligase alpha subunit family		17204158; 17510324;	7159.AAEL006833-PC;	IPR017440;IPR003781;IPR005810;IPR005811;IPR016040;IPR016102;	2086946	AaeL_AAEL006833	AaeL_AAEL006833
108877313	108877313	EAT41538.1	eukaryotic translation initiation factor [Aedes aegypti]	Q1HQN4	EIF3G_AEDAE	reviewed	Eukaryotic translation initiation factor 3 subunit G (eIF3g) (Eukaryotic translation initiation factor 3 RNA-binding subunit) (eIF-3 RNA-binding subunit) (Eukaryotic translation initiation factor 3 subunit 4)	eIF3-S4-1 AaeL_AAEL006851; eIF3-S4-2 AaeL_AAEL012661	272	eukaryotic 43S preinitiation complex; eukaryotic 48S preinitiation complex; eukaryotic translation initiation factor 3 complex; formation of translation preinitiation complex; nucleotide binding; regulation of translational initiation; translation initiation factor activity	formation of translation preinitiation complex; regulation of translational initiation; translation initiation factor activity	nucleotide binding; translation initiation factor activity	eukaryotic 43S preinitiation complex; eukaryotic 48S preinitiation complex; eukaryotic translation initiation factor 3 complex	GO:0016282; GO:0033290; GO:0005852; GO:0001731; GO:0000166; GO:0006446; GO:0003743					SUBCELLULAR LOCATION: Cytoplasm {ECO:0000255|HAMAP-Rule:MF_03006}.	EIF-3 subunit G family		17204158; 17510324	7159.AAEL012661-PA;	IPR017334;IPR024675;IPR012677;IPR000504;	2106722	AaeL_AAEL006851	AaeL_AAEL006851
108877320	108877320	EAT41545.1	lipid storage droplets surface binding protein 2 (lsd2) [Aedes aegypti]	Q174Q3	Q174Q3_AEDAE	unreviewed	AAEL006820-PA	AaeL_AAEL006820	323											Perilipin family		17510324	7159.AAEL006820-PA;	IPR004279;	2087012	AaeL_AAEL006820	AaeL_AAEL006820
108877322	108877322	EAT41547.1	microsomal glutathione s-transferase [Aedes aegypti]	Q174Q1	Q174Q1_AEDAE	unreviewed	AAEL006829-PA	AaeL_AAEL006829	149													17510324	7159.AAEL006829-PA;	IPR023352;IPR001129;	2090071	AaeL_AAEL006829	AaeL_AAEL006829
108877327	108877327	EAT41552.1	cytochrome P450 [Aedes aegypti]	Q174P6	Q174P6_AEDAE	unreviewed	AAEL006827-PA	CYP12F8 AaeL_AAEL006827	510	heme binding; iron ion binding; monooxygenase activity; oxidoreductase activity, acting on paired donors, with incorporation or reduction of molecular oxygen	monooxygenase activity; oxidoreductase activity, acting on paired donors, with incorporation or reduction of molecular oxygen	heme binding; iron ion binding; monooxygenase activity; oxidoreductase activity, acting on paired donors, with incorporation or reduction of molecular oxygen		GO:0020037; GO:0005506; GO:0004497; GO:0016705						Cytochrome P450 family		17510324	7159.AAEL006827-PA;	IPR001128;IPR017972;IPR002401;	2105305	AaeL_AAEL006827	AaeL_AAEL006827
108877328	108877328	EAT41553.1	yellow protein precursor [Aedes aegypti]	Q174P5	Q174P5_AEDAE	unreviewed	AAEL006830-PA	AaeL_AAEL006830	550													17510324		IPR011042;IPR017996;	2107792	AaeL_AAEL006830	AaeL_AAEL006830
108877333	108877333	EAT41558.1	60S ribosomal protein L18a [Aedes aegypti]	Q174U3	Q174U3_AEDAE	unreviewed	60S ribosomal protein L18a	AaeL_AAEL006785	177	ribosome; structural constituent of ribosome; translation	translation	structural constituent of ribosome	ribosome	GO:0005840; GO:0003735; GO:0006412						Ribosomal protein L18Ae family		17510324	7159.AAEL006785-PB;	IPR028877;IPR021138;IPR023573;		AaeL_AAEL006785
108877334	108877334	EAT41559.1	60S ribosomal protein L18a [Aedes aegypti]	Q174U2	Q174U2_AEDAE	unreviewed	60S ribosomal protein L18a	AaeL_AAEL006785	148	ribosome; structural constituent of ribosome; translation	translation	structural constituent of ribosome	ribosome	GO:0005840; GO:0003735; GO:0006412						Ribosomal protein L18Ae family		17510324		IPR028877;IPR021138;IPR023573;	2085166	AaeL_AAEL006785	AaeL_AAEL006785
108877369	108877369	EAT41594.1	replication factor C, 37-kDa subunit, putative [Aedes aegypti]	Q1HQP1	Q1HQP1_AEDAE	unreviewed	AAEL006788-PA (Replication factor C) (Fragment)	AaeL_AAEL006788	358	ATP binding; DNA binding; DNA replication	DNA replication	ATP binding; DNA binding		GO:0005524; GO:0003677; GO:0006260								17204158; 17510324;	7159.AAEL006788-PA;	IPR003593;IPR003959;IPR008921;IPR027417;IPR013748;	2094142	AaeL_AAEL006788	AaeL_AAEL006788
108877390	108877390	EAT41615.1	glutathione transferase D10, putative [Aedes aegypti]	Q174V0	Q174V0_AEDAE	unreviewed	AAEL006764-PA (Fragment)	AaeL_AAEL006764	201											GST superfamily		17510324	7159.AAEL006764-PA;	IPR010987;IPR004045;IPR004046;IPR012336;	2083475	AaeL_AAEL006764	AaeL_AAEL006764
108877401	108877401	EAT41626.1	ss-DNA binding protein 12RNP2 precursor, putative [Aedes aegypti]	Q175A5	Q175A5_AEDAE	unreviewed	AAEL006748-PA	AaeL_AAEL006748	165	cytoplasm; nucleotide binding; nucleus; RNA binding; RNA processing	RNA processing	nucleotide binding; RNA binding	cytoplasm; nucleus	GO:0003723; GO:0006396; GO:0005737; GO:0000166; GO:0005634								17510324	7159.AAEL006748-PA;	IPR012677;IPR008111;IPR000504;	2092915	AaeL_AAEL006748	AaeL_AAEL006748
108877402	108877402	EAT41627.1	2-oxoglutarate dehydrogenase [Aedes aegypti]	Q175A4	Q175A4_AEDAE	unreviewed	AAEL006721-PB	AaeL_AAEL006721	1016	oxoglutarate dehydrogenase (succinyl-transferring) activity; thiamine pyrophosphate binding; tricarboxylic acid cycle	oxoglutarate dehydrogenase (succinyl-transferring) activity; tricarboxylic acid cycle	oxoglutarate dehydrogenase (succinyl-transferring) activity; thiamine pyrophosphate binding		GO:0004591; GO:0030976; GO:0006099								17510324	7159.AAEL006721-PA;	IPR011603;IPR001017;IPR029061;IPR005475;	2110043	AaeL_AAEL006721	AaeL_AAEL006721
108877407	108877407	EAT41632.1	ubiquitin-conjugating enzyme E2 c [Aedes aegypti]	Q174Z9	Q174Z9_AEDAE	unreviewed	AAEL006728-PA	AaeL_AAEL006728	177	acid-amino acid ligase activity	acid-amino acid ligase activity	acid-amino acid ligase activity		GO:0016881						Ubiquitin-conjugating enzyme family		17510324	7159.AAEL006728-PA;	IPR000608;IPR023313;IPR016135;	2094136	AaeL_AAEL006728	AaeL_AAEL006728
108877408	108877408	EAT41633.1	innexin [Aedes aegypti]	Q174Z8	Q174Z8_AEDAE	unreviewed	Innexin	AaeL_AAEL006726	389	gap junction; integral component of membrane; ion transport	ion transport		gap junction; integral component of membrane	GO:0005921; GO:0016021; GO:0006811					SUBCELLULAR LOCATION: Cell junction, gap junction {ECO:0000256|RuleBase:RU010713}.	Pannexin family		17510324		IPR000990;	2099399	AaeL_AAEL006726	AaeL_AAEL006726
108877412	108877412	EAT41637.1	exonuclease nef-sp [Aedes aegypti]	Q174Z4	Q174Z4_AEDAE	unreviewed	AAEL006744-PA (Fragment)	AaeL_AAEL006744	586	exonuclease activity; nucleic acid binding	exonuclease activity	exonuclease activity; nucleic acid binding		GO:0004527; GO:0003676								17510324	7159.AAEL006744-PA;	IPR006055;IPR013520;IPR012337;	2089680	AaeL_AAEL006744	AaeL_AAEL006744
108877414	108877414	EAT41639.1	hypothetical protein AaeL_AAEL006751 [Aedes aegypti]	Q174Z2	Q174Z2_AEDAE	unreviewed	AAEL006751-PA	AaeL_AAEL006751	665													17510324	7159.AAEL006751-PA;		2096216	AaeL_AAEL006751	AaeL_AAEL006751
108877419	108877419	EAT41644.1	n-terminal acetyltransferase complex ard1 subunit [Aedes aegypti]	Q1HQZ2	Q1HQZ2_AEDAE	unreviewed	AAEL006743-PA (Major N alpha-acetyltransferase subunit)	AaeL_AAEL006743	187	N-acetyltransferase activity	N-acetyltransferase activity	N-acetyltransferase activity		GO:0008080								17204158; 17510324;	7159.AAEL006743-PA;	IPR016181;IPR000182;	2109122	AaeL_AAEL006743	AaeL_AAEL006743
108877430	108877430	EAT41655.1	multisynthetase complex, auxiliary protein, p38, putative [Aedes aegypti]	Q174X6	Q174X6_AEDAE	unreviewed	AAEL006727-PA (AAEL006727-PB)	AaeL_AAEL006727	309													17510324;	7159.AAEL006727-PA;	IPR010987;	2091928	AaeL_AAEL006727	AaeL_AAEL006727
108877432	108877432	EAT41657.1	fad nadph dehydrogenase [Aedes aegypti]	Q174X5	Q174X5_AEDAE	unreviewed	NADPH:adrenodoxin oxidoreductase, mitochondrial (EC 1.18.1.6)	AaeL_AAEL006733	486	mitochondrial matrix; oxidoreductase activity	oxidoreductase activity	oxidoreductase activity	mitochondrial matrix	GO:0005759; GO:0016491					SUBCELLULAR LOCATION: Mitochondrion matrix {ECO:0000256|PIRNR:PIRNR000362}.	Ferredoxin--NADP reductase type 1 family		17510324		IPR021163;IPR016040;	2107323	AaeL_AAEL006733	AaeL_AAEL006733
108877443	108877443	EAT41668.1	nucleolysin tia-1 [Aedes aegypti]	Q175B9	Q175B9_AEDAE	unreviewed	AAEL006710-PA	AaeL_AAEL006710	453	nucleic acid binding; nucleotide binding		nucleic acid binding; nucleotide binding		GO:0003676; GO:0000166								17510324	7159.AAEL006710-PA;	IPR012677;IPR000504;	2095721	AaeL_AAEL006710	AaeL_AAEL006710
108877459	108877459	EAT41684.1	60S ribosomal protein L31 [Aedes aegypti]	Q9GN74	RL31_AEDAE	reviewed	60S ribosomal protein L31	RpL31 AaeL_AAEL006698	124	ribosome; structural constituent of ribosome; translation	translation	structural constituent of ribosome	ribosome	GO:0005840; GO:0003735; GO:0006412						Ribosomal protein L31e family		17510324		IPR000054;IPR020052;IPR023621;	2090096	AaeL_AAEL006698	AaeL_AAEL006698
108877483	108877483	EAT41708.1	phospholipase a-2-activating protein [Aedes aegypti]	Q175G1	Q175G1_AEDAE	unreviewed	AAEL006677-PA	AaeL_AAEL006677	796													17510324	7159.AAEL006677-PA;	IPR020472;IPR015155;IPR013535;IPR015943;IPR001680;IPR017986;	2108258	AaeL_AAEL006677	AaeL_AAEL006677
108877486	108877486	EAT41711.1	3-hydroxyisobutyrate dehydrogenase [Aedes aegypti]	Q175F8	GLYR1_AEDAE	reviewed	Putative oxidoreductase GLYR1 homolog (EC 1.-.-.-) (Glyoxylate reductase 1 homolog) (Nuclear protein NP60 homolog)	AaeL_AAEL006684	559	3-hydroxyisobutyrate dehydrogenase activity; NAD binding; pentose-phosphate shunt; phosphogluconate dehydrogenase (decarboxylating) activity; valine metabolic process	3-hydroxyisobutyrate dehydrogenase activity; pentose-phosphate shunt; phosphogluconate dehydrogenase (decarboxylating) activity; valine metabolic process	3-hydroxyisobutyrate dehydrogenase activity; NAD binding; phosphogluconate dehydrogenase (decarboxylating) activity		GO:0008442; GO:0051287; GO:0006098; GO:0004616; GO:0006573						3-hydroxyisobutyrate dehydrogenase family, NP60 subfamily		17510324	7159.AAEL006684-PA;	IPR002204;IPR008927;IPR006115;IPR013328;IPR016040;IPR029154;IPR000313;	2104787	AaeL_AAEL006684	AaeL_AAEL006684
108877494	108877494	EAT41719.1	conserved hypothetical protein [Aedes aegypti]	Q175F0	Q175F0_AEDAE	unreviewed	AAEL006670-PA	AaeL_AAEL006670	63													17510324			2091751	AaeL_AAEL006670	AaeL_AAEL006670
108877497	108877497	EAT41722.1	clip-domain serine protease, putative [Aedes aegypti]	Q175E7	Q175E7_AEDAE	unreviewed	AAEL006674-PA	CLIPB29 AaeL_AAEL006674	374	serine-type endopeptidase activity	serine-type endopeptidase activity	serine-type endopeptidase activity		GO:0004252						Peptidase S1 family		17510324		IPR022700;IPR001254;IPR018114;IPR001314;IPR009003;	2098601	AaeL_AAEL006674	AaeL_AAEL006674
108877508	108877508	EAT41733.1	tubulin alpha chain [Aedes aegypti]	Q1HR53	Q1HR53_AEDAE	unreviewed	AAEL006642-PA (Alpha tubulin)	AaeL_AAEL006642	450	cytoplasm; GTPase activity; GTP binding; microtubule; microtubule-based process; protein polymerization; structural constituent of cytoskeleton	GTPase activity; microtubule-based process; protein polymerization	GTPase activity; GTP binding; structural constituent of cytoskeleton	cytoplasm; microtubule	GO:0005525; GO:0003924; GO:0005737; GO:0005874; GO:0007017; GO:0051258; GO:0005200						Tubulin family		17204158; 17510324;	7159.AAEL006642-PA;	IPR002452;IPR008280;IPR000217;IPR018316;IPR023123;IPR017975;IPR003008;	2092071	AaeL_AAEL006642	AaeL_AAEL006642
108877515	108877515	EAT41740.1	histone acetyltransferase, putative [Aedes aegypti]	Q175I0	Q175I0_AEDAE	unreviewed	AAEL006661-PA	AaeL_AAEL006661	139	DNA-directed RNA polymerase activity; nucleotide binding; transcription, DNA-templated	DNA-directed RNA polymerase activity; transcription, DNA-templated	DNA-directed RNA polymerase activity; nucleotide binding		GO:0003899; GO:0000166; GO:0006351								17510324	7159.AAEL006661-PA;	IPR010997;IPR005574;IPR006590;	2084193	AaeL_AAEL006661	AaeL_AAEL006661
108877532	108877532	EAT41757.1	acetyl-coa acetyltransferase, mitochondrial (acetoacetyl-coa thiolase) [Aedes aegypti]	Q175J7	Q175J7_AEDAE	unreviewed	AAEL006634-PA	AaeL_AAEL006634	409	transferase activity, transferring acyl groups other than amino-acyl groups	transferase activity, transferring acyl groups other than amino-acyl groups	transferase activity, transferring acyl groups other than amino-acyl groups		GO:0016747						Thiolase family		17510324	7159.AAEL006634-PA;	IPR002155;IPR016039;IPR016038;IPR020615;IPR020617;IPR020613;IPR020616;	2107526	AaeL_AAEL006634	AaeL_AAEL006634
108877567	108877567	EAT41792.1	conserved hypothetical protein [Aedes aegypti]	Q175L0	Q175L0_AEDAE	unreviewed	AAEL006625-PA	AaeL_AAEL006625	252	ribosome biogenesis	ribosome biogenesis			GO:0042254								17510324	7159.AAEL006625-PA;	IPR018978;IPR018023;IPR019783;IPR002140;	2092698	AaeL_AAEL006625	AaeL_AAEL006625
108877571	108877571	EAT41796.1	conserved hypothetical protein [Aedes aegypti]	Q175K6	Q175K6_AEDAE	unreviewed	AAEL006611-PA	AaeL_AAEL006611	258	membrane			membrane	GO:0016020								17510324	7159.AAEL006611-PA;	IPR002809;IPR008568;	2087310	AaeL_AAEL006611	AaeL_AAEL006611
108877594	108877594	EAT41819.1	clip-domain serine protease, putative [Aedes aegypti]	Q175S3	Q175S3_AEDAE	unreviewed	AAEL006576-PB	AaeL_AAEL006576	327	serine-type endopeptidase activity	serine-type endopeptidase activity	serine-type endopeptidase activity		GO:0004252						Peptidase S1 family		17510324		IPR001254;IPR018114;IPR001314;IPR009003;	2093715	AaeL_AAEL006576	AaeL_AAEL006576
108877604	108877604	EAT41829.1	calcium-transporting ATPase sarcoplasmic/endoplasmic reticulum type (calcium pump) [Aedes aegypti]	Q175R3	Q175R3_AEDAE	unreviewed	Calcium-transporting ATPase (EC 3.6.3.8)	AaeL_AAEL006582	1019	ATP binding; calcium-transporting ATPase activity; integral component of membrane; metal ion binding	calcium-transporting ATPase activity	ATP binding; calcium-transporting ATPase activity; metal ion binding	integral component of membrane	GO:0005524; GO:0005388; GO:0016021; GO:0046872						Cation transport ATPase (P-type) (TC 3.A.3) family		17510324		IPR005782;IPR006068;IPR004014;IPR023299;IPR018303;IPR023298;IPR008250;IPR001757;IPR023214;	2091519	AaeL_AAEL006582	AaeL_AAEL006582
108877614	108877614	EAT41839.1	aspartyl-tRNA synthetase [Aedes aegypti]	Q175Q3	Q175Q3_AEDAE	unreviewed	AAEL006577-PA	AaeL_AAEL006577	553	asparagine-tRNA ligase activity; asparaginyl-tRNA aminoacylation; ATP binding; cytoplasm; nucleic acid binding	asparagine-tRNA ligase activity; asparaginyl-tRNA aminoacylation	asparagine-tRNA ligase activity; ATP binding; nucleic acid binding	cytoplasm	GO:0005524; GO:0004816; GO:0006421; GO:0005737; GO:0003676						Class-II aminoacyl-tRNA synthetase family		17510324	7159.AAEL006577-PA;	IPR004364;IPR018150;IPR006195;IPR004522;IPR002312;IPR012340;IPR004365;	2097261	AaeL_AAEL006577	AaeL_AAEL006577
108877617	108877617	EAT41842.1	cop-coated vesicle membrane protein P24 [Aedes aegypti]	Q175W1	Q175W1_AEDAE	unreviewed	AAEL006560-PA	AaeL_AAEL006560	243	integral component of membrane; transport	transport		integral component of membrane	GO:0016021; GO:0006810					SUBCELLULAR LOCATION: Membrane {ECO:0000256|RuleBase:RU003827}; Single-pass type I membrane protein {ECO:0000256|RuleBase:RU003827}.	EMP24/GP25L family		17510324		IPR009038;IPR015720;	2113692	AaeL_AAEL006560	AaeL_AAEL006560
108877629	108877629	EAT41854.1	nucleoporin P54 [Aedes aegypti]	Q175V1	Q175V1_AEDAE	unreviewed	AAEL006544-PA	AaeL_AAEL006544	579	nuclear pore			nuclear pore	GO:0005643								17510324	7159.AAEL006544-PA;	IPR024864;IPR025712;	2101026	AaeL_AAEL006544	AaeL_AAEL006544
108877637	108877637	EAT41862.1	retinoid-inducible serine carboxypeptidase (serine carboxypeptidase [Aedes aegypti]	Q175U3	Q175U3_AEDAE	unreviewed	AAEL006542-PA	AaeL_AAEL006542	484	serine-type carboxypeptidase activity	serine-type carboxypeptidase activity	serine-type carboxypeptidase activity		GO:0004185								17510324	7159.AAEL006542-PA;	IPR029058;IPR001563;IPR018202;	2100773	AaeL_AAEL006542	AaeL_AAEL006542
108877638	108877638	EAT41863.1	retinoid-inducible serine carboxypeptidase (serine carboxypeptidase [Aedes aegypti]	P42660	VCP_AEDAE	reviewed	Vitellogenic carboxypeptidase (EC 3.4.16.-)	VCP AaeL_AAEL006563	471	extracellular region; serine-type carboxypeptidase activity	serine-type carboxypeptidase activity	serine-type carboxypeptidase activity	extracellular region	GO:0005576; GO:0004185	DEVELOPMENTAL STAGE: Maximally present at the middle of embryonic development and disappears by the end. {ECO:0000269|PubMed:1961751}.	INDUCTION: By 20-hydroxyecdysone. {ECO:0000269|PubMed:1961751}.	TISSUE SPECIFICITY: Synthesized in the fat body of vitellogenic females, secreted into the hemolymph and accumulates in yolk bodies of developing oocytes. {ECO:0000269|PubMed:1961751}.		SUBCELLULAR LOCATION: Secreted {ECO:0000269|PubMed:1961751}.	Peptidase S10 family		1961751; 9087558; 17510324	7159.AAEL006563-PA;	IPR029058;IPR001563;IPR018202;	2089198	AaeL_AAEL006563	AaeL_AAEL006563
108877652	108877652	EAT41877.1	heat shock protein 70 (hsp70)-interacting protein [Aedes aegypti]	Q0IF61	Q0IF61_AEDAE	unreviewed	AAEL006531-PA (AAEL006531-PB)	AaeL_AAEL006531	576													17510324;	7159.AAEL006531-PB;	IPR013026;IPR011990;IPR001440;IPR013105;IPR019734;	2114224	AaeL_AAEL006531	AaeL_AAEL006531
108877660	108877661	EAT41886.1	hydrogen-transporting ATP synthase, G-subunit, putative [Aedes aegypti]	Q1HR38	Q1HR38_AEDAE	unreviewed	AAEL006509-PA (Mitochondrial F1F0-ATP synthase subunit g/ATP20)	AaeL_AAEL006509 AaeL_AAEL801217	99	ATP synthesis coupled proton transport; hydrogen ion transmembrane transporter activity; mitochondrial proton-transporting ATP synthase complex, coupling factor F(o)	ATP synthesis coupled proton transport; hydrogen ion transmembrane transporter activity	hydrogen ion transmembrane transporter activity	mitochondrial proton-transporting ATP synthase complex, coupling factor F(o)	GO:0015986; GO:0015078; GO:0000276								17204158; 17510324;	7159.AAEL006509-PB;	IPR016702;IPR006808;	2089049	AaeL_AAEL006509	AaeL_AAEL006509
108877664	108877664	EAT41889.1	vacuolar ATP synthase subunit h [Aedes aegypti]	Q0IF50	Q0IF50_AEDAE	unreviewed	AAEL006516-PA	AaeL_AAEL006516	475	ATP hydrolysis coupled proton transport; proton-transporting ATPase activity, rotational mechanism; vacuolar proton-transporting V-type ATPase, V1 domain	ATP hydrolysis coupled proton transport; proton-transporting ATPase activity, rotational mechanism	proton-transporting ATPase activity, rotational mechanism	vacuolar proton-transporting V-type ATPase, V1 domain	GO:0015991; GO:0046961; GO:0000221								17510324	7159.AAEL006516-PA;	IPR011989;IPR016024;IPR004908;IPR011987;	2083704	AaeL_AAEL006516	AaeL_AAEL006516
108877695	108877695	EAT41920.1	nucleoporin, p88, putative [Aedes aegypti]	Q175X9	Q175X9_AEDAE	unreviewed	AAEL006488-PA (Fragment)	AaeL_AAEL006488	600													17510324	7159.AAEL006488-PA;	IPR019321;	2106148	AaeL_AAEL006488	AaeL_AAEL006488
108877699	108877699	EAT41924.1	conserved hypothetical protein [Aedes aegypti]	Q175X5	Q175X5_AEDAE	unreviewed	AAEL006480-PA	AaeL_AAEL006480	154													17510324			2107781	AaeL_AAEL006480	AaeL_AAEL006480
108877715	108877715	EAT41940.1	ATP-dependent Lon protease, putative [Aedes aegypti]	Q176B8	Q176B8_AEDAE	unreviewed	Lon protease homolog, mitochondrial (EC 3.4.21.-)	AaeL_AAEL006474	956	ATP binding; ATP-dependent peptidase activity; cellular response to oxidative stress; chaperone-mediated protein complex assembly; misfolded or incompletely synthesized protein catabolic process; mitochondrial matrix; oxidation-dependent protein catabolic process; regulation of mitochondrial DNA replication; sequence-specific DNA binding; serine-type endopeptidase activity	ATP-dependent peptidase activity; cellular response to oxidative stress; chaperone-mediated protein complex assembly; misfolded or incompletely synthesized protein catabolic process; oxidation-dependent protein catabolic process; regulation of mitochondrial DNA replication; serine-type endopeptidase activity	ATP binding; ATP-dependent peptidase activity; sequence-specific DNA binding; serine-type endopeptidase activity	mitochondrial matrix	GO:0005524; GO:0004176; GO:0034599; GO:0051131; GO:0006515; GO:0005759; GO:0070407; GO:0090296; GO:0043565; GO:0004252					SUBCELLULAR LOCATION: Mitochondrion matrix {ECO:0000256|HAMAP-Rule:MF_03120}.	Peptidase S16 family		17510324	7159.AAEL006474-PA;	IPR003593;IPR003959;IPR004815;IPR027065;IPR027503;IPR027417;IPR008269;IPR003111;IPR008268;IPR015947;IPR020568;IPR014721;	2083132	AaeL_AAEL006474	AaeL_AAEL006474
108877723	108877723	EAT41948.1	par-6 gamma [Aedes aegypti]	Q176B0	Q176B0_AEDAE	unreviewed	AAEL006460-PA	AaeL_AAEL006460	314													17510324	7159.AAEL006460-PA;	IPR000270;IPR001478;	2099363	AaeL_AAEL006460	AaeL_AAEL006460
108877724	108877724	EAT41949.1	arginine/serine-rich splicing factor [Aedes aegypti]	Q176A9	Q176A9_AEDAE	unreviewed	AAEL006473-PA	AaeL_AAEL006473	237	nucleic acid binding; nucleotide binding		nucleic acid binding; nucleotide binding		GO:0003676; GO:0000166								17510324	7159.AAEL006473-PA;	IPR012677;IPR000504;	2104487	AaeL_AAEL006473	AaeL_AAEL006473
108877743	108877743	EAT41968.1	trehalose-6-phosphate synthase [Aedes aegypti]	Q176D3	Q176D3_AEDAE	unreviewed	AAEL006446-PA	AaeL_AAEL006446	813	catalytic activity; trehalose biosynthetic process	catalytic activity; trehalose biosynthetic process	catalytic activity		GO:0003824; GO:0005992								17510324	7159.AAEL006446-PA;	IPR001830;IPR023214;IPR006379;IPR003337;	2093920	AaeL_AAEL006446	AaeL_AAEL006446
108877753	108877753	EAT41978.1	proteasome subunit beta type 6,9 [Aedes aegypti]	Q176C3	Q176C3_AEDAE	unreviewed	Proteasome subunit beta type (EC 3.4.25.1)	AaeL_AAEL006441	228	cytoplasm; nucleus; proteasome core complex; proteolysis involved in cellular protein catabolic process; threonine-type endopeptidase activity	proteolysis involved in cellular protein catabolic process; threonine-type endopeptidase activity	threonine-type endopeptidase activity	cytoplasm; nucleus; proteasome core complex	GO:0005737; GO:0005634; GO:0005839; GO:0051603; GO:0004298					SUBCELLULAR LOCATION: Cytoplasm {ECO:0000256|RuleBase:RU000694, ECO:0000256|SAAS:SAAS00039306}. Nucleus {ECO:0000256|RuleBase:RU000694, ECO:0000256|SAAS:SAAS00039306}.	Peptidase T1B family		17510324		IPR029055;IPR000243;IPR016050;IPR001353;IPR023333;	2099263	AaeL_AAEL006441	AaeL_AAEL006441
108877784	108877784	EAT42009.1	leucyl-tRNA synthetase [Aedes aegypti]	Q0IF77	Q0IF77_AEDAE	unreviewed	AAEL006415-PA	AaeL_AAEL006415	1182	aminoacyl-tRNA editing activity; ATP binding; cytoplasm; leucine-tRNA ligase activity; leucyl-tRNA aminoacylation	aminoacyl-tRNA editing activity; leucine-tRNA ligase activity; leucyl-tRNA aminoacylation	aminoacyl-tRNA editing activity; ATP binding; leucine-tRNA ligase activity	cytoplasm	GO:0005524; GO:0002161; GO:0005737; GO:0004823; GO:0006429						Class-I aminoacyl-tRNA synthetase family		17510324	7159.AAEL006415-PA;	IPR001412;IPR002300;IPR004493;IPR014729;IPR009080;IPR013155;IPR009008;	2110311	AaeL_AAEL006415	AaeL_AAEL006415
108877802	108877802	EAT42027.1	mitochondrial 39S ribosomal protein L39 [Aedes aegypti]	Q176E9	Q176E9_AEDAE	unreviewed	AAEL006386-PA	AaeL_AAEL006386	284	nucleotide binding		nucleotide binding		GO:0000166								17510324		IPR012675;IPR018163;	2105954	AaeL_AAEL006386	AaeL_AAEL006386
108877806	108877806	EAT42031.1	conserved hypothetical protein [Aedes aegypti]	Q176E5	Q176E5_AEDAE	unreviewed	AAEL006387-PA (Fragment)	AaeL_AAEL006387	286	odorant binding		odorant binding		GO:0005549								17510324		IPR006170;IPR023316;	2103143	AaeL_AAEL006387	AaeL_AAEL006387
108877807	108877807	EAT42032.1	conserved hypothetical protein [Aedes aegypti]	Q176E4	Q176E4_AEDAE	unreviewed	AAEL006396-PA	AaeL_AAEL006396	331	odorant binding		odorant binding		GO:0005549								17510324		IPR006170;IPR023316;	2087992	AaeL_AAEL006396	AaeL_AAEL006396
108877808	108877808	EAT42033.1	conserved hypothetical protein [Aedes aegypti]	Q176E3	Q176E3_AEDAE	unreviewed	AAEL006398-PA	AaeL_AAEL006398	336	odorant binding		odorant binding		GO:0005549								17510324		IPR006170;IPR023316;	2108535	AaeL_AAEL006398	AaeL_AAEL006398
108877809	108877809	EAT42034.1	conserved hypothetical protein [Aedes aegypti]	Q176E2	Q176E2_AEDAE	unreviewed	AAEL006385-PA	AaeL_AAEL006385	313	odorant binding		odorant binding		GO:0005549								17510324		IPR006170;IPR023316;	2087347	AaeL_AAEL006385	AaeL_AAEL006385
108877814	108877814	EAT42039.1	ribose-phosphate pyrophosphokinase 1,2 [Aedes aegypti]	Q176H6	Q176H6_AEDAE	unreviewed	AAEL006363-PA (AAEL006363-PB)	AaeL_AAEL006363	355	magnesium ion binding; nucleotide biosynthetic process; ribose phosphate diphosphokinase activity	nucleotide biosynthetic process; ribose phosphate diphosphokinase activity	magnesium ion binding; ribose phosphate diphosphokinase activity		GO:0000287; GO:0009165; GO:0004749								17510324;	7159.AAEL006363-PB;	IPR029099;IPR029057;IPR005946;	2096733	AaeL_AAEL006363	AaeL_AAEL006363
108877829	108877829	EAT42054.1	mitochondrial solute carrier [Aedes aegypti]	Q176G2	Q176G2_AEDAE	unreviewed	AAEL006362-PA	AaeL_AAEL006362	681	calcium ion binding; integral component of membrane; transmembrane transport	transmembrane transport	calcium ion binding	integral component of membrane	GO:0005509; GO:0016021; GO:0055085						Mitochondrial carrier (TC 2.A.29) family		17510324	7159.AAEL006362-PA;	IPR011992;IPR018247;IPR002048;IPR002067;IPR018108;IPR023395;	2113847	AaeL_AAEL006362	AaeL_AAEL006362
108877830	108877830	EAT42055.1	conserved hypothetical protein [Aedes aegypti]	Q176G1	Q176G1_AEDAE	unreviewed	AAEL006367-PA	AaeL_AAEL006367	233													17510324	7159.AAEL006367-PA;	IPR005606;	2086520	AaeL_AAEL006367	AaeL_AAEL006367
108877862	108877862	EAT42087.1	conserved hypothetical protein [Aedes aegypti]	Q176J8	Q176J8_AEDAE	unreviewed	AAEL006346-PB	AaeL_AAEL006346	226													17510324			2084440	AaeL_AAEL006346	AaeL_AAEL006346
108877877	108877877	EAT42102.1	conserved hypothetical protein [Aedes aegypti]	Q176I1	Q176I1_AEDAE	unreviewed	AAEL006328-PA	AaeL_AAEL006328	545	carbohydrate metabolic process; chitin binding; chitin metabolic process; extracellular region	carbohydrate metabolic process; chitin metabolic process	chitin binding	extracellular region	GO:0005975; GO:0008061; GO:0006030; GO:0005576								17510324		IPR002557;IPR013781;IPR017853;	2087316	AaeL_AAEL006328	AaeL_AAEL006328
108877878	108877878	EAT42103.1	conserved hypothetical protein [Aedes aegypti]	Q176I0	Q176I0_AEDAE	unreviewed	AAEL006336-PA	AaeL_AAEL006336	467	carbohydrate metabolic process; chitin binding; chitin metabolic process; extracellular region	carbohydrate metabolic process; chitin metabolic process	chitin binding	extracellular region	GO:0005975; GO:0008061; GO:0006030; GO:0005576								17510324		IPR002557;IPR013781;IPR017853;	2087698	AaeL_AAEL006336	AaeL_AAEL006336
108877879	108877879	EAT42104.1	hypothetical protein AaeL_AAEL006349 [Aedes aegypti]	Q176H9	Q176H9_AEDAE	unreviewed	AAEL006349-PA	AaeL_AAEL006349	503	carbohydrate metabolic process; hydrolase activity, hydrolyzing O-glycosyl compounds	carbohydrate metabolic process; hydrolase activity, hydrolyzing O-glycosyl compounds	hydrolase activity, hydrolyzing O-glycosyl compounds		GO:0005975; GO:0004553						Glycosyl hydrolase 18 family		17510324		IPR001223;IPR013781;IPR017853;	2091084	AaeL_AAEL006349	AaeL_AAEL006349
108877881	108877881	EAT42106.1	acetyl-coa carboxylase [Aedes aegypti]	Q176P0	Q176P0_AEDAE	unreviewed	AAEL006307-PA	AaeL_AAEL006307	2529	acetyl-CoA carboxylase activity; ATP binding; biotin carboxylase activity; fatty acid biosynthetic process; metal ion binding	acetyl-CoA carboxylase activity; biotin carboxylase activity; fatty acid biosynthetic process	acetyl-CoA carboxylase activity; ATP binding; biotin carboxylase activity; metal ion binding		GO:0005524; GO:0003989; GO:0004075; GO:0006633; GO:0046872								17510324	7159.AAEL006307-PA;	IPR013537;IPR011761;IPR013815;IPR013816;IPR001882;IPR011764;IPR005482;IPR000089;IPR005481;IPR000022;IPR005479;IPR029045;IPR011763;IPR011762;IPR016185;IPR011054;IPR011053;IPR005334;	2091871	AaeL_AAEL006307	AaeL_AAEL006307
108877886	108877886	EAT42111.1	conserved hypothetical protein [Aedes aegypti]	Q176N7	Q176N7_AEDAE	unreviewed	AAEL006322-PA	AaeL_AAEL006322	648	integral component of membrane			integral component of membrane	GO:0016021								17510324		IPR006593;IPR004877;IPR005018;IPR002861;	2116097	AaeL_AAEL006322	AaeL_AAEL006322
108877896	108877896	EAT42121.1	26S proteasome regulatory subunit rpn1 [Aedes aegypti]	Q176M6	Q176M6_AEDAE	unreviewed	AAEL006315-PA	AaeL_AAEL006315	899	enzyme regulator activity; proteasome complex; regulation of protein catabolic process	enzyme regulator activity; regulation of protein catabolic process	enzyme regulator activity	proteasome complex	GO:0030234; GO:0000502; GO:0042176								17510324	7159.AAEL006315-PA;	IPR016643;IPR016024;IPR002015;	2084986	AaeL_AAEL006315	AaeL_AAEL006315
108877905	108877905	EAT42130.1	PIWI [Aedes aegypti]	Q176R2	Q176R2_AEDAE	unreviewed	Piwi-like protein	PIWI7 AaeL_AAEL006287	945	nucleic acid binding		nucleic acid binding		GO:0003676						Argonaute family, Piwi subfamily		17510324	7159.AAEL006287-PA;	IPR003100;IPR003165;IPR012337;	2104965	AaeL_AAEL006287	AaeL_AAEL006287
108877911	108877911	EAT42136.1	integral membrane protein, Tmp21-I (p23), putative [Aedes aegypti]	Q176Q6	Q176Q6_AEDAE	unreviewed	AAEL006303-PA	AaeL_AAEL006303	181	integral component of membrane; transport	transport		integral component of membrane	GO:0016021; GO:0006810								17510324	7159.AAEL006303-PA;	IPR009038;IPR015720;	2100736	AaeL_AAEL006303	AaeL_AAEL006303
108877919	108877919	EAT42144.1	cullin [Aedes aegypti]	Q173E4	Q173E4_AEDAE	unreviewed	AAEL006291-PA (AAEL007187-PA)	AaeL_AAEL801225_b AaeL_AAEL801225_a AaeL_AAEL006291 AaeL_AAEL007187	772	cullin-RING ubiquitin ligase complex; ubiquitin-dependent protein catabolic process	ubiquitin-dependent protein catabolic process		cullin-RING ubiquitin ligase complex	GO:0031461; GO:0006511						Cullin family		17510324;	7159.AAEL007187-PA;	IPR016157;IPR016158;IPR001373;IPR019559;IPR016159;IPR011991;	2094169	AaeL_AAEL006291	AaeL_AAEL006291
108877934	108877932	EAT42157.1	superoxide dismutase [Aedes aegypti]	Q176T4	Q176T4_AEDAE	unreviewed	Superoxide dismutase [Cu-Zn] (EC 1.15.1.1)	CUSOD2 AaeL_AAEL006271	207	metal ion binding; superoxide dismutase activity	superoxide dismutase activity	metal ion binding; superoxide dismutase activity		GO:0046872; GO:0004784						Cu-Zn superoxide dismutase family		17510324	7159.AAEL006271-PB;	IPR018152;IPR001424;	2113359	AaeL_AAEL006271	AaeL_AAEL006271
108877991	108877991	EAT42216.1	talin [Aedes aegypti]	Q176Z3	Q176Z3_AEDAE	unreviewed	AAEL006222-PA	AaeL_AAEL006222	2748	actin cytoskeleton; cell adhesion; cytoskeletal anchoring at plasma membrane; focal adhesion; ruffle; structural constituent of cytoskeleton	cell adhesion; cytoskeletal anchoring at plasma membrane	structural constituent of cytoskeleton	actin cytoskeleton; focal adhesion; ruffle	GO:0015629; GO:0007155; GO:0007016; GO:0005925; GO:0001726; GO:0005200								17510324	7159.AAEL006222-PA;	IPR019749;IPR014352;IPR019748;IPR019747;IPR000299;IPR018979;IPR002558;IPR002404;IPR011993;IPR015224;IPR015009;IPR006077;	2097028	AaeL_AAEL006222	AaeL_AAEL006222
108877998	157112624	XP_001657594.1	replication factor C, 37kD-subunit, putative [Aedes aegypti]																						2086309	AaeL_AAEL006223	AaeL_AAEL006223
108878013	108878013	EAT42238.1	hemomucin [Aedes aegypti]	Q177B1	Q177B1_AEDAE	unreviewed	AAEL006196-PA	AaeL_AAEL006196	610	biosynthetic process; strictosidine synthase activity	biosynthetic process; strictosidine synthase activity	strictosidine synthase activity		GO:0009058; GO:0016844								17510324		IPR011042;IPR018119;	2105309	AaeL_AAEL006196	AaeL_AAEL006196
108878015	108878015	EAT42240.1	conserved hypothetical protein [Aedes aegypti]	Q177A9	Q177A9_AEDAE	unreviewed	AAEL006189-PA	AaeL_AAEL006189	339	fatty-acyl-CoA binding		fatty-acyl-CoA binding		GO:0000062								17510324	7159.AAEL006189-PA;	IPR022408;IPR000582;IPR014352;	2097834	AaeL_AAEL006189	AaeL_AAEL006189
108878018	108878018	EAT42243.1	exonuclease [Aedes aegypti]	Q177A6	Q177A6_AEDAE	unreviewed	AAEL006209-PA	AaeL_AAEL006209	770	DNA binding; DNA repair; nuclease activity; nucleus	DNA repair; nuclease activity	DNA binding; nuclease activity	nucleus	GO:0003677; GO:0006281; GO:0004518; GO:0005634								17510324	7159.AAEL006209-PA;	IPR020045;IPR008918;IPR029060;IPR006086;IPR019974;IPR006085;	2088122	AaeL_AAEL006209	AaeL_AAEL006209
108878038	108878038	EAT42263.1	histone acetyltransferase type b catalytic subunit [Aedes aegypti]	Q177C9	Q177C9_AEDAE	unreviewed	AAEL006177-PA	AaeL_AAEL006177	410	chromatin silencing at telomere; histone acetyltransferase activity; nucleus	chromatin silencing at telomere; histone acetyltransferase activity	histone acetyltransferase activity	nucleus	GO:0006348; GO:0004402; GO:0005634								17510324	7159.AAEL006177-PA;	IPR016181;IPR019467;IPR017380;	2107163	AaeL_AAEL006177	AaeL_AAEL006177
108878040	108878040	EAT42265.1	n-myc downstream regulated [Aedes aegypti]	Q177C7	Q177C7_AEDAE	unreviewed	AAEL006171-PA (Fragment)	AaeL_AAEL006171	343													17510324	7159.AAEL006171-PA;	IPR029058;IPR004142;	2084232	AaeL_AAEL006171	AaeL_AAEL006171
108878045	108878045	EAT42270.1	proteasome subunit beta type [Aedes aegypti]	Q177C2	Q177C2_AEDAE	unreviewed	Proteasome subunit beta type (EC 3.4.25.1)	AaeL_AAEL006174	205	cytoplasm; nucleus; proteasome core complex; proteolysis involved in cellular protein catabolic process; threonine-type endopeptidase activity	proteolysis involved in cellular protein catabolic process; threonine-type endopeptidase activity	threonine-type endopeptidase activity	cytoplasm; nucleus; proteasome core complex	GO:0005737; GO:0005634; GO:0005839; GO:0051603; GO:0004298					SUBCELLULAR LOCATION: Cytoplasm {ECO:0000256|RuleBase:RU000694, ECO:0000256|SAAS:SAAS00039306}. Nucleus {ECO:0000256|RuleBase:RU000694, ECO:0000256|SAAS:SAAS00039306}.	Peptidase T1B family		17510324		IPR029055;IPR016050;IPR001353;IPR023333;	2086679	AaeL_AAEL006174	AaeL_AAEL006174
108878047	108878047	EAT42272.1	translational activator gcn1 [Aedes aegypti]	Q177C0	Q177C0_AEDAE	unreviewed	AAEL006187-PA	AaeL_AAEL006187	2657													17510324	7159.AAEL006187-PA;	IPR011989;IPR016024;IPR022716;IPR026827;IPR000357;IPR021133;	2094080	AaeL_AAEL006187	AaeL_AAEL006187
108878060	108878060	EAT42285.1	cathepsin d [Aedes aegypti]	Q03168	ASPP_AEDAE	reviewed	Lysosomal aspartic protease (EC 3.4.23.-)	AaeL_AAEL006169	387	aspartic-type endopeptidase activity; lysosome	aspartic-type endopeptidase activity	aspartic-type endopeptidase activity	lysosome	GO:0004190; GO:0005764					SUBCELLULAR LOCATION: Lysosome {ECO:0000269|Ref.3}.	Peptidase A1 family		1400492; 17510324;	7159.AAEL006169-PA;	IPR001461;IPR001969;IPR012848;IPR021109;	2112766	AaeL_AAEL006169	AaeL_AAEL006169
108878066	108878066	EAT42291.1	conserved hypothetical protein [Aedes aegypti]	Q177I4	Q177I4_AEDAE	unreviewed	AAEL006126-PB	AaeL_AAEL006126	1622	lipid transporter activity	lipid transporter activity	lipid transporter activity		GO:0005319								17510324		IPR015819;IPR001747;IPR015816;IPR015255;IPR015818;IPR011030;	2101174	AaeL_AAEL006126	AaeL_AAEL006126
108878067	108878067	EAT42292.1	conserved hypothetical protein [Aedes aegypti]	Q177I5	Q177I5_AEDAE	unreviewed	AAEL006126-PA	AaeL_AAEL006126	2087	lipid transporter activity	lipid transporter activity	lipid transporter activity		GO:0005319								17510324		IPR015819;IPR001747;IPR015816;IPR015255;IPR015818;IPR011030;IPR001846;		AaeL_AAEL006126
108878070	108878070	EAT42295.1	hypothetical protein AaeL_AAEL006138 [Aedes aegypti]	Q177I2	Q177I2_AEDAE	unreviewed	AAEL006138-PA	AaeL_AAEL006138	2142	lipid transporter activity	lipid transporter activity	lipid transporter activity		GO:0005319								17510324		IPR015819;IPR001747;IPR015816;IPR015255;IPR015818;IPR011030;IPR001846;	2112965	AaeL_AAEL006138	AaeL_AAEL006138
108878076	108878076	EAT42301.1	dynactin [Aedes aegypti]	Q177H6	Q177H6_AEDAE	unreviewed	AAEL006145-PA	AaeL_AAEL006145	1217	dynactin complex; microtubule-based transport	microtubule-based transport		dynactin complex	GO:0005869; GO:0010970								17510324	7159.AAEL006145-PA;	IPR000938;IPR027663;IPR022157;	2087394	AaeL_AAEL006145	AaeL_AAEL006145
108878080	108878080	EAT42305.1	conserved hypothetical protein [Aedes aegypti]	Q177H2	Q177H2_AEDAE	unreviewed	Nicalin	AaeL_AAEL006155	553	membrane; regulation of signal transduction	regulation of signal transduction		membrane	GO:0016020; GO:0009966						Nicastrin family		17510324	7159.AAEL006155-PA;	IPR016574;	2100173	AaeL_AAEL006155	AaeL_AAEL006155
108878093	108878093	EAT42318.1	conserved hypothetical protein [Aedes aegypti]	Q177F9	Q177F9_AEDAE	unreviewed	AAEL006124-PA	AaeL_AAEL006124	417	mitochondrial inner membrane presequence translocase complex; protein transport	protein transport		mitochondrial inner membrane presequence translocase complex	GO:0005744; GO:0015031								17510324	7159.AAEL006124-PA;	IPR023214;IPR004274;IPR027111;	2099277	AaeL_AAEL006124	AaeL_AAEL006124
108878096	108878096	EAT42321.1	conserved hypothetical protein [Aedes aegypti]	Q177F6	Q177F6_AEDAE	unreviewed	AAEL006143-PA	AaeL_AAEL006143	582													17510324		IPR001611;IPR025875;	2111130	AaeL_AAEL006143	AaeL_AAEL006143
108878104	108878104	EAT42329.1	conserved hypothetical protein [Aedes aegypti]	Q177J8	EIF3K_AEDAE	reviewed	Eukaryotic translation initiation factor 3 subunit K (eIF3k) (eIF-3 p25)	AaeL_AAEL006115	221	eukaryotic 43S preinitiation complex; eukaryotic 48S preinitiation complex; eukaryotic translation initiation factor 3 complex; formation of translation preinitiation complex; regulation of translational initiation; ribosome binding; translation initiation factor activity	formation of translation preinitiation complex; regulation of translational initiation; translation initiation factor activity	ribosome binding; translation initiation factor activity	eukaryotic 43S preinitiation complex; eukaryotic 48S preinitiation complex; eukaryotic translation initiation factor 3 complex	GO:0016282; GO:0033290; GO:0005852; GO:0001731; GO:0006446; GO:0043022; GO:0003743					SUBCELLULAR LOCATION: Cytoplasm {ECO:0000255|HAMAP-Rule:MF_03010}.	EIF-3 subunit K family		17510324	7159.AAEL006115-PB;	IPR016024;IPR009374;IPR005062;IPR016020;IPR011991;	2104897	AaeL_AAEL006115	AaeL_AAEL006115
108878120	108878120	EAT42345.1	rab6 [Aedes aegypti]	Q177M3	Q177M3_AEDAE	unreviewed	AAEL006091-PB	AaeL_AAEL006091	210	GTP binding; protein transport; small GTPase mediated signal transduction	protein transport; small GTPase mediated signal transduction	GTP binding		GO:0005525; GO:0015031; GO:0007264						Small GTPase superfamily, Rab family		17510324		IPR027417;IPR005225;IPR001806;IPR003579;	2088751	AaeL_AAEL006091	AaeL_AAEL006091
108878132	108878132	EAT42357.1	Gelsolin precursor [Aedes aegypti]	Q177K9	Q177K9_AEDAE	unreviewed	AAEL006096-PA	AaeL_AAEL006096	389													17510324	7159.AAEL006096-PA;	IPR029006;IPR007123;IPR007122;	2083508	AaeL_AAEL006096	AaeL_AAEL006096
108878146	108878146	EAT42371.1	methylenetetrahydrofolate dehydrogenase [Aedes aegypti]	Q177P7	Q177P7_AEDAE	unreviewed	AAEL006085-PA	AaeL_AAEL006085	836	ATP binding; folic acid-containing compound biosynthetic process; formate-tetrahydrofolate ligase activity; methylenetetrahydrofolate dehydrogenase (NADP+) activity	folic acid-containing compound biosynthetic process; formate-tetrahydrofolate ligase activity; methylenetetrahydrofolate dehydrogenase (NADP+) activity	ATP binding; formate-tetrahydrofolate ligase activity; methylenetetrahydrofolate dehydrogenase (NADP+) activity		GO:0005524; GO:0009396; GO:0004329; GO:0004488								17510324	7159.AAEL006085-PA;	IPR000559;IPR020628;IPR016040;IPR027417;IPR000672;IPR020867;IPR020631;	2089050	AaeL_AAEL006085	AaeL_AAEL006085
108878150	108878150	EAT42375.1	phosphoglycerate mutase [Aedes aegypti]	Q177P3	Q177P3_AEDAE	unreviewed	AAEL006070-PA	AaeL_AAEL006070	255	glycolytic process; phosphoglycerate mutase activity	glycolytic process; phosphoglycerate mutase activity	phosphoglycerate mutase activity		GO:0006096; GO:0004619								17510324	7159.AAEL006070-PA;	IPR013078;IPR029033;IPR001345;IPR005952;	2096358	AaeL_AAEL006070	AaeL_AAEL006070
108878152	108878152	EAT42377.1	conserved hypothetical protein [Aedes aegypti]	Q177P1	Q177P1_AEDAE	unreviewed	AAEL006087-PA	AaeL_AAEL006087	900													17510324	7159.AAEL006087-PA;	IPR021183;IPR013026;IPR011990;IPR013105;IPR019734;	2110313	AaeL_AAEL006087	AaeL_AAEL006087
108878154	108878154	EAT42379.1	peptidyl-trna hydrolase [Aedes aegypti]	Q177N9	Q177N9_AEDAE	unreviewed	AAEL006066-PA	AaeL_AAEL006066	174	aminoacyl-tRNA hydrolase activity	aminoacyl-tRNA hydrolase activity	aminoacyl-tRNA hydrolase activity		GO:0004045								17510324	7159.AAEL006066-PA;	IPR023476;IPR002833;	2110519	AaeL_AAEL006066	AaeL_AAEL006066
108878159	108878159	EAT42384.1	endoplasmic reticulum mannosyl-oligosaccharide 1,2-alpha-mannosidase [Aedes aegypti]	Q177N4	Q177N4_AEDAE	unreviewed	alpha-1,2-Mannosidase (EC 3.2.1.-)	AaeL_AAEL006074	602	calcium ion binding; mannosyl-oligosaccharide 1,2-alpha-mannosidase activity; membrane	mannosyl-oligosaccharide 1,2-alpha-mannosidase activity	calcium ion binding; mannosyl-oligosaccharide 1,2-alpha-mannosidase activity	membrane	GO:0005509; GO:0004571; GO:0016020						Glycosyl hydrolase 47 family		17510324	7159.AAEL006074-PA;	IPR001382;	2111189	AaeL_AAEL006074	AaeL_AAEL006074
108878169	108878169	EAT42394.1	nuclear protein localization [Aedes aegypti]	Q177R9	Q177R9_AEDAE	unreviewed	AAEL006056-PA	AaeL_AAEL006056	619	zinc ion binding		zinc ion binding		GO:0008270								17510324	7159.AAEL006056-PA;	IPR007717;IPR024682;IPR007716;IPR016563;IPR029071;IPR001876;	2091904	AaeL_AAEL006056	AaeL_AAEL006056
108878177	108878177	EAT42402.1	proteasome subunit alpha type [Aedes aegypti]	Q177R1	Q177R1_AEDAE	unreviewed	Proteasome subunit alpha type (EC 3.4.25.1)	AaeL_AAEL006061	233	cytoplasm; nucleus; proteasome core complex, alpha-subunit complex; threonine-type endopeptidase activity; ubiquitin-dependent protein catabolic process	threonine-type endopeptidase activity; ubiquitin-dependent protein catabolic process	threonine-type endopeptidase activity	cytoplasm; nucleus; proteasome core complex, alpha-subunit complex	GO:0005737; GO:0005634; GO:0019773; GO:0004298; GO:0006511					SUBCELLULAR LOCATION: Cytoplasm {ECO:0000256|RuleBase:RU000551}. Nucleus {ECO:0000256|RuleBase:RU000551}.	Peptidase T1A family		17510324	7159.AAEL006061-PA;	IPR029055;IPR000426;IPR023332;IPR001353;	2091265	AaeL_AAEL006061	AaeL_AAEL006061
108878180	108878180	EAT42405.1	interleukin enhancer binding factor [Aedes aegypti]	Q177Q9	Q177Q9_AEDAE	unreviewed	AAEL006048-PA (AAEL006048-PB)	AaeL_AAEL006048	398	ATP binding; immune response; RNA binding; transferase activity	immune response; transferase activity	ATP binding; RNA binding; transferase activity		GO:0005524; GO:0003723; GO:0006955; GO:0016740								17510324;	7159.AAEL006048-PA;	IPR006116;IPR006561;	2088722	AaeL_AAEL006048	AaeL_AAEL006048
108878186	108878186	EAT42411.1	nuclear RNA export factor 2 (NXF2), putative [Aedes aegypti]	Q177Q3	Q177Q3_AEDAE	unreviewed	AAEL006050-PA	AaeL_AAEL006050	931	mRNA transport; nucleus	mRNA transport		nucleus	GO:0051028; GO:0005634								17510324	7159.AAEL006050-PA;	IPR002075;IPR018222;IPR005637;IPR009060;	2103288	AaeL_AAEL006050	AaeL_AAEL006050
108878196	108878196	EAT42421.1	conserved hypothetical protein [Aedes aegypti]	Q177U7	Q177U7_AEDAE	unreviewed	AAEL006041-PA (Fragment)	AaeL_AAEL006041	533	phenylalanine-tRNA ligase activity; RNA binding	phenylalanine-tRNA ligase activity	phenylalanine-tRNA ligase activity; RNA binding		GO:0003723; GO:0004826								17510324	7159.AAEL006041-PA;	IPR005146;IPR001611;IPR025875;IPR003591;	2091646	AaeL_AAEL006041	AaeL_AAEL006041
108878206	108878206	EAT42431.1	dynactin subunit [Aedes aegypti]	Q1HQF2	DCTN2_AEDAE	reviewed	Probable dynactin subunit 2	Dmn AaeL_AAEL006029	381	cell proliferation; cytoplasm; dynactin complex; dynein complex; membrane; microtubule; microtubule-based process; mitotic nuclear division; motor activity; vesicle	cell proliferation; microtubule-based process; mitotic nuclear division; motor activity	motor activity	cytoplasm; dynactin complex; dynein complex; membrane; microtubule; vesicle	GO:0008283; GO:0005737; GO:0005869; GO:0030286; GO:0016020; GO:0005874; GO:0007017; GO:0007067; GO:0003774; GO:0031982					SUBCELLULAR LOCATION: Cytoplasm, cytoskeleton {ECO:0000250}. Membrane {ECO:0000250|UniProtKB:Q13561}; Peripheral membrane protein {ECO:0000250|UniProtKB:Q13561}.	Dynactin subunit 2 family		17204158; 17510324	7159.AAEL006029-PA;	IPR028133;	2102513	AaeL_AAEL006029	AaeL_AAEL006029
108878214	108878214	EAT42439.1	coatomer [Aedes aegypti]	Q177S9	Q177S9_AEDAE	unreviewed	AAEL006040-PA (Fragment)	AaeL_AAEL006040	946	intracellular protein transport; membrane coat; structural molecule activity; vesicle-mediated transport	intracellular protein transport; vesicle-mediated transport	structural molecule activity	membrane coat	GO:0006886; GO:0030117; GO:0005198; GO:0016192								17510324	7159.AAEL006040-PA;	IPR006692;IPR016453;IPR020472;IPR015943;IPR001680;IPR017986;	2097939	AaeL_AAEL006040	AaeL_AAEL006040
108878217	108878217	EAT42442.1	dihydroorotate dehydrogenase [Aedes aegypti]	Q177S6	Q177S6_AEDAE	unreviewed	AAEL006033-PA	AaeL_AAEL006033	395	'de novo' pyrimidine nucleobase biosynthetic process; dihydroorotate dehydrogenase activity; membrane; UMP biosynthetic process	'de novo' pyrimidine nucleobase biosynthetic process; dihydroorotate dehydrogenase activity; UMP biosynthetic process	dihydroorotate dehydrogenase activity	membrane	GO:0006207; GO:0006222; GO:0004152; GO:0016020								17510324	7159.AAEL006033-PA;	IPR013785;IPR012135;IPR005719;IPR001295;	2113155	AaeL_AAEL006033	AaeL_AAEL006033
108878221	108878221	EAT42446.1	wd-repeat protein [Aedes aegypti]	Q177S2	Q177S2_AEDAE	unreviewed	AAEL006038-PA (Fragment)	AaeL_AAEL006038	2092													17510324	7159.AAEL006038-PA;	IPR001487;IPR018359;IPR015943;IPR001680;IPR019775;IPR017986;	2112824	AaeL_AAEL006038	AaeL_AAEL006038
108878240	108878240	EAT42465.1	factor for adipocyte differentiation [Aedes aegypti]	Q177W1	Q177W1_AEDAE	unreviewed	AAEL006012-PA (Fragment)	AaeL_AAEL006012	895													17510324		IPR003961;IPR013783;	2090808	AaeL_AAEL006012	AaeL_AAEL006012
108878247	108878247	EAT42472.1	tricarboxylate transport protein [Aedes aegypti]	Q177Y5	Q177Y5_AEDAE	unreviewed	AAEL005991-PA	AaeL_AAEL005991	321	integral component of membrane; transport	transport		integral component of membrane	GO:0016021; GO:0006810						Mitochondrial carrier (TC 2.A.29) family		17510324	7159.AAEL005991-PA;	IPR018108;IPR023395;	2100367	AaeL_AAEL005991	AaeL_AAEL005991
108878248	108878248	EAT42473.1	allergen, putative [Aedes aegypti]	Q177Y4	Q177Y4_AEDAE	unreviewed	AAEL005997-PA	AaeL_AAEL005997	132	lipid binding; transporter activity	transporter activity	lipid binding; transporter activity		GO:0008289; GO:0005215						Calycin superfamily, Fatty-acid binding protein (FABP) family		17510324	7159.AAEL005997-PA;	IPR012674;IPR011038;IPR000463;IPR000566;	2089775	AaeL_AAEL005997	AaeL_AAEL005997
108878295	108878295	EAT42520.1	NADH-ubiquinone oxidoreductase subunit B14.5b [Aedes aegypti]	Q178D3	Q178D3_AEDAE	unreviewed	NADH dehydrogenase [ubiquinone] 1 subunit C2	AaeL_AAEL005946	114	mitochondrial electron transport, NADH to ubiquinone; mitochondrial inner membrane; NADH dehydrogenase (ubiquinone) activity; respiratory chain	mitochondrial electron transport, NADH to ubiquinone; NADH dehydrogenase (ubiquinone) activity	NADH dehydrogenase (ubiquinone) activity	mitochondrial inner membrane; respiratory chain	GO:0008137; GO:0006120; GO:0005743; GO:0070469					SUBCELLULAR LOCATION: Mitochondrion inner membrane {ECO:0000256|PIRNR:PIRNR017834}.	Complex I NDUFC2 subunit family		17510324	7159.AAEL005946-PA;	IPR009423;	2097672	AaeL_AAEL005946	AaeL_AAEL005946
108878304	108878304	EAT42529.1	G-rich sequence factor-1, putative [Aedes aegypti]	Q178C5	Q178C5_AEDAE	unreviewed	AAEL005947-PA	AaeL_AAEL005947	471	nucleic acid binding; nucleotide binding		nucleic acid binding; nucleotide binding		GO:0003676; GO:0000166								17510324		IPR012677;IPR000504;	2113120	AaeL_AAEL005947	AaeL_AAEL005947
108878317	108878317	EAT42542.1	ubiquitin-protein ligase [Aedes aegypti]	Q178F7	Q178F7_AEDAE	unreviewed	AAEL005930-PA	AaeL_AAEL005930	2833	ligase activity; RNA binding; ubiquitin-protein transferase activity; zinc ion binding	ligase activity; ubiquitin-protein transferase activity	ligase activity; RNA binding; ubiquitin-protein transferase activity; zinc ion binding		GO:0003723; GO:0016874; GO:0004842; GO:0008270								17510324	7159.AAEL005930-PA;	IPR024725;IPR000569;IPR002004;IPR009091;IPR015940;IPR003126;IPR013993;	2090371	AaeL_AAEL005930	AaeL_AAEL005930
108878332	108878332	EAT42557.1	6-phosphogluconate dehydrogenase [Aedes aegypti]	Q178E4	Q178E4_AEDAE	unreviewed	6-phosphogluconate dehydrogenase, decarboxylating (EC 1.1.1.44)	AaeL_AAEL005931	482	NADP binding; pentose-phosphate shunt; phosphogluconate dehydrogenase (decarboxylating) activity	pentose-phosphate shunt; phosphogluconate dehydrogenase (decarboxylating) activity	NADP binding; phosphogluconate dehydrogenase (decarboxylating) activity		GO:0050661; GO:0006098; GO:0004616				PATHWAY: Carbohydrate degradation; pentose phosphate pathway; D-ribulose 5-phosphate from D-glucose 6-phosphate (oxidative stage): step 3/3. {ECO:0000256|PIRNR:PIRNR000109, ECO:0000256|RuleBase:RU000485}.		6-phosphogluconate dehydrogenase family		17510324	7159.AAEL005931-PA;	IPR008927;IPR006114;IPR006113;IPR006115;IPR006184;IPR013328;IPR012284;IPR016040;	2108224	AaeL_AAEL005931	AaeL_AAEL005931
108878344	108878344	EAT42569.1	conserved hypothetical protein [Aedes aegypti]	Q0IFC3	Q0IFC3_AEDAE	unreviewed	AAEL005897-PA (AAEL005897-PB)	AaeL_AAEL005897	233													17510324;		IPR019166;	2100692	AaeL_AAEL005897	AaeL_AAEL005897
108878351	108878351	EAT42576.1	conserved hypothetical protein [Aedes aegypti]	Q0IFB8	Q0IFB8_AEDAE	unreviewed	AAEL005904-PA	AaeL_AAEL005904	407													17510324	7159.AAEL005904-PA;	IPR013026;IPR011990;IPR019734;	2115379	AaeL_AAEL005904	AaeL_AAEL005904
108878359	108878359	EAT42584.1	programmed cell death protein [Aedes aegypti]	Q0IFB0	Q0IFB0_AEDAE	unreviewed	AAEL005910-PA	AaeL_AAEL005910	174	calcium ion binding		calcium ion binding		GO:0005509								17510324	7159.AAEL005910-PA;	IPR011992;IPR018247;IPR002048;	2104254	AaeL_AAEL005910	AaeL_AAEL005910
108878362	108878362	EAT42587.1	conserved hypothetical protein [Aedes aegypti]	Q0IFA7	Q0IFA7_AEDAE	unreviewed	AAEL005914-PB	AaeL_AAEL005914	93													17510324		IPR001623;	2084195	AaeL_AAEL005914	AaeL_AAEL005914
108878364	108878364	EAT42589.1	40S ribosomal protein S3a [Aedes aegypti]	Q0IFA5	Q0IFA5_AEDAE	unreviewed	40S ribosomal protein S3a	RS3A_AEDAE_a AaeL_AAEL005901	224	cytosolic small ribosomal subunit; structural constituent of ribosome; translation	translation	structural constituent of ribosome	cytosolic small ribosomal subunit	GO:0022627; GO:0003735; GO:0006412					SUBCELLULAR LOCATION: Cytoplasm {ECO:0000256|HAMAP-Rule:MF_03122}.	Ribosomal protein S3Ae family		17510324		IPR027500;IPR001593;IPR018281;	2085025	AaeL_AAEL005901	AaeL_AAEL005901
108878376	108878376	EAT42601.1	vinculin [Aedes aegypti]	Q178I1	Q178I1_AEDAE	unreviewed	AAEL005879-PA	AaeL_AAEL005879	964	actin cytoskeleton; cell adhesion; structural molecule activity	cell adhesion	structural molecule activity	actin cytoskeleton	GO:0015629; GO:0007155; GO:0005198								17510324	7159.AAEL005879-PA;	IPR017997;IPR006077;IPR000633;	2104650	AaeL_AAEL005879	AaeL_AAEL005879
108878386	108878386	EAT42611.1	conserved hypothetical protein [Aedes aegypti]	Q178H4	Q178H4_AEDAE	unreviewed	AAEL005877-PA (AAEL005877-PB) (AAEL005877-PC)	AaeL_AAEL005877	344	ATPase activator activity; response to stress	ATPase activator activity; response to stress	ATPase activator activity		GO:0001671; GO:0006950								17510324;	7159.AAEL005877-PB;	IPR013538;IPR015310;IPR023393;	2113602	AaeL_AAEL005877	AaeL_AAEL005877
[truncated: 619 more rows]

## Sheet: Key
Only expressed at 24 h
Only expressed at 72h
Gene Name NOT found in DAVID database: http://david.abcc.ncifcrf.gov/home.jsp
Duplicates
