# Supplementary material for: Shotgun and TMT-Labeled Proteomic Analysis of the Ovarian Proteins of an Insect Vector, Aedes aegypti (Diptera: Culicidae)
Source: J Insect Sci. 2022 Mar 18;22(2):7. doi: 10.1093/jisesa/ieac018 (PMC8932505; doi:10.1093/jisesa/ieac018)
Supplement: ieac018_suppl_Supplementary_Materials [file ieac018_suppl_supplementary_materials.zip › ieac018_suppl_Supplement 4.xlsx]

## Sheet: 24h Functional Annotation Clust
Annotation Cluster 1	Enrichment Score: 3.284224570787868
Category	Term	Count	%	PValue	Genes	List Total	Pop Hits	Pop Total	Fold Enrichment	Bonferroni	Benjamini	FDR
GOTERM_MF_ALL	GO:0000166~nucleotide binding	30	27.7778	1.176e-06	2114318, 2106207, 2096351, 2085373, 2086215, 2102240, 2086759, 2098879, 2101940, 2099602, 2109222, 2112765, 2102674, 2089138, 2102578, 2085650, 2105052, 2090772, 2092031, 2087935, 2087759, 2102389, 2097261, 2110780, 2088301, 2103071, 2091871, 2106563, 2089050, 2085746	86	1179	8652	2.55991	0.000209306	0.000209306	0.00144582
GOTERM_MF_ALL	GO:0032553~ribonucleotide binding	22	20.3704	9.11899e-05	2114318, 2112765, 2109222, 2102674, 2089138, 2102578, 2085650, 2105052, 2090772, 2087935, 2085373, 2087759, 2086215, 2097261, 2110780, 2102240, 2103071, 2086759, 2091871, 2106563, 2099602, 2089050	86	883	8652	2.50657	0.0161015	0.00404991	0.112056
GOTERM_MF_ALL	GO:0032555~purine ribonucleotide binding	22	20.3704	9.11899e-05	2114318, 2112765, 2109222, 2102674, 2089138, 2102578, 2085650, 2105052, 2090772, 2087935, 2085373, 2087759, 2086215, 2097261, 2110780, 2102240, 2103071, 2086759, 2091871, 2106563, 2099602, 2089050	86	883	8652	2.50657	0.0161015	0.00404991	0.112056
GOTERM_MF_ALL	GO:0017076~purine nucleotide binding	22	20.3704	0.000347345	2114318, 2112765, 2109222, 2102674, 2089138, 2102578, 2085650, 2105052, 2090772, 2087935, 2085373, 2087759, 2086215, 2097261, 2110780, 2102240, 2103071, 2086759, 2091871, 2106563, 2099602, 2089050	86	971	8652	2.27941	0.0599649	0.0122915	0.426206
GOTERM_MF_ALL	GO:0005524~ATP binding	17	15.7407	0.00193438	2112765, 2114318, 2102674, 2102578, 2085650, 2105052, 2090772, 2087935, 2097261, 2110780, 2102240, 2103071, 2086759, 2091871, 2106563, 2099602, 2089050	86	737	8652	2.3206	0.291534	0.0375708	2.35242
GOTERM_MF_ALL	GO:0032559~adenyl ribonucleotide binding	17	15.7407	0.00198913	2112765, 2114318, 2102674, 2102578, 2085650, 2105052, 2090772, 2087935, 2097261, 2110780, 2102240, 2103071, 2086759, 2091871, 2106563, 2099602, 2089050	86	739	8652	2.31432	0.298419	0.0348211	2.41826
GOTERM_MF_ALL	GO:0030554~adenyl nucleotide binding	17	15.7407	0.00586866	2112765, 2114318, 2102674, 2102578, 2085650, 2105052, 2090772, 2087935, 2097261, 2110780, 2102240, 2103071, 2086759, 2091871, 2106563, 2099602, 2089050	86	824	8652	2.07558	0.649256	0.072104	6.98085
GOTERM_MF_ALL	GO:0001883~purine nucleoside binding	17	15.7407	0.00586866	2112765, 2114318, 2102674, 2102578, 2085650, 2105052, 2090772, 2087935, 2097261, 2110780, 2102240, 2103071, 2086759, 2091871, 2106563, 2099602, 2089050	86	824	8652	2.07558	0.649256	0.072104	6.98085
GOTERM_MF_ALL	GO:0001882~nucleoside binding	17	15.7407	0.00614657	2112765, 2114318, 2102674, 2102578, 2085650, 2105052, 2090772, 2087935, 2097261, 2110780, 2102240, 2103071, 2086759, 2091871, 2106563, 2099602, 2089050	86	828	8652	2.06555	0.666284	0.070552	7.30005
Annotation Cluster 2	Enrichment Score: 2.693458630971351
Category	Term	Count	%	PValue	Genes	List Total	Pop Hits	Pop Total	Fold Enrichment	Bonferroni	Benjamini	FDR
GOTERM_MF_ALL	GO:0032553~ribonucleotide binding	22	20.3704	9.11899e-05	2114318, 2112765, 2109222, 2102674, 2089138, 2102578, 2085650, 2105052, 2090772, 2087935, 2085373, 2087759, 2086215, 2097261, 2110780, 2102240, 2103071, 2086759, 2091871, 2106563, 2099602, 2089050	86	883	8652	2.50657	0.0161015	0.00404991	0.112056
GOTERM_MF_ALL	GO:0032555~purine ribonucleotide binding	22	20.3704	9.11899e-05	2114318, 2112765, 2109222, 2102674, 2089138, 2102578, 2085650, 2105052, 2090772, 2087935, 2085373, 2087759, 2086215, 2097261, 2110780, 2102240, 2103071, 2086759, 2091871, 2106563, 2099602, 2089050	86	883	8652	2.50657	0.0161015	0.00404991	0.112056
GOTERM_MF_ALL	GO:0017076~purine nucleotide binding	22	20.3704	0.000347345	2114318, 2112765, 2109222, 2102674, 2089138, 2102578, 2085650, 2105052, 2090772, 2087935, 2085373, 2087759, 2086215, 2097261, 2110780, 2102240, 2103071, 2086759, 2091871, 2106563, 2099602, 2089050	86	971	8652	2.27941	0.0599649	0.0122915	0.426206
GOTERM_MF_ALL	GO:0016462~pyrophosphatase activity	12	11.1111	0.000998533	2102674, 2086759, 2089138, 2102578, 2106563, 2105052, 2083704, 2097281, 2085373, 2087759, 2110780, 2103071	86	373	8652	3.23661	0.162913	0.0292031	1.22075
GOTERM_MF_ALL	GO:0016818~hydrolase activity, acting on acid anhydrides, in phosphorus-containing anhydrides	12	11.1111	0.00106599	2102674, 2086759, 2089138, 2102578, 2106563, 2105052, 2083704, 2097281, 2085373, 2087759, 2110780, 2103071	86	376	8652	3.21079	0.172914	0.0267565	1.30272
GOTERM_MF_ALL	GO:0016817~hydrolase activity, acting on acid anhydrides	12	11.1111	0.00118679	2102674, 2086759, 2089138, 2102578, 2106563, 2105052, 2083704, 2097281, 2085373, 2087759, 2110780, 2103071	86	381	8652	3.16865	0.190529	0.0260757	1.44936
GOTERM_MF_ALL	GO:0017111~nucleoside-triphosphatase activity	11	10.1852	0.00311888	2102674, 2086759, 2089138, 2102578, 2106563, 2105052, 2083704, 2085373, 2087759, 2110780, 2103071	86	368	8652	3.0072	0.426518	0.0492917	3.76769
GOTERM_MF_ALL	GO:0008026~ATP-dependent helicase activity	5	4.62963	0.00537493	2102674, 2086759, 2106563, 2105052, 2103071	86	72	8652	6.98643	0.616846	0.0711367	6.41128
GOTERM_MF_ALL	GO:0070035~purine NTP-dependent helicase activity	5	4.62963	0.00537493	2102674, 2086759, 2106563, 2105052, 2103071	86	72	8652	6.98643	0.616846	0.0711367	6.41128
GOTERM_MF_ALL	GO:0042623~ATPase activity, coupled	6	5.55556	0.0162591	2102674, 2086759, 2106563, 2105052, 2083704, 2103071	86	151	8652	3.99754	0.945953	0.157719	18.2529
GOTERM_MF_ALL	GO:0004386~helicase activity	5	4.62963	0.0202054	2102674, 2086759, 2106563, 2105052, 2103071	86	106	8652	4.7455	0.973573	0.174058	22.1945
GOTERM_MF_ALL	GO:0016887~ATPase activity	6	5.55556	0.0441619	2102674, 2086759, 2106563, 2105052, 2083704, 2103071	86	197	8652	3.0641	0.999678	0.294996	42.6101
Annotation Cluster 3	Enrichment Score: 2.5310344100087576
Category	Term	Count	%	PValue	Genes	List Total	Pop Hits	Pop Total	Fold Enrichment	Bonferroni	Benjamini	FDR
GOTERM_CC_ALL	GO:0044422~organelle part	12	11.1111	0.0022595	2112765, 2089138, 2113917, 2102578, 2099663, 2083704, 2101661, 2088750, 2085373, 2087759, 2111877, 2085963	39	502	4473	2.74165	0.163645	0.0854757	2.37029
GOTERM_CC_ALL	GO:0044446~intracellular organelle part	12	11.1111	0.0022595	2112765, 2089138, 2113917, 2102578, 2099663, 2083704, 2101661, 2088750, 2085373, 2087759, 2111877, 2085963	39	502	4473	2.74165	0.163645	0.0854757	2.37029
GOTERM_CC_ALL	GO:0044424~intracellular part	27	25	0.00499887	2114318, 2113917, 2085456, 2085373, 2103309, 2097921, 2099663, 2099602, 2083704, 2084158, 2101661, 2111877, 2112765, 2089138, 2111660, 2102578, 2085650, 2088750, 2087935, 2087759, 2097261, 2085963, 2088301, 2103661, 2097281, 2103461, 2104342	39	2077	4473	1.49094	0.326927	0.12363	5.17568
Annotation Cluster 4	Enrichment Score: 2.453203890667084
Category	Term	Count	%	PValue	Genes	List Total	Pop Hits	Pop Total	Fold Enrichment	Bonferroni	Benjamini	FDR
GOTERM_BP_ALL	GO:0006082~organic acid metabolic process	8	7.40741	0.00170952	2091871, 2111660, 2085650, 2099602, 2083345, 2104787, 2089050, 2097261	51	207	5855	4.43687	0.378521	0.112115	2.23448
GOTERM_BP_ALL	GO:0043436~oxoacid metabolic process	8	7.40741	0.00170952	2091871, 2111660, 2085650, 2099602, 2083345, 2104787, 2089050, 2097261	51	207	5855	4.43687	0.378521	0.112115	2.23448
GOTERM_BP_ALL	GO:0019752~carboxylic acid metabolic process	8	7.40741	0.00170952	2091871, 2111660, 2085650, 2099602, 2083345, 2104787, 2089050, 2097261	51	207	5855	4.43687	0.378521	0.112115	2.23448
GOTERM_BP_ALL	GO:0042180~cellular ketone metabolic process	8	7.40741	0.00218144	2091871, 2111660, 2085650, 2099602, 2083345, 2104787, 2089050, 2097261	51	216	5855	4.252	0.455073	0.114339	2.84314
GOTERM_BP_ALL	GO:0009058~biosynthetic process	16	14.8148	0.00270307	2111660, 2104456, 2085650, 2102535, 2097261, 2105543, 2098190, 2091871, 2088068, 2099602, 2083345, 2083704, 2089050, 2088405, 2093859, 2103461	51	823	5855	2.23191	0.528799	0.117867	3.51183
GOTERM_BP_ALL	GO:0006520~cellular amino acid metabolic process	6	5.55556	0.00402219	2111660, 2085650, 2099602, 2083345, 2104787, 2097261	51	125	5855	5.51059	0.673859	0.130688	5.18392
GOTERM_BP_ALL	GO:0044106~cellular amine metabolic process	6	5.55556	0.00649822	2111660, 2085650, 2099602, 2083345, 2104787, 2097261	51	140	5855	4.92017	0.836738	0.165765	8.25038
GOTERM_BP_ALL	GO:0006519~cellular amino acid and derivative metabolic process	6	5.55556	0.00938258	2111660, 2085650, 2099602, 2083345, 2104787, 2097261	51	153	5855	4.50211	0.927246	0.211989	11.7068
GOTERM_BP_ALL	GO:0044249~cellular biosynthetic process	14	12.963	0.0115441	2111660, 2104456, 2085650, 2102535, 2097261, 2098190, 2091871, 2088068, 2083345, 2083704, 2099602, 2089050, 2088405, 2103461	51	778	5855	2.06588	0.96036	0.235852	14.2178
Annotation Cluster 5	Enrichment Score: 2.360680970685489
Category	Term	Count	%	PValue	Genes	List Total	Pop Hits	Pop Total	Fold Enrichment	Bonferroni	Benjamini	FDR
GOTERM_BP_ALL	GO:0044237~cellular metabolic process	29	26.8519	0.000324784	2114318, 2104456, 2104787, 2103309, 2102240, 2098190, 2088068, 2097921, 2099663, 2099602, 2083704, 2083345, 2101661, 2083017, 2088405, 2112765, 2092662, 2111660, 2085650, 2102535, 2087935, 2097261, 2107390, 2091871, 2090371, 2097281, 2089050, 2103461, 2104342	51	1861	5855	1.78899	0.0863471	0.0441481	0.428116
GOTERM_BP_ALL	GO:0034660~ncRNA metabolic process	6	5.55556	0.00132187	2107390, 2099663, 2085650, 2099602, 2101661, 2097261	51	97	5855	7.10127	0.307691	0.11536	1.73187
GOTERM_BP_ALL	GO:0009058~biosynthetic process	16	14.8148	0.00270307	2111660, 2104456, 2085650, 2102535, 2097261, 2105543, 2098190, 2091871, 2088068, 2099602, 2083345, 2083704, 2089050, 2088405, 2093859, 2103461	51	823	5855	2.23191	0.528799	0.117867	3.51183
GOTERM_BP_ALL	GO:0034641~cellular nitrogen compound metabolic process	15	13.8889	0.0029025	2114318, 2112765, 2111660, 2085650, 2104787, 2102535, 2097261, 2098190, 2107390, 2088068, 2099663, 2099602, 2101661, 2083345, 2083704	51	744	5855	2.3146	0.554282	0.109025	3.76636
GOTERM_BP_ALL	GO:0006139~nucleobase, nucleoside, nucleotide and nucleic acid metabolic process	13	12.037	0.00534076	2112765, 2114318, 2085650, 2104787, 2102535, 2097261, 2098190, 2107390, 2088068, 2099663, 2099602, 2101661, 2083704	51	626	5855	2.38411	0.774337	0.152456	6.82851
GOTERM_BP_ALL	GO:0044249~cellular biosynthetic process	14	12.963	0.0115441	2111660, 2104456, 2085650, 2102535, 2097261, 2098190, 2091871, 2088068, 2083345, 2083704, 2099602, 2089050, 2088405, 2103461	51	778	5855	2.06588	0.96036	0.235852	14.2178
GOTERM_BP_ALL	GO:0006807~nitrogen compound metabolic process	15	13.8889	0.0183534	2114318, 2112765, 2111660, 2085650, 2104787, 2102535, 2097261, 2098190, 2107390, 2088068, 2099663, 2099602, 2101661, 2083345, 2083704	51	917	5855	1.87793	0.994199	0.290582	21.7029
GOTERM_BP_ALL	GO:0016070~RNA metabolic process	6	5.55556	0.0341553	2107390, 2099663, 2085650, 2099602, 2101661, 2097261	51	213	5855	3.23391	0.999936	0.415343	36.8084
Annotation Cluster 6	Enrichment Score: 1.7804094646196633
Category	Term	Count	%	PValue	Genes	List Total	Pop Hits	Pop Total	Fold Enrichment	Bonferroni	Benjamini	FDR
GOTERM_BP_ALL	GO:0034660~ncRNA metabolic process	6	5.55556	0.00132187	2107390, 2099663, 2085650, 2099602, 2101661, 2097261	51	97	5855	7.10127	0.307691	0.11536	1.73187
GOTERM_BP_ALL	GO:0006364~rRNA processing	3	2.77778	0.0174996	2107390, 2099663, 2101661	51	24	5855	14.3505	0.992612	0.295712	20.7986
GOTERM_BP_ALL	GO:0016072~rRNA metabolic process	3	2.77778	0.0174996	2107390, 2099663, 2101661	51	24	5855	14.3505	0.992612	0.295712	20.7986
GOTERM_BP_ALL	GO:0044085~cellular component biogenesis	6	5.55556	0.0208663	2103661, 2107390, 2089138, 2113917, 2099663, 2101661	51	187	5855	3.68355	0.997155	0.306766	24.3091
GOTERM_BP_ALL	GO:0042254~ribosome biogenesis	3	2.77778	0.0318893	2107390, 2099663, 2101661	51	33	5855	10.4367	0.999878	0.411383	34.8219
GOTERM_BP_ALL	GO:0016070~RNA metabolic process	6	5.55556	0.0341553	2107390, 2099663, 2085650, 2099602, 2101661, 2097261	51	213	5855	3.23391	0.999936	0.415343	36.8084
GOTERM_BP_ALL	GO:0022613~ribonucleoprotein complex biogenesis	3	2.77778	0.0374404	2107390, 2099663, 2101661	51	36	5855	9.56699	0.999975	0.411639	39.589
Annotation Cluster 7	Enrichment Score: 1.378265955914732
Category	Term	Count	%	PValue	Genes	List Total	Pop Hits	Pop Total	Fold Enrichment	Bonferroni	Benjamini	FDR
GOTERM_BP_ALL	GO:0033365~protein localization in organelle	3	2.77778	0.0355511	2113917, 2088750, 2085373	51	35	5855	9.84034	0.999957	0.411183	38.0039
GOTERM_CC_ALL	GO:0012505~endomembrane system	4	3.7037	0.0434701	2113917, 2088750, 2085373, 2111877	39	93	4473	4.933	0.970133	0.504508	37.5813
GOTERM_BP_ALL	GO:0006605~protein targeting	3	2.77778	0.0474415	2113917, 2088750, 2085373	51	41	5855	8.40029	0.999999	0.474508	47.3732
Terms Not Clustered
Category	Term	Count	%	PValue	Genes	List Total	Pop Hits	Pop Total	Fold Enrichment	Bonferroni	Benjamini	FDR
GOTERM_BP_ALL	GO:0009987~cellular process	40	37.037	3.31666e-07	2114318, 2113917, 2104456, 2104787, 2085373, 2103309, 2102240, 2098190, 2085779, 2088068, 2099663, 2097921, 2099602, 2083704, 2083345, 2101661, 2083017, 2088405, 2112765, 2092662, 2111660, 2089138, 2102578, 2085650, 2115044, 2088750, 2087935, 2102535, 2087759, 2097261, 2085963, 2103661, 2107390, 2090371, 2091871, 2097281, 2089050, 2096127, 2103461, 2104342	51	2495	5855	1.84054	9.2199e-05	9.2199e-05	0.000438055
GOTERM_MF_ALL	GO:0016874~ligase activity	12	11.1111	7.3436e-06	2098190, 2091871, 2090371, 2085650, 2099602, 2089050, 2087935, 2097451, 2097261, 2103309, 2093859, 2104342	86	215	8652	5.61514	0.00130631	0.000653369	0.00902821
GOTERM_MF_ALL	GO:0005488~binding	74	68.5185	8.67759e-06	2114318, 2113917, 2106207, 2097178, 2100938, 2085456, 2107620, 2111115, 2083068, 2102240, 2085779, 2088068, 2083611, 2084158, 2083704, 2099602, 2088405, 2092662, 2089138, 2085013, 2085650, 2090591, 2115044, 2090772, 2087935, 2116061, 2097261, 2102389, 2085963, 2088301, 2110780, 2105543, 2107390, 2091871, 2106563, 2094725, 2104342, 2108479, 2105722, 2096351, 2104787, 2086496, 2085373, 2086215, 210…	86	5583	8652	1.33347	0.00154343	0.00051474	0.0106681
GOTERM_CC_ALL	GO:0005622~intracellular	35	32.4074	0.000466673	2114318, 2113917, 2097178, 2085456, 2085373, 2086215, 2103309, 2097921, 2099663, 2099602, 2083704, 2084158, 2101661, 2111877, 2098584, 2112765, 2102674, 2111660, 2089138, 2102578, 2085650, 2088750, 2095525, 2087935, 2087759, 2097261, 2085963, 2088301, 2085234, 2103661, 2090371, 2097281, 2103461, 2103462, 2104342	39	2885	4473	1.39141	0.0362042	0.0362042	0.493783
GOTERM_MF_ALL	GO:0016879~ligase activity, forming carbon-nitrogen bonds	6	5.55556	0.0036389	2098190, 2090371, 2089050, 2097451, 2103309, 2104342	86	105	8652	5.74884	0.477383	0.0526394	4.38305
GOTERM_MF_ALL	GO:0003676~nucleic acid binding	26	24.0741	0.00723596	2114318, 2106207, 2105722, 2085456, 2096351, 2107620, 2086496, 2088068, 2086759, 2098879, 2101940, 2084158, 2096583, 2102674, 2085650, 2105052, 2092031, 2102389, 2097261, 2088301, 2109814, 2103071, 2107390, 2090371, 2106563, 2085746	86	1568	8652	1.66819	0.725467	0.0776151	8.5416
GOTERM_CC_ALL	GO:0005737~cytoplasm	14	12.963	0.0165966	2112765, 2111660, 2113917, 2085650, 2088750, 2085373, 2087935, 2087759, 2097261, 2099602, 2083704, 2097281, 2111877, 2103461	39	836	4473	1.92068	0.733434	0.28146	16.2621
GOTERM_BP_ALL	GO:0044262~cellular carbohydrate metabolic process	5	4.62963	0.0172068	2104456, 2104787, 2087935, 2083017, 2088405	51	117	5855	4.90615	0.991974	0.310068	20.4863
GOTERM_MF_ALL	GO:0004842~ubiquitin-protein ligase activity	3	2.77778	0.0193987	2090371, 2103309, 2104342	86	22	8652	13.7188	0.969404	0.176108	21.4033
GOTERM_MF_ALL	GO:0003723~RNA binding	6	5.55556	0.020862	2107390, 2102674, 2090371, 2085650, 2096583, 2086496	86	161	8652	3.74924	0.976546	0.171084	22.8332
GOTERM_MF_ALL	GO:0019842~vitamin binding	4	3.7037	0.0347903	2091871, 2111660, 2094725, 2093859	86	73	8652	5.51258	0.998169	0.259286	35.2959
GOTERM_MF_ALL	GO:0003824~catalytic activity	48	44.4444	0.0409863	2114318, 2104456, 2100938, 2104787, 2085373, 2103309, 2102240, 2098190, 2088068, 2086759, 2097921, 2099602, 2083704, 2083345, 2096583, 2083017, 2093859, 2088405, 2112765, 2092662, 2102674, 2111660, 2089138, 2102578, 2086517, 2105052, 2085650, 2110913, 2090772, 2087935, 2102535, 2087759, 2116061, 2097261, 2097451, 2105543, 2110780, 2103071, 2107390, 2090371, 2091871, 2106563, 2094725, 2097281, 208…	86	3923	8652	1.23095	0.999418	0.287235	40.2214

## Sheet: 72h Functional Annotation Clust
Annotation Cluster 1	Enrichment Score: 17.961224341693136
Category	Term	Count	%	PValue	Genes	List Total	Pop Hits	Pop Total	Fold Enrichment	Bonferroni	Benjamini	FDR
GOTERM_MF_ALL	GO:0005549~odorant binding	32	42.6667	4.20928e-41	2101527, 2085395, 2105793, 2090646, 2110735, 2103307, 2114747, 2087992, 2087024, 2096795, 2114469, 2112828, 2103143, 2092531, 2084704, 2085195, 2107489, 2087956, 2107585, 2094827, 2102384, 2115993, 2115550, 2094831, 2105962, 2094820, 2094726, 2101303, 2088320, 2112549, 2087349, 2087347	56	154	8652	32.1039	2.69394e-39	2.69394e-39	4.27623e-38
GOTERM_BP_ALL	GO:0006810~transport	36	48	9.1687e-16	2101527, 2085395, 2105793, 2090646, 2110735, 2103307, 2114747, 2102342, 2087992, 2087024, 2110210, 2096795, 2114469, 2112828, 2103143, 2092531, 2084704, 2085195, 2107489, 2087956, 2107585, 2094827, 2102384, 2115993, 2115550, 2094831, 2103417, 2105962, 2094820, 2101303, 2094726, 2088320, 2112549, 2083146, 2087349, 2087347	53	999	5855	3.98096	7.81597e-14	7.81597e-14	9.65894e-13
GOTERM_BP_ALL	GO:0051234~establishment of localization	36	48	9.1687e-16	2101527, 2085395, 2105793, 2090646, 2110735, 2103307, 2114747, 2102342, 2087992, 2087024, 2110210, 2096795, 2114469, 2112828, 2103143, 2092531, 2084704, 2085195, 2107489, 2087956, 2107585, 2094827, 2102384, 2115993, 2115550, 2094831, 2103417, 2105962, 2094820, 2101303, 2094726, 2088320, 2112549, 2083146, 2087349, 2087347	53	999	5855	3.98096	7.81597e-14	7.81597e-14	9.65894e-13
GOTERM_BP_ALL	GO:0051179~localization	36	48	1.33101e-15	2101527, 2085395, 2105793, 2090646, 2110735, 2103307, 2114747, 2102342, 2087992, 2087024, 2110210, 2096795, 2114469, 2112828, 2103143, 2092531, 2084704, 2085195, 2107489, 2087956, 2107585, 2094827, 2102384, 2115993, 2115550, 2094831, 2103417, 2105962, 2094820, 2101303, 2094726, 2088320, 2112549, 2083146, 2087349, 2087347	53	1012	5855	3.92982	1.1724e-13	5.86198e-14	1.44329e-12
GOTERM_MF_ALL	GO:0005488~binding	50	66.6667	3.31798e-05	2101527, 2087316, 2087236, 2094528, 2085395, 2090646, 2105793, 2110735, 2103307, 2114747, 2102342, 2083441, 2087992, 2087024, 2110210, 2096795, 2100433, 2111130, 2089364, 2114469, 2112828, 2103143, 2092531, 2084704, 2085195, 2094613, 2115184, 2107489, 2087956, 2107585, 2094827, 2107934, 2089562, 2109454, 2102384, 2115993, 2115550, 2094831, 2105962, 2094820, 2094726, 2101303, 2088320, 2093466, 210…	56	5583	8652	1.38366	0.00212129	0.00106121	0.0337023
Annotation Cluster 2	Enrichment Score: 2.9923681859605127
Category	Term	Count	%	PValue	Genes	List Total	Pop Hits	Pop Total	Fold Enrichment	Bonferroni	Benjamini	FDR
GOTERM_MF_ALL	GO:0004601~peroxidase activity	4	5.33333	0.000447625	2093466, 2107800, 2107934, 2090052	56	24	8652	25.75	0.0282477	0.00950599	0.453812
GOTERM_MF_ALL	GO:0016684~oxidoreductase activity, acting on peroxide as acceptor	4	5.33333	0.000447625	2093466, 2107800, 2107934, 2090052	56	24	8652	25.75	0.0282477	0.00950599	0.453812
GOTERM_BP_ALL	GO:0006979~response to oxidative stress	4	5.33333	0.00103237	2093466, 2107800, 2107934, 2090052	53	23	5855	19.2125	0.0868871	0.0298442	1.11257
GOTERM_MF_ALL	GO:0016209~antioxidant activity	4	5.33333	0.0016209	2093466, 2107800, 2107934, 2090052	56	37	8652	16.7027	0.0986143	0.0256216	1.63451
GOTERM_BP_ALL	GO:0042221~response to chemical stimulus	4	5.33333	0.0032564	2093466, 2107800, 2107934, 2090052	53	34	5855	12.9967	0.249511	0.0692435	3.47127
Annotation Cluster 3	Enrichment Score: 1.9193408828988137
Category	Term	Count	%	PValue	Genes	List Total	Pop Hits	Pop Total	Fold Enrichment	Bonferroni	Benjamini	FDR
GOTERM_CC_ALL	GO:0005576~extracellular region	4	5.33333	0.000976008	2083441, 2087316, 2087236, 2087698	5	285	4473	12.5558	0.025069	0.025069	0.797596
GOTERM_BP_ALL	GO:0005976~polysaccharide metabolic process	7	9.33333	0.00328008	2109454, 2083441, 2087316, 2087236, 2100433, 2089364, 2087698	53	166	5855	4.65845	0.251079	0.0561842	3.49611
GOTERM_BP_ALL	GO:0006030~chitin metabolic process	6	8	0.00886883	2109454, 2083441, 2087316, 2087236, 2089364, 2087698	53	145	5855	4.57124	0.543396	0.122481	9.19828
GOTERM_BP_ALL	GO:0006022~aminoglycan metabolic process	6	8	0.0122528	2109454, 2083441, 2087316, 2087236, 2089364, 2087698	53	157	5855	4.22185	0.662067	0.143573	12.5005
GOTERM_MF_ALL	GO:0008061~chitin binding	4	5.33333	0.0466439	2083441, 2087316, 2087236, 2087698	56	127	8652	4.86614	0.952975	0.457417	38.4466
GOTERM_MF_ALL	GO:0030247~polysaccharide binding	4	5.33333	0.0475543	2083441, 2087316, 2087236, 2087698	56	128	8652	4.82812	0.955764	0.405303	39.0411
GOTERM_MF_ALL	GO:0001871~pattern binding	4	5.33333	0.0475543	2083441, 2087316, 2087236, 2087698	56	128	8652	4.82812	0.955764	0.405303	39.0411

## Sheet: 24 & 72h Functional Annotation
Annotation Cluster 1	Enrichment Score: 34.14712207957417
Category	Term	Count	%	PValue	Genes	List Total	Pop Hits	Pop Total	Fold Enrichment	Bonferroni	Benjamini	FDR
GOTERM_CC_ALL	GO:0005737~cytoplasm	296	22.7168	2.15308e-97	2109135, 2102645, 2102779, 2100505, 2106249, 2103401, 2105954, 2093551, 2105384, 2108389, 2098990, 2088895, 2095130, 2092553, 2096246, 2099263, 2095905, 2095945, 2090595, 2112025, 2112024, 2091773, 2105861, 2113602, 2112259, 2099950, 2086012, 2083887, 2112541, 2113408, 2091666, 2095516, 2085095, 2112355, 2092915, 2114284, 2106826, 2096665, 2111492, 2113023, 2095955, 2102661, 2085166, 2102794, 208…	523	836	4473	3.02819	5.53342e-95	5.53342e-95	2.80921e-94
GOTERM_CC_ALL	GO:0032991~macromolecular complex	256	19.647	3.22615e-73	2102645, 2103209, 2102779, 2100505, 2106631, 2103401, 2105954, 2105384, 2108389, 2098990, 2095130, 2099649, 2092553, 2096246, 2099263, 2095905, 2112025, 2105861, 2099950, 2086012, 2083887, 2101631, 2091666, 2112355, 2114284, 2089107, 2106826, 2096665, 2111492, 2095955, 2096350, 2100624, 2102661, 2092526, 2085166, 2102794, 2084102, 2113032, 2094142, 2115056, 2085571, 2089387, 2083867, 2113516, 208…	523	769	4473	2.84715	8.29122e-71	4.14561e-71	4.20929e-70
GOTERM_CC_ALL	GO:0044444~cytoplasmic part	219	16.8074	8.99005e-68	2102645, 2102779, 2100505, 2106249, 2103401, 2105954, 2093551, 2105384, 2108389, 2098990, 2095130, 2092553, 2096246, 2099263, 2095905, 2112025, 2112024, 2105861, 2099950, 2086012, 2113408, 2091666, 2095516, 2112355, 2114284, 2106826, 2096665, 2111492, 2113023, 2095955, 2102661, 2085166, 2102794, 2084102, 2113032, 2104582, 2094527, 2085571, 2083867, 2113516, 2084708, 2092535, 2109767, 2093158, 208…	523	605	4473	3.09589	2.31044e-65	7.70148e-66	1.17297e-64
GOTERM_CC_ALL	GO:0044424~intracellular part	406	31.1589	5.69948e-54	2109135, 2103209, 2100505, 2106249, 2107163, 2103401, 2093551, 2108389, 2099649, 2096246, 2090595, 2103902, 2108294, 2110526, 2101631, 2095516, 2085095, 2092915, 2100798, 2096665, 2111492, 2106826, 2096350, 2100624, 2085166, 2084102, 2085571, 2101080, 2089387, 2111285, 2100237, 2109767, 2096504, 2085845, 2103519, 2096160, 2094690, 2090258, 2096749, 2114455, 2109739, 2108049, 2090367, 2101742, 210…	523	2077	4473	1.67181	1.46477e-51	3.66192e-52	7.43633e-51
GOTERM_CC_ALL	GO:0005622~intracellular	444	34.0752	2.99997e-28	2109135, 2103209, 2085187, 2100505, 2106249, 2107163, 2103401, 2093551, 2108389, 2099649, 2096246, 2090595, 2103902, 2108294, 2110526, 2101631, 2095516, 2085095, 2092915, 2100798, 2096665, 2111492, 2106826, 2100624, 2096350, 2085166, 2084102, 2085571, 2101080, 2089387, 2096671, 2111285, 2100237, 2109767, 2096504, 2085845, 2103519, 2096160, 2094690, 2090258, 2096749, 2114455, 2109739, 2108049, 209…	523	2885	4473	1.31624	7.70993e-26	8.56658e-27	3.91418e-25
GOTERM_CC_ALL	GO:0043226~organelle	280	21.4889	3.94643e-13	2109135, 2102645, 2100505, 2106249, 2107163, 2103401, 2105954, 2093551, 2108389, 2086929, 2098990, 2099649, 2092553, 2099263, 2095905, 2084741, 2112024, 2103902, 2105861, 2089898, 2083887, 2108294, 2113408, 2110526, 2095516, 2092915, 2089107, 2100798, 2106826, 2096665, 2111492, 2113023, 2095955, 2096350, 2102661, 2092526, 2085166, 2102794, 2113032, 2094142, 2112730, 2106417, 2099156, 2104582, 209…	523	1736	4473	1.37945	1.01434e-10	8.45279e-12	5.14955e-10
GOTERM_CC_ALL	GO:0043229~intracellular organelle	280	21.4889	3.94643e-13	2109135, 2102645, 2100505, 2106249, 2107163, 2103401, 2105954, 2093551, 2108389, 2086929, 2098990, 2099649, 2092553, 2099263, 2095905, 2084741, 2112024, 2103902, 2105861, 2089898, 2083887, 2108294, 2113408, 2110526, 2095516, 2092915, 2089107, 2100798, 2106826, 2096665, 2111492, 2113023, 2095955, 2096350, 2102661, 2092526, 2085166, 2102794, 2113032, 2094142, 2112730, 2106417, 2099156, 2104582, 209…	523	1736	4473	1.37945	1.01434e-10	8.45279e-12	5.14955e-10
GOTERM_CC_ALL	GO:0044446~intracellular organelle part	109	8.36531	1.28684e-11	2107969, 2110486, 2092491, 2108389, 2111726, 2099649, 2101986, 2082952, 2089898, 2087775, 2093890, 2089300, 2083887, 2096455, 2103580, 2085310, 2097672, 2089681, 2089107, 2095955, 2089049, 2102661, 2092526, 2102794, 2085023, 2103457, 2094142, 2099156, 2104582, 2089387, 2114073, 2093379, 2084708, 2100237, 2094889, 2084424, 2093158, 2091395, 2084802, 2106898, 2104031, 2084240, 2094891, 2085942, 209…	523	502	4473	1.85703	3.30717e-09	2.54398e-10	1.67899e-08
GOTERM_CC_ALL	GO:0044422~organelle part	109	8.36531	1.28684e-11	2107969, 2110486, 2092491, 2108389, 2111726, 2099649, 2101986, 2082952, 2089898, 2087775, 2093890, 2089300, 2083887, 2096455, 2103580, 2085310, 2097672, 2089681, 2089107, 2095955, 2089049, 2102661, 2092526, 2102794, 2085023, 2103457, 2094142, 2099156, 2104582, 2089387, 2114073, 2093379, 2084708, 2100237, 2094889, 2084424, 2093158, 2091395, 2084802, 2106898, 2104031, 2084240, 2094891, 2085942, 209…	523	502	4473	1.85703	3.30717e-09	2.54398e-10	1.67899e-08
GOTERM_CC_ALL	GO:0044464~cell part	510	39.1404	9.35124e-07	2109135, 2103209, 2085187, 2100505, 2106249, 2107163, 2103401, 2093551, 2108389, 2099649, 2096246, 2090595, 2103902, 2116028, 2108294, 2110526, 2101631, 2095516, 2085095, 2092915, 2100798, 2096665, 2108296, 2111492, 2106826, 2100624, 2096350, 2085166, 2084102, 2114672, 2085571, 2101080, 2089387, 2096671, 2101766, 2100237, 2111285, 2091519, 2109767, 2096504, 2086364, 2085845, 2103519, 2100123, 209…	523	4156	4473	1.04952	0.000240298	1.14441e-05	0.00122009
GOTERM_CC_ALL	GO:0005623~cell	510	39.1404	9.35124e-07	2109135, 2103209, 2085187, 2100505, 2106249, 2107163, 2103401, 2093551, 2108389, 2099649, 2096246, 2090595, 2103902, 2116028, 2108294, 2110526, 2101631, 2095516, 2085095, 2092915, 2100798, 2096665, 2108296, 2111492, 2106826, 2100624, 2096350, 2085166, 2084102, 2114672, 2085571, 2101080, 2089387, 2096671, 2101766, 2100237, 2111285, 2091519, 2109767, 2096504, 2086364, 2085845, 2103519, 2100123, 209…	523	4156	4473	1.04952	0.000240298	1.14441e-05	0.00122009
Annotation Cluster 2	Enrichment Score: 26.33111546767655
Category	Term	Count	%	PValue	Genes	List Total	Pop Hits	Pop Total	Fold Enrichment	Bonferroni	Benjamini	FDR
GOTERM_BP_ALL	GO:0009987~cellular process	534	40.9823	6.69468e-60	2088488, 2099845, 2100505, 2086330, 2107163, 2103401, 2115868, 2108389, 2101784, 2090595, 2103902, 2115180, 2108294, 2108290, 2101631, 2085095, 2090399, 2092915, 2093683, 2100798, 2096665, 2108296, 2111492, 2106826, 2090588, 2096350, 2085166, 2084102, 2115053, 2096358, 2115056, 2085571, 2086417, 2089387, 2110519, 2086555, 2101766, 2103523, 2100237, 2111285, 2091519, 2109767, 2086362, 2085845, 210…	764	2495	5855	1.64023	6.17919e-57	6.17919e-57	1.04694e-56
GOTERM_BP_ALL	GO:0006412~translation	124	9.5165	5.09279e-45	2088488, 2088604, 2102645, 2100505, 2103401, 2088895, 2098990, 2095130, 2092553, 2098526, 2089699, 2100047, 2090595, 2084402, 2097706, 2115459, 2105861, 2112259, 2106569, 2095011, 2111915, 2112541, 2091666, 2085310, 2090339, 2106826, 2095955, 2096665, 2111492, 2085166, 2085023, 2102794, 2113032, 2085025, 2104131, 2106396, 2082937, 2083867, 2110519, 2084708, 2096295, 2095036, 2108716, 2109767, 208…	764	255	5855	3.72662	4.70065e-42	2.35032e-42	7.96427e-42
GOTERM_BP_ALL	GO:0044237~cellular metabolic process	403	30.9286	3.45262e-38	2088488, 2099845, 2100505, 2107163, 2103401, 2115868, 2101784, 2090595, 2103902, 2115180, 2108294, 2101631, 2085095, 2090399, 2092915, 2100798, 2093683, 2096665, 2106826, 2111492, 2090588, 2108296, 2096350, 2085166, 2084102, 2096358, 2115053, 2086417, 2110519, 2086555, 2101766, 2111285, 2103523, 2091519, 2109767, 2086362, 2085845, 2103519, 2096160, 2094690, 2115973, 2090258, 2096749, 2109739, 209…	764	1861	5855	1.65956	3.18677e-35	1.06226e-35	5.39931e-35
GOTERM_CC_ALL	GO:0030529~ribonucleoprotein complex	108	8.28856	3.36527e-35	2088604, 2102645, 2100505, 2103401, 2105954, 2098990, 2098526, 2092553, 2089699, 2090539, 2100047, 2084402, 2105861, 2088000, 2106569, 2095011, 2093489, 2085310, 2083970, 2106826, 2095955, 2111492, 2096665, 2100624, 2092526, 2085166, 2102794, 2085023, 2113032, 2085025, 2104131, 2106396, 2085571, 2082937, 2083867, 2113516, 2084708, 2096295, 2095036, 2108716, 2109767, 2092333, 2084389, 2112095, 209…	523	268	4473	3.44656	8.64875e-33	1.72975e-33	4.3908e-32
GOTERM_MF_ALL	GO:0003735~structural constituent of ribosome	79	6.06293	3.24886e-34	2098965, 2090258, 2096749, 2102645, 2088604, 2103633, 2082967, 2114197, 2112100, 2100505, 2094835, 2103401, 2090367, 2093399, 2098990, 2088959, 2098526, 2092553, 2089699, 2100047, 2084402, 2100008, 2106214, 2101539, 2112314, 2105861, 2106569, 2095011, 2086302, 2083259, 2109744, 2105991, 2085310, 2095161, 2083645, 2106826, 2095955, 2096665, 2099364, 2111492, 2086525, 2085166, 2102794, 2085023, 211…	974	155	8652	4.52744	1.83885e-31	1.83885e-31	4.76e-31
GOTERM_CC_ALL	GO:0005840~ribosome	89	6.83039	2.95636e-33	2098965, 2090258, 2096749, 2088604, 2102645, 2103633, 2082967, 2114197, 2112100, 2100505, 2094835, 2103401, 2105954, 2090367, 2093399, 2098990, 2088959, 2092553, 2098526, 2089699, 2090539, 2100047, 2084402, 2100008, 2106214, 2101539, 2112314, 2105861, 2106569, 2095011, 2086302, 2111607, 2083259, 2109744, 2105991, 2097947, 2085310, 2095161, 2083645, 2106826, 2095955, 2096665, 2111492, 2099364, 208…	523	197	4473	3.86386	7.59784e-31	1.08541e-31	3.85727e-30
GOTERM_BP_ALL	GO:0044249~cellular biosynthetic process	211	16.1934	4.4364e-30	2088488, 2102645, 2105044, 2099845, 2100505, 2103401, 2113155, 2114153, 2088895, 2098990, 2095130, 2092553, 2101784, 2090595, 2084741, 2115459, 2105861, 2112259, 2112541, 2108294, 2101631, 2093920, 2105443, 2091666, 2100798, 2106826, 2096665, 2095955, 2108296, 2111492, 2096350, 2085166, 2102794, 2082888, 2113032, 2094142, 2112730, 2086147, 2097216, 2088182, 2083867, 2105839, 2110519, 2106619, 208…	764	778	5855	2.07843	4.09479e-27	1.0237e-27	6.93778e-27
GOTERM_BP_ALL	GO:0009058~biosynthetic process	218	16.7306	1.35848e-29	2088488, 2102645, 2105044, 2099845, 2100505, 2103401, 2113155, 2114153, 2088895, 2098990, 2095130, 2092553, 2101784, 2090595, 2084741, 2115459, 2105861, 2112259, 2112541, 2108294, 2101631, 2093920, 2105443, 2091666, 2100798, 2106826, 2096665, 2111492, 2095955, 2108296, 2096350, 2085166, 2102794, 2082888, 2113032, 2094142, 2112730, 2086147, 2097216, 2088182, 2083867, 2105839, 2110519, 2106619, 208…	764	823	5855	2.02997	1.25388e-26	2.50775e-27	2.12443e-26
GOTERM_CC_ALL	GO:0043228~non-membrane-bounded organelle	140	10.7444	1.4295e-29	2088604, 2102645, 2100505, 2107969, 2110486, 2092491, 2103401, 2105954, 2111726, 2098990, 2099649, 2092553, 2098526, 2089699, 2101986, 2092356, 2100047, 2090539, 2084402, 2105861, 2106569, 2095011, 2110526, 2085310, 2106826, 2095955, 2096665, 2111492, 2092526, 2085166, 2085023, 2102794, 2113032, 2094142, 2085025, 2104131, 2106396, 2099156, 2085571, 2082937, 2104650, 2083867, 2114073, 2093379, 211…	523	470	4473	2.54758	3.67382e-27	4.59228e-28	1.86513e-26
GOTERM_CC_ALL	GO:0043232~intracellular non-membrane-bounded organelle	140	10.7444	1.4295e-29	2088604, 2102645, 2100505, 2107969, 2110486, 2092491, 2103401, 2105954, 2111726, 2098990, 2099649, 2092553, 2098526, 2089699, 2101986, 2092356, 2100047, 2090539, 2084402, 2105861, 2106569, 2095011, 2110526, 2085310, 2106826, 2095955, 2096665, 2111492, 2092526, 2085166, 2085023, 2102794, 2113032, 2094142, 2085025, 2104131, 2106396, 2099156, 2085571, 2082937, 2104650, 2083867, 2114073, 2093379, 211…	523	470	4473	2.54758	3.67382e-27	4.59228e-28	1.86513e-26
GOTERM_BP_ALL	GO:0034645~cellular macromolecule biosynthetic process	155	11.8956	4.1763e-28	2088488, 2102645, 2088604, 2100505, 2107969, 2103401, 2088895, 2098990, 2095130, 2092553, 2098526, 2089699, 2100047, 2084402, 2090595, 2084741, 2097706, 2115459, 2105861, 2112259, 2106569, 2095011, 2111915, 2112541, 2108294, 2091666, 2085310, 2090339, 2100798, 2106826, 2095955, 2096665, 2111492, 2096350, 2097719, 2085166, 2085023, 2102794, 2113032, 2103457, 2094142, 2112730, 2085025, 2104131, 210…	764	501	5855	2.37098	3.85473e-25	6.42455e-26	6.53104e-25
GOTERM_BP_ALL	GO:0009059~macromolecule biosynthetic process	155	11.8956	8.7029e-28	2088488, 2102645, 2088604, 2100505, 2107969, 2103401, 2088895, 2098990, 2095130, 2092553, 2098526, 2089699, 2100047, 2084402, 2090595, 2084741, 2097706, 2115459, 2105861, 2112259, 2106569, 2095011, 2111915, 2112541, 2108294, 2091666, 2085310, 2090339, 2100798, 2106826, 2095955, 2096665, 2111492, 2096350, 2097719, 2085166, 2085023, 2102794, 2113032, 2103457, 2094142, 2112730, 2085025, 2104131, 210…	764	504	5855	2.35686	8.03278e-25	1.14754e-25	1.36099e-24
GOTERM_BP_ALL	GO:0044267~cellular protein metabolic process	219	16.8074	4.0835e-26	2088488, 2102645, 2100505, 2107163, 2103401, 2115868, 2088895, 2098990, 2086929, 2095130, 2092553, 2099263, 2095945, 2090595, 2112025, 2091773, 2115459, 2105861, 2112259, 2112541, 2091666, 2085095, 2090399, 2112355, 2100798, 2083736, 2106826, 2096665, 2111492, 2095955, 2085166, 2102794, 2084102, 2113032, 2102523, 2086952, 2113133, 2083867, 2098875, 2110519, 2086555, 2084708, 2083466, 2109767, 209…	764	873	5855	1.92249	3.76907e-23	4.71134e-24	6.38591e-23
GOTERM_BP_ALL	GO:0010467~gene expression	156	11.9724	9.11875e-26	2088488, 2102645, 2088604, 2100505, 2107969, 2103401, 2111421, 2088895, 2098990, 2095130, 2111527, 2092553, 2098526, 2089699, 2100047, 2084402, 2090595, 2103902, 2097706, 2115459, 2105861, 2089898, 2112259, 2106569, 2095011, 2111915, 2112541, 2091666, 2085215, 2085310, 2090339, 2092915, 2100798, 2106826, 2095955, 2096665, 2111492, 2092526, 2085166, 2085023, 2102794, 2113032, 2112730, 2085025, 210…	764	529	5855	2.25997	8.41661e-23	9.35179e-24	1.42602e-22
GOTERM_BP_ALL	GO:0044260~cellular macromolecule metabolic process	268	20.5679	2.97114e-20	2088488, 2102645, 2100505, 2107163, 2103401, 2115868, 2086929, 2098990, 2088895, 2095130, 2092553, 2099263, 2095945, 2090595, 2084741, 2112025, 2103902, 2091773, 2115459, 2105861, 2089898, 2112259, 2112541, 2108294, 2091666, 2085095, 2090399, 2112355, 2092915, 2100798, 2083736, 2106826, 2096665, 2111492, 2090588, 2095955, 2096350, 2092526, 2085166, 2102794, 2084102, 2113032, 2102523, 2094142, 211…	764	1269	5855	1.61848	2.74236e-17	2.74236e-18	4.64635e-17
GOTERM_MF_ALL	GO:0005198~structural molecule activity	100	7.6746	2.79213e-12	2088604, 2102645, 2100505, 2103401, 2098990, 2098526, 2092553, 2089699, 2100047, 2084402, 2105861, 2095011, 2106569, 2115551, 2085310, 2106826, 2111492, 2096665, 2095955, 2085166, 2102794, 2085023, 2113032, 2104131, 2085025, 2091485, 2106396, 2082937, 2104650, 2083867, 2084708, 2096295, 2095036, 2108716, 2109767, 2092333, 2084389, 2084802, 2112095, 2095244, 2085845, 2103519, 2087556, 2098887, 208…	974	439	8652	2.02345	1.58033e-09	2.25761e-10	4.09079e-09
GOTERM_BP_ALL	GO:0019538~protein metabolic process	274	21.0284	7.42992e-11	2088488, 2102645, 2100505, 2107163, 2103401, 2115868, 2086929, 2098990, 2088895, 2094513, 2095130, 2092553, 2099263, 2095905, 2095945, 2090595, 2112025, 2091773, 2115459, 2105861, 2112259, 2099950, 2086012, 2091022, 2112541, 2091666, 2085095, 2090399, 2112355, 2100798, 2083736, 2106826, 2096665, 2111492, 2095955, 2115789, 2085166, 2115243, 2102794, 2084102, 2113032, 2102523, 2097016, 2086952, 210…	764	1520	5855	1.38147	6.85782e-08	4.57188e-09	1.16191e-07
GOTERM_BP_ALL	GO:0008152~metabolic process	546	41.9033	1.96595e-10	2088488, 2099845, 2100505, 2107163, 2103401, 2115868, 2101648, 2101784, 2090595, 2103902, 2115758, 2115180, 2108294, 2101631, 2085095, 2090399, 2092915, 2093683, 2100798, 2096665, 2108296, 2111492, 2106826, 2090588, 2096350, 2115789, 2085166, 2084102, 2115053, 2096358, 2086417, 2101080, 2110519, 2086555, 2101766, 2103523, 2111285, 2091519, 2109767, 2109122, 2086362, 2085845, 2110401, 2103519, 209…	764	3586	5855	1.16685	1.81457e-07	1.0081e-08	3.07442e-07
GOTERM_BP_ALL	GO:0044238~primary metabolic process	429	32.924	4.73998e-09	2088488, 2100505, 2107163, 2103401, 2115868, 2101784, 2090595, 2103902, 2115180, 2108294, 2101631, 2085095, 2090399, 2092915, 2100798, 2093683, 2096665, 2111492, 2106826, 2090588, 2108296, 2096350, 2115789, 2085166, 2084102, 2096358, 2101080, 2110519, 2086555, 2101766, 2111285, 2091519, 2109767, 2086362, 2085845, 2103519, 2096160, 2094690, 2115973, 2090258, 2093503, 2096749, 2109739, 2093656, 209…	764	2714	5855	1.21138	4.37499e-06	1.82292e-07	7.41252e-06
GOTERM_BP_ALL	GO:0043170~macromolecule metabolic process	327	25.0959	6.55058e-06	2088488, 2102645, 2100505, 2107163, 2103401, 2115868, 2086929, 2098990, 2088895, 2094513, 2095130, 2092553, 2099263, 2095905, 2095945, 2090595, 2084741, 2112025, 2103902, 2115459, 2091773, 2105861, 2089898, 2112259, 2099950, 2086012, 2091022, 2112541, 2108294, 2091666, 2085095, 2090399, 2112355, 2092915, 2100798, 2083736, 2106826, 2096665, 2111492, 2090588, 2095955, 2096350, 2115789, 2092526, 208…	764	2081	5855	1.20423	0.00602796	0.000116266	0.0102435
Annotation Cluster 3	Enrichment Score: 12.91697188568483
Category	Term	Count	%	PValue	Genes	List Total	Pop Hits	Pop Total	Fold Enrichment	Bonferroni	Benjamini	FDR
GOTERM_MF_ALL	GO:0000166~nucleotide binding	243	18.6493	3.94158e-24	2088488, 2109135, 2099848, 2083205, 2086330, 2083022, 2098993, 2108281, 2105954, 2095130, 2095905, 2095945, 2090595, 2115758, 2091773, 2112259, 2108537, 2099755, 2111683, 2103115, 2112541, 2108294, 2099653, 2110526, 2085095, 2085725, 2090399, 2092915, 2089204, 2108296, 2097409, 2102523, 2115053, 2094142, 2111081, 2086147, 2086952, 2083873, 2084606, 2101080, 2097920, 2113133, 2105839, 2111285, 209…	974	1179	8652	1.83084	2.23093e-21	1.11547e-21	5.77492e-21
GOTERM_MF_ALL	GO:0032555~purine ribonucleotide binding	181	13.891	2.34226e-17	2088488, 2099848, 2109135, 2083205, 2096713, 2086330, 2083022, 2107969, 2110486, 2092491, 2098520, 2111726, 2085300, 2085402, 2109460, 2092356, 2095945, 2095905, 2090539, 2090595, 2097705, 2097706, 2091773, 2112259, 2092867, 2108537, 2099755, 2088143, 2083541, 2111683, 2103115, 2112541, 2108294, 2099653, 2093489, 2114358, 2110526, 2085312, 2085095, 2085725, 2090399, 2116177, 2089204, 2108296, 208…	974	883	8652	1.82086	1.32572e-14	4.41906e-15	3.43171e-14
GOTERM_MF_ALL	GO:0032553~ribonucleotide binding	181	13.891	2.34226e-17	2088488, 2099848, 2109135, 2083205, 2096713, 2086330, 2083022, 2107969, 2110486, 2092491, 2098520, 2111726, 2085300, 2085402, 2109460, 2092356, 2095945, 2095905, 2090539, 2090595, 2097705, 2097706, 2091773, 2112259, 2092867, 2108537, 2099755, 2088143, 2083541, 2111683, 2103115, 2112541, 2108294, 2099653, 2093489, 2114358, 2110526, 2085312, 2085095, 2085725, 2090399, 2116177, 2089204, 2108296, 208…	974	883	8652	1.82086	1.32572e-14	4.41906e-15	3.43171e-14
GOTERM_MF_ALL	GO:0017076~purine nucleotide binding	193	14.812	4.69153e-17	2099848, 2109135, 2088488, 2083205, 2086330, 2083022, 2095945, 2095905, 2090595, 2091773, 2112259, 2108537, 2099755, 2111683, 2103115, 2112541, 2108294, 2099653, 2110526, 2085095, 2085725, 2090399, 2089204, 2108296, 2097409, 2094142, 2102523, 2086147, 2086952, 2083873, 2101080, 2097920, 2113133, 2111285, 2091519, 2115437, 2105053, 2094136, 2086362, 2093151, 2084891, 2096160, 2094690, 2110205, 211…	974	971	8652	1.76561	2.65541e-14	6.63852e-15	6.87371e-14
GOTERM_MF_ALL	GO:0005524~ATP binding	136	10.4375	1.86975e-09	2099848, 2088488, 2083205, 2096713, 2107969, 2110486, 2092491, 2098520, 2111726, 2085300, 2109460, 2092356, 2095945, 2090539, 2095905, 2090595, 2097705, 2097706, 2091773, 2112259, 2108537, 2088143, 2111683, 2103115, 2112541, 2108294, 2099653, 2110526, 2085312, 2085095, 2085725, 2090399, 2108296, 2090858, 2094620, 2102523, 2094142, 2106397, 2101332, 2086147, 2086952, 2088722, 2084799, 2104331, 210…	974	737	8652	1.63919	1.05828e-06	7.05518e-08	2.73942e-06
GOTERM_MF_ALL	GO:0030554~adenyl nucleotide binding	148	11.3584	2.1016e-09	2114480, 2099848, 2088488, 2083205, 2096713, 2107969, 2110486, 2092491, 2098520, 2111726, 2085300, 2109460, 2092356, 2095945, 2090539, 2095905, 2090595, 2097705, 2097706, 2091773, 2112259, 2108537, 2088143, 2111683, 2103115, 2112541, 2108294, 2099653, 2109837, 2110526, 2085312, 2085095, 2085725, 2090399, 2108296, 2090858, 2094620, 2102523, 2094142, 2106397, 2101332, 2086147, 2086952, 2088722, 208…	974	824	8652	1.59548	1.1895e-06	7.43441e-08	3.07912e-06
GOTERM_MF_ALL	GO:0001883~purine nucleoside binding	148	11.3584	2.1016e-09	2114480, 2099848, 2088488, 2083205, 2096713, 2107969, 2110486, 2092491, 2098520, 2111726, 2085300, 2109460, 2092356, 2095945, 2090539, 2095905, 2090595, 2097705, 2097706, 2091773, 2112259, 2108537, 2088143, 2111683, 2103115, 2112541, 2108294, 2099653, 2109837, 2110526, 2085312, 2085095, 2085725, 2090399, 2108296, 2090858, 2094620, 2102523, 2094142, 2106397, 2101332, 2086147, 2086952, 2088722, 208…	974	824	8652	1.59548	1.1895e-06	7.43441e-08	3.07912e-06
GOTERM_MF_ALL	GO:0032559~adenyl ribonucleotide binding	136	10.4375	2.25854e-09	2099848, 2088488, 2083205, 2096713, 2107969, 2110486, 2092491, 2098520, 2111726, 2085300, 2109460, 2092356, 2095945, 2090539, 2095905, 2090595, 2097705, 2097706, 2091773, 2112259, 2108537, 2088143, 2111683, 2103115, 2112541, 2108294, 2099653, 2110526, 2085312, 2085095, 2085725, 2090399, 2108296, 2090858, 2094620, 2102523, 2094142, 2106397, 2101332, 2086147, 2086952, 2088722, 2084799, 2104331, 210…	974	739	8652	1.63475	1.27833e-06	7.10185e-08	3.30905e-06
GOTERM_MF_ALL	GO:0001882~nucleoside binding	148	11.3584	2.95318e-09	2114480, 2099848, 2088488, 2083205, 2096713, 2107969, 2110486, 2092491, 2098520, 2111726, 2085300, 2109460, 2092356, 2095945, 2090539, 2095905, 2090595, 2097705, 2097706, 2091773, 2112259, 2108537, 2088143, 2111683, 2103115, 2112541, 2108294, 2099653, 2109837, 2110526, 2085312, 2085095, 2085725, 2090399, 2108296, 2090858, 2094620, 2102523, 2094142, 2106397, 2101332, 2086147, 2086952, 2088722, 208…	974	828	8652	1.58777	1.6715e-06	8.35749e-08	4.32679e-06
Annotation Cluster 4	Enrichment Score: 11.227520408692731
Category	Term	Count	%	PValue	Genes	List Total	Pop Hits	Pop Total	Fold Enrichment	Bonferroni	Benjamini	FDR
GOTERM_CC_ALL	GO:0000502~proteasome complex	30	2.30238	1.11704e-23	2084102, 2105626, 2087625, 2101742, 2105384, 2084986, 2098465, 2087477, 2104929, 2108062, 2091265, 2096246, 2099263, 2095905, 2095681, 2101929, 2112025, 2083307, 2086679, 2112412, 2106362, 2099950, 2086012, 2093813, 2096571, 2099447, 2112974, 2104700, 2083313, 2094346	523	33	4473	7.77507	2.87079e-21	2.87079e-22	1.45745e-20
GOTERM_CC_ALL	GO:0005829~cytosol	32	2.45587	3.91298e-16	2084102, 2105626, 2087625, 2101742, 2105384, 2084986, 2098465, 2087477, 2104929, 2108062, 2091265, 2096246, 2099263, 2095905, 2095681, 2101929, 2112025, 2083307, 2086679, 2112412, 2099950, 2106362, 2086012, 2093813, 2106927, 2096571, 2099447, 2112974, 2104700, 2112355, 2094346, 2083313	523	54	4473	5.0682	1.14131e-13	1.03251e-14	5.77316e-13
GOTERM_MF_ALL	GO:0004298~threonine-type endopeptidase activity	14	1.07444	3.61844e-11	2099263, 2112025, 2084102, 2083307, 2086679, 2112412, 2106362, 2093813, 2099447, 2112974, 2104700, 2087477, 2094346, 2091265	974	15	8652	8.29076	2.04804e-08	1.7067e-09	5.30148e-08
GOTERM_MF_ALL	GO:0070003~threonine-type peptidase activity	14	1.07444	3.61844e-11	2099263, 2112025, 2084102, 2083307, 2086679, 2112412, 2106362, 2093813, 2099447, 2112974, 2104700, 2087477, 2094346, 2091265	974	15	8652	8.29076	2.04804e-08	1.7067e-09	5.30148e-08
GOTERM_CC_ALL	GO:0005839~proteasome core complex	14	1.07444	5.47019e-11	2099263, 2112025, 2084102, 2083307, 2086679, 2112412, 2106362, 2093813, 2099447, 2112974, 2104700, 2087477, 2094346, 2091265	523	15	4473	7.98241	1.40584e-08	1.00417e-09	7.13717e-08
GOTERM_BP_ALL	GO:0044257~cellular protein catabolic process	35	2.68611	1.39333e-07	2116057, 2084102, 2099112, 2092493, 2096467, 2115868, 2104330, 2090603, 2086929, 2092741, 2086555, 2087477, 2092592, 2103339, 2083466, 2096756, 2091265, 2089699, 2099263, 2112025, 2083307, 2086679, 2094136, 2112412, 2106362, 2093813, 2110644, 2099447, 2112974, 2104700, 2084000, 2083759, 2112915, 2094346, 2094169	764	104	5855	2.5791	0.000128596	4.28682e-06	0.000217894
GOTERM_BP_ALL	GO:0051603~proteolysis involved in cellular protein catabolic process	35	2.68611	1.39333e-07	2116057, 2084102, 2099112, 2092493, 2096467, 2115868, 2104330, 2090603, 2086929, 2092741, 2086555, 2087477, 2092592, 2103339, 2083466, 2096756, 2091265, 2089699, 2099263, 2112025, 2083307, 2086679, 2094136, 2112412, 2106362, 2093813, 2110644, 2099447, 2112974, 2104700, 2084000, 2083759, 2112915, 2094346, 2094169	764	104	5855	2.5791	0.000128596	4.28682e-06	0.000217894
GOTERM_BP_ALL	GO:0044265~cellular macromolecule catabolic process	36	2.76285	2.48945e-07	2116057, 2084102, 2099112, 2092493, 2096467, 2115868, 2104330, 2090603, 2086929, 2092741, 2086555, 2087477, 2092592, 2103339, 2083466, 2096756, 2091265, 2089699, 2099263, 2108610, 2112025, 2083307, 2086679, 2094136, 2112412, 2106362, 2093813, 2110644, 2099447, 2112974, 2104700, 2084000, 2083759, 2112915, 2094346, 2094169	764	111	5855	2.4855	0.00022975	6.38265e-06	0.000389307
Annotation Cluster 5	Enrichment Score: 10.453132376917617
Category	Term	Count	%	PValue	Genes	List Total	Pop Hits	Pop Total	Fold Enrichment	Bonferroni	Benjamini	FDR
GOTERM_MF_ALL	GO:0032555~purine ribonucleotide binding	181	13.891	2.34226e-17	2088488, 2099848, 2109135, 2083205, 2096713, 2086330, 2083022, 2107969, 2110486, 2092491, 2098520, 2111726, 2085300, 2085402, 2109460, 2092356, 2095945, 2095905, 2090539, 2090595, 2097705, 2097706, 2091773, 2112259, 2092867, 2108537, 2099755, 2088143, 2083541, 2111683, 2103115, 2112541, 2108294, 2099653, 2093489, 2114358, 2110526, 2085312, 2085095, 2085725, 2090399, 2116177, 2089204, 2108296, 208…	974	883	8652	1.82086	1.32572e-14	4.41906e-15	3.43171e-14
GOTERM_MF_ALL	GO:0032553~ribonucleotide binding	181	13.891	2.34226e-17	2088488, 2099848, 2109135, 2083205, 2096713, 2086330, 2083022, 2107969, 2110486, 2092491, 2098520, 2111726, 2085300, 2085402, 2109460, 2092356, 2095945, 2095905, 2090539, 2090595, 2097705, 2097706, 2091773, 2112259, 2092867, 2108537, 2099755, 2088143, 2083541, 2111683, 2103115, 2112541, 2108294, 2099653, 2093489, 2114358, 2110526, 2085312, 2085095, 2085725, 2090399, 2116177, 2089204, 2108296, 208…	974	883	8652	1.82086	1.32572e-14	4.41906e-15	3.43171e-14
GOTERM_MF_ALL	GO:0016817~hydrolase activity, acting on acid anhydrides	91	6.98388	1.9211e-12	2082969, 2098825, 2085458, 2114588, 2083205, 2096713, 2086789, 2086330, 2083022, 2095979, 2108049, 2107969, 2110486, 2112105, 2092491, 2086788, 2091120, 2098520, 2111726, 2085300, 2099649, 2104878, 2095173, 2085402, 2110589, 2090673, 2109460, 2106739, 2095905, 2098763, 2116069, 2114445, 2115598, 2092867, 2107853, 2108537, 2083541, 2093442, 2103115, 2099653, 2108294, 2093489, 2101631, 2085312, 210…	974	381	8652	2.12165	1.08736e-09	1.81227e-10	2.8147e-09
GOTERM_MF_ALL	GO:0016462~pyrophosphatase activity	89	6.83039	3.72039e-12	2082969, 2098825, 2085458, 2114588, 2083205, 2096713, 2086789, 2086330, 2083022, 2095979, 2108049, 2107969, 2110486, 2112105, 2092491, 2086788, 2091120, 2098520, 2111726, 2085300, 2099649, 2104878, 2095173, 2085402, 2110589, 2090673, 2109460, 2106739, 2095905, 2098763, 2116069, 2114445, 2115598, 2092867, 2107853, 2108537, 2083541, 2093442, 2103115, 2099653, 2108294, 2093489, 2101631, 2085312, 210…	974	373	8652	2.11953	2.10572e-09	2.63215e-10	5.45081e-09
GOTERM_MF_ALL	GO:0016818~hydrolase activity, acting on acid anhydrides, in phosphorus-containing anhydrides	89	6.83039	5.94179e-12	2082969, 2098825, 2085458, 2114588, 2083205, 2096713, 2086789, 2086330, 2083022, 2095979, 2108049, 2107969, 2110486, 2112105, 2092491, 2086788, 2091120, 2098520, 2111726, 2085300, 2099649, 2104878, 2095173, 2085402, 2110589, 2090673, 2109460, 2106739, 2095905, 2098763, 2116069, 2114445, 2115598, 2092867, 2107853, 2108537, 2083541, 2093442, 2103115, 2099653, 2108294, 2093489, 2101631, 2085312, 210…	974	376	8652	2.10261	3.36306e-09	3.73673e-10	8.70551e-09
GOTERM_MF_ALL	GO:0017111~nucleoside-triphosphatase activity	87	6.6769	1.14777e-11	2082969, 2085458, 2114588, 2083205, 2096713, 2086789, 2086330, 2083022, 2095979, 2108049, 2107969, 2110486, 2112105, 2092491, 2086788, 2091120, 2098520, 2111726, 2085300, 2099649, 2104878, 2095173, 2085402, 2110589, 2090673, 2109460, 2106739, 2095905, 2098763, 2116069, 2114445, 2115598, 2092867, 2107853, 2108537, 2083541, 2093442, 2103115, 2099653, 2108294, 2093489, 2101631, 2085312, 2102513, 208…	974	368	8652	2.10005	6.49638e-09	6.49638e-10	1.68163e-08
GOTERM_MF_ALL	GO:0042623~ATPase activity, coupled	31	2.37913	0.00127108	2095812, 2082888, 2101420, 2111988, 2098301, 2094142, 2106397, 2112105, 2099415, 2086788, 2104331, 2098520, 2085300, 2104878, 2095173, 2090673, 2084864, 2101766, 2115704, 2091519, 2116069, 2083132, 2090657, 2093442, 2099653, 2102842, 2101631, 2085312, 2110205, 2099386, 2108296	974	151	8652	1.82365	0.513195	0.016228	1.84623
GOTERM_MF_ALL	GO:0016887~ATPase activity	35	2.68611	0.0069757	2095812, 2082888, 2101420, 2111988, 2083205, 2098301, 2094142, 2106397, 2110486, 2099415, 2112105, 2086788, 2104331, 2098520, 2085300, 2104878, 2095173, 2102021, 2090673, 2084864, 2101766, 2115704, 2091519, 2116069, 2107853, 2083132, 2090657, 2093442, 2099653, 2101631, 2102842, 2085312, 2110205, 2099386, 2108296	974	197	8652	1.57819	0.980977	0.0792285	9.74772
Annotation Cluster 6	Enrichment Score: 9.483424620618077
Category	Term	Count	%	PValue	Genes	List Total	Pop Hits	Pop Total	Fold Enrichment	Bonferroni	Benjamini	FDR
GOTERM_BP_ALL	GO:0019725~cellular homeostasis	29	2.22563	3.73294e-11	2091441, 2114480, 2088138, 2086705, 2107594, 2107101, 2114980, 2102935, 2113867, 2101903, 2084226, 2110941, 2112823, 2106067, 2111006, 2087974, 2087149, 2105445, 2095217, 2112883, 2091702, 2112545, 2093013, 2108290, 2101459, 2094187, 2111062, 2103584, 2113875	764	57	5855	3.89903	3.4455e-08	2.65038e-09	5.83768e-08
GOTERM_BP_ALL	GO:0045454~cell redox homeostasis	24	1.8419	6.47443e-11	2106067, 2111006, 2091441, 2114480, 2088138, 2086705, 2087974, 2087149, 2107594, 2107101, 2114980, 2102935, 2105445, 2095217, 2091702, 2113867, 2108290, 2111062, 2094187, 2103584, 2084226, 2110941, 2112823, 2113875	764	41	5855	4.48602	5.9759e-08	4.2685e-09	1.01249e-07
GOTERM_BP_ALL	GO:0042592~homeostatic process	29	2.22563	4.53756e-10	2091441, 2114480, 2088138, 2086705, 2107594, 2107101, 2114980, 2102935, 2113867, 2101903, 2084226, 2110941, 2112823, 2106067, 2111006, 2087974, 2087149, 2105445, 2095217, 2112883, 2091702, 2112545, 2093013, 2108290, 2101459, 2094187, 2111062, 2103584, 2113875	764	62	5855	3.58459	4.18817e-07	1.99437e-08	7.09598e-07
GOTERM_BP_ALL	GO:0065008~regulation of biological quality	32	2.45587	1.06225e-08	2091441, 2114480, 2088138, 2086705, 2107594, 2102935, 2107101, 2114980, 2113867, 2101903, 2084226, 2110941, 2112823, 2111006, 2106067, 2087974, 2087149, 2105445, 2104468, 2095217, 2112883, 2091702, 2102413, 2112545, 2093013, 2108290, 2111062, 2101459, 2094187, 2097028, 2103584, 2113875	764	82	5855	2.99068	9.80452e-06	3.92183e-07	1.66118e-05
Annotation Cluster 7	Enrichment Score: 8.644957949601743
Category	Term	Count	%	PValue	Genes	List Total	Pop Hits	Pop Total	Fold Enrichment	Bonferroni	Benjamini	FDR
GOTERM_MF_ALL	GO:0032561~guanyl ribonucleotide binding	47	3.60706	3.561e-11	2108742, 2089047, 2109135, 2105609, 2116051, 2108548, 2097409, 2083022, 2086330, 2108049, 2086318, 2099235, 2094549, 2100765, 2096942, 2087621, 2103021, 2085402, 2110589, 2109347, 2106739, 2092071, 2114445, 2105053, 2113895, 2097954, 2092867, 2088751, 2099912, 2104468, 2084802, 2099755, 2086307, 2083541, 2084891, 2092584, 2093489, 2113937, 2094891, 2114358, 2096647, 2089528, 2111452, 2116177, 208…	974	147	8652	2.84013	2.01552e-08	1.83229e-09	5.21732e-08
GOTERM_MF_ALL	GO:0005525~GTP binding	47	3.60706	3.561e-11	2108742, 2089047, 2109135, 2105609, 2116051, 2108548, 2097409, 2083022, 2086330, 2108049, 2086318, 2099235, 2094549, 2100765, 2096942, 2087621, 2103021, 2085402, 2110589, 2109347, 2106739, 2092071, 2114445, 2105053, 2113895, 2097954, 2092867, 2088751, 2099912, 2104468, 2084802, 2099755, 2086307, 2083541, 2084891, 2092584, 2093489, 2113937, 2094891, 2114358, 2096647, 2089528, 2111452, 2116177, 208…	974	147	8652	2.84013	2.01552e-08	1.83229e-09	5.21732e-08
GOTERM_MF_ALL	GO:0019001~guanyl nucleotide binding	47	3.60706	7.70599e-11	2108742, 2089047, 2109135, 2105609, 2116051, 2108548, 2097409, 2083022, 2086330, 2108049, 2086318, 2099235, 2094549, 2100765, 2096942, 2087621, 2103021, 2085402, 2110589, 2109347, 2106739, 2092071, 2114445, 2105053, 2113895, 2097954, 2092867, 2088751, 2099912, 2104468, 2084802, 2099755, 2086307, 2083541, 2084891, 2092584, 2093489, 2113937, 2094891, 2114358, 2096647, 2089528, 2111452, 2116177, 208…	974	150	8652	2.78333	4.36158e-08	3.35507e-09	1.12903e-07
GOTERM_BP_ALL	GO:0007264~small GTPase mediated signal transduction	23	1.76516	0.000269275	2089047, 2116051, 2108548, 2113895, 2097409, 2099912, 2088751, 2097954, 2104468, 2099755, 2099235, 2084891, 2092584, 2094549, 2096942, 2114358, 2087621, 2096647, 2103021, 2111452, 2089928, 2089204, 2109347	764	78	5855	2.25978	0.220088	0.00322303	0.420272
Annotation Cluster 8	Enrichment Score: 6.745678983035435
Category	Term	Count	%	PValue	Genes	List Total	Pop Hits	Pop Total	Fold Enrichment	Bonferroni	Benjamini	FDR
GOTERM_BP_ALL	GO:0030163~protein catabolic process	43	3.30008	1.24456e-10	2116057, 2084102, 2099112, 2092493, 2096467, 2115868, 2101080, 2104330, 2090603, 2086929, 2092741, 2086555, 2087477, 2092592, 2103339, 2083466, 2089699, 2096756, 2108062, 2091265, 2107465, 2099263, 2095905, 2115437, 2112025, 2099570, 2086679, 2083307, 2115598, 2094136, 2112412, 2106362, 2093813, 2110644, 2093185, 2099447, 2112974, 2104700, 2084000, 2083759, 2094346, 2112915, 2094169	764	116	5855	2.84082	1.14873e-07	7.17954e-09	1.94628e-07
GOTERM_BP_ALL	GO:0009056~catabolic process	79	6.06293	1.64895e-10	2116097, 2089942, 2103370, 2092493, 2083347, 2096467, 2115868, 2086929, 2114845, 2092741, 2106202, 2092592, 2112198, 2103339, 2091458, 2089699, 2091265, 2096756, 2084980, 2095905, 2099263, 2083636, 2112025, 2083307, 2086679, 2115598, 2112412, 2090633, 2106362, 2104972, 2093813, 2086946, 2106927, 2115180, 2094162, 2109837, 2112974, 2098515, 2099325, 2094169, 2095165, 2116057, 2084102, 2099112, 209…	764	295	5855	2.05229	1.52198e-07	8.95282e-09	2.57868e-07
GOTERM_BP_ALL	GO:0044248~cellular catabolic process	55	4.22103	1.55582e-08	2116097, 2089942, 2103370, 2092493, 2096467, 2083347, 2115868, 2086929, 2114845, 2106202, 2092741, 2092592, 2103339, 2091458, 2084980, 2091265, 2096756, 2089699, 2099263, 2112025, 2086679, 2083307, 2112412, 2106362, 2090633, 2093813, 2086946, 2094162, 2109837, 2112974, 2098515, 2099325, 2094169, 2095165, 2116057, 2084102, 2099112, 2090603, 2104330, 2086555, 2087477, 2085427, 2083466, 2108610, 209…	764	193	5855	2.18393	1.43601e-05	5.52317e-07	2.43304e-05
GOTERM_BP_ALL	GO:0009057~macromolecule catabolic process	47	3.60706	3.27508e-08	2116057, 2084102, 2099112, 2092493, 2096467, 2115868, 2101080, 2104330, 2090603, 2112632, 2086929, 2092741, 2086555, 2087477, 2092592, 2103339, 2112198, 2083466, 2089699, 2096756, 2108062, 2091265, 2107465, 2099263, 2095905, 2115437, 2108610, 2112025, 2099570, 2086679, 2083307, 2115598, 2094136, 2112412, 2106362, 2093813, 2110644, 2093185, 2099447, 2112974, 2104700, 2083759, 2084000, 2094346, 211…	764	156	5855	2.30891	3.02286e-05	1.11959e-06	5.12168e-05
GOTERM_BP_ALL	GO:0044257~cellular protein catabolic process	35	2.68611	1.39333e-07	2116057, 2084102, 2099112, 2092493, 2096467, 2115868, 2104330, 2090603, 2086929, 2092741, 2086555, 2087477, 2092592, 2103339, 2083466, 2096756, 2091265, 2089699, 2099263, 2112025, 2083307, 2086679, 2094136, 2112412, 2106362, 2093813, 2110644, 2099447, 2112974, 2104700, 2084000, 2083759, 2112915, 2094346, 2094169	764	104	5855	2.5791	0.000128596	4.28682e-06	0.000217894
GOTERM_BP_ALL	GO:0051603~proteolysis involved in cellular protein catabolic process	35	2.68611	1.39333e-07	2116057, 2084102, 2099112, 2092493, 2096467, 2115868, 2104330, 2090603, 2086929, 2092741, 2086555, 2087477, 2092592, 2103339, 2083466, 2096756, 2091265, 2089699, 2099263, 2112025, 2083307, 2086679, 2094136, 2112412, 2106362, 2093813, 2110644, 2099447, 2112974, 2104700, 2084000, 2083759, 2112915, 2094346, 2094169	764	104	5855	2.5791	0.000128596	4.28682e-06	0.000217894
GOTERM_BP_ALL	GO:0044265~cellular macromolecule catabolic process	36	2.76285	2.48945e-07	2116057, 2084102, 2099112, 2092493, 2096467, 2115868, 2104330, 2090603, 2086929, 2092741, 2086555, 2087477, 2092592, 2103339, 2083466, 2096756, 2091265, 2089699, 2099263, 2108610, 2112025, 2083307, 2086679, 2094136, 2112412, 2106362, 2093813, 2110644, 2099447, 2112974, 2104700, 2084000, 2083759, 2112915, 2094346, 2094169	764	111	5855	2.4855	0.00022975	6.38265e-06	0.000389307
GOTERM_BP_ALL	GO:0019941~modification-dependent protein catabolic process	28	2.14889	7.20965e-05	2116057, 2099112, 2092493, 2096467, 2115868, 2104330, 2090603, 2086929, 2092741, 2086555, 2087477, 2092592, 2103339, 2083466, 2096756, 2091265, 2089699, 2112025, 2094136, 2106362, 2110644, 2099447, 2112974, 2084000, 2083759, 2104700, 2112915, 2094169	764	97	5855	2.21218	0.0643815	0.00105575	0.112687
GOTERM_BP_ALL	GO:0043632~modification-dependent macromolecule catabolic process	28	2.14889	7.20965e-05	2116057, 2099112, 2092493, 2096467, 2115868, 2104330, 2090603, 2086929, 2092741, 2086555, 2087477, 2092592, 2103339, 2083466, 2096756, 2091265, 2089699, 2112025, 2094136, 2106362, 2110644, 2099447, 2112974, 2084000, 2083759, 2104700, 2112915, 2094169	764	97	5855	2.21218	0.0643815	0.00105575	0.112687
GOTERM_BP_ALL	GO:0006511~ubiquitin-dependent protein catabolic process	20	1.53492	0.000132973	2112025, 2099112, 2106362, 2092493, 2110644, 2096467, 2099447, 2086929, 2112974, 2092741, 2104700, 2083759, 2084000, 2086555, 2112915, 2087477, 2083466, 2094169, 2091265, 2089699	764	60	5855	2.55454	0.115508	0.0018303	0.207745
Annotation Cluster 9	Enrichment Score: 6.335752786236187
Category	Term	Count	%	PValue	Genes	List Total	Pop Hits	Pop Total	Fold Enrichment	Bonferroni	Benjamini	FDR
GOTERM_BP_ALL	GO:0033036~macromolecule localization	61	4.6815	1.03841e-11	2104459, 2114455, 2083891, 2102779, 2086330, 2099235, 2102087, 2108389, 2112965, 2097939, 2103234, 2087621, 2103021, 2103847, 2112071, 2086052, 2086208, 2114301, 2082952, 2086307, 2099755, 2089300, 2083887, 2091730, 2093442, 2086672, 2093489, 2114358, 2103580, 2097028, 2089681, 2114284, 2103288, 2089107, 2089047, 2108548, 2098300, 2097409, 2114961, 2091485, 2108023, 2092183, 2090603, 2089387, 209…	764	190	5855	2.46042	9.58456e-09	7.98713e-10	1.6239e-08
GOTERM_BP_ALL	GO:0008104~protein localization	52	3.99079	2.72395e-10	2104459, 2114455, 2102779, 2086330, 2099235, 2108389, 2097939, 2103234, 2087621, 2103021, 2103847, 2112071, 2086208, 2082952, 2114301, 2086307, 2099755, 2089300, 2083887, 2091730, 2086672, 2093489, 2114358, 2103580, 2097028, 2089681, 2114284, 2089107, 2089047, 2108548, 2097409, 2114961, 2108023, 2091485, 2092183, 2090603, 2089387, 2090551, 2095809, 2096846, 2109347, 2092535, 2110640, 2091395, 208…	764	160	5855	2.49067	2.51421e-07	1.32327e-08	4.25981e-07
GOTERM_BP_ALL	GO:0015031~protein transport	50	3.8373	3.98108e-10	2089047, 2104459, 2108548, 2114455, 2097409, 2102779, 2086330, 2114961, 2091485, 2108023, 2092183, 2099235, 2089387, 2090603, 2108389, 2090551, 2097939, 2087621, 2103234, 2103021, 2095809, 2096846, 2109347, 2103847, 2112071, 2110640, 2092535, 2091395, 2086208, 2114301, 2082952, 2088751, 2106898, 2099755, 2086307, 2089300, 2083887, 2091730, 2086672, 2092584, 2093489, 2103580, 2114358, 2115123, 208…	764	152	5855	2.52093	3.67453e-07	1.83727e-08	6.22573e-07
GOTERM_BP_ALL	GO:0045184~establishment of protein localization	50	3.8373	3.98108e-10	2089047, 2104459, 2108548, 2114455, 2097409, 2102779, 2086330, 2114961, 2091485, 2108023, 2092183, 2099235, 2089387, 2090603, 2108389, 2090551, 2097939, 2087621, 2103234, 2103021, 2095809, 2096846, 2109347, 2103847, 2112071, 2110640, 2092535, 2091395, 2086208, 2114301, 2082952, 2088751, 2106898, 2099755, 2086307, 2089300, 2083887, 2091730, 2086672, 2092584, 2093489, 2103580, 2114358, 2115123, 208…	764	152	5855	2.52093	3.67453e-07	1.83727e-08	6.22573e-07
GOTERM_BP_ALL	GO:0006886~intracellular protein transport	34	2.60936	9.61053e-08	2104459, 2114455, 2102779, 2086330, 2091485, 2092183, 2089387, 2108389, 2090551, 2097939, 2103234, 2095809, 2112071, 2110640, 2092535, 2086208, 2091395, 2114301, 2082952, 2106898, 2086307, 2089300, 2083887, 2091730, 2086672, 2093489, 2103580, 2115123, 2089681, 2109478, 2088841, 2114284, 2089107, 2089522	764	98	5855	2.6588	8.87013e-05	3.0588e-06	0.000150292
GOTERM_BP_ALL	GO:0070727~cellular macromolecule localization	34	2.60936	1.65962e-07	2104459, 2114455, 2102779, 2086330, 2091485, 2092183, 2089387, 2108389, 2090551, 2097939, 2103234, 2095809, 2112071, 2110640, 2092535, 2086208, 2091395, 2114301, 2082952, 2106898, 2086307, 2089300, 2083887, 2091730, 2086672, 2093489, 2103580, 2115123, 2089681, 2109478, 2088841, 2114284, 2089107, 2089522	764	100	5855	2.60563	0.000153171	4.78695e-06	0.000259536
GOTERM_BP_ALL	GO:0034613~cellular protein localization	34	2.60936	1.65962e-07	2104459, 2114455, 2102779, 2086330, 2091485, 2092183, 2089387, 2108389, 2090551, 2097939, 2103234, 2095809, 2112071, 2110640, 2092535, 2086208, 2091395, 2114301, 2082952, 2106898, 2086307, 2089300, 2083887, 2091730, 2086672, 2093489, 2103580, 2115123, 2089681, 2109478, 2088841, 2114284, 2089107, 2089522	764	100	5855	2.60563	0.000153171	4.78695e-06	0.000259536
GOTERM_BP_ALL	GO:0046907~intracellular transport	37	2.8396	8.27012e-07	2104459, 2114455, 2102779, 2086330, 2091485, 2092183, 2089387, 2108389, 2090551, 2097939, 2112088, 2103234, 2095809, 2112071, 2110640, 2114446, 2092535, 2086208, 2091395, 2114301, 2082952, 2106898, 2086307, 2089300, 2083887, 2091730, 2086672, 2093489, 2103580, 2109432, 2115123, 2089681, 2109478, 2088841, 2114284, 2089107, 2089522	764	121	5855	2.34342	0.000763041	1.77518e-05	0.0012933
GOTERM_CC_ALL	GO:0012505~endomembrane system	28	2.14889	3.80033e-06	2103457, 2092183, 2089387, 2090551, 2103234, 2095809, 2086678, 2114446, 2092535, 2110640, 2094889, 2086208, 2091395, 2112583, 2093890, 2106898, 2089300, 2083887, 2091730, 2096455, 2103580, 2085942, 2103558, 2115123, 2089681, 2106327, 2109478, 2089107	523	93	4473	2.57497	0.00097621	4.24638e-05	0.00495833
GOTERM_BP_ALL	GO:0051649~establishment of localization in cell	38	2.91635	6.19672e-06	2104459, 2114455, 2102779, 2086330, 2091485, 2092183, 2089387, 2105096, 2108389, 2090551, 2097939, 2112088, 2103234, 2095809, 2112071, 2110640, 2114446, 2092535, 2086208, 2091395, 2114301, 2082952, 2106898, 2086307, 2089300, 2083887, 2091730, 2086672, 2093489, 2103580, 2109432, 2115123, 2089681, 2109478, 2088841, 2114284, 2089107, 2089522	764	136	5855	2.1413	0.00570326	0.000112143	0.00969019
GOTERM_BP_ALL	GO:0051641~cellular localization	39	2.99309	7.11013e-06	2104459, 2114455, 2102779, 2086330, 2091485, 2092183, 2089387, 2105096, 2108389, 2090551, 2097939, 2112088, 2103234, 2095809, 2112071, 2110640, 2114446, 2092535, 2086208, 2091395, 2114301, 2082952, 2106898, 2086307, 2089300, 2083887, 2091730, 2086672, 2093489, 2103580, 2109432, 2097028, 2115123, 2089681, 2088841, 2109478, 2114284, 2089107, 2089522	764	142	5855	2.1048	0.00654118	0.000123816	0.0111185
GOTERM_CC_ALL	GO:0048475~coated membrane	13	0.997698	1.87293e-05	2112071, 2092535, 2110640, 2086208, 2102779, 2091485, 2096395, 2097939, 2103234, 2115123, 2095809, 2114284, 2089522	523	27	4473	4.11791	0.00480191	0.000185117	0.0244341
GOTERM_CC_ALL	GO:0030117~membrane coat	13	0.997698	1.87293e-05	2112071, 2092535, 2110640, 2086208, 2102779, 2091485, 2096395, 2097939, 2103234, 2115123, 2095809, 2114284, 2089522	523	27	4473	4.11791	0.00480191	0.000185117	0.0244341
GOTERM_BP_ALL	GO:0016192~vesicle-mediated transport	24	1.8419	4.74432e-05	2112071, 2110640, 2092535, 2086208, 2091395, 2114301, 2102779, 2086307, 2091485, 2094586, 2096395, 2109996, 2105096, 2090948, 2098520, 2097939, 2103234, 2103021, 2110239, 2115123, 2095809, 2114284, 2089522, 2113023	764	75	5855	2.45236	0.0428461	0.00071763	0.0741674
GOTERM_BP_ALL	GO:0033365~protein localization in organelle	13	0.997698	0.00104257	2082952, 2106898, 2089300, 2092183, 2091730, 2083887, 2086672, 2093489, 2089387, 2103580, 2089681, 2109478, 2089107	764	35	5855	2.84648	0.618177	0.0113964	1.61803
GOTERM_BP_ALL	GO:0006605~protein targeting	14	1.07444	0.0014891	2082952, 2106898, 2089300, 2092183, 2091730, 2083887, 2086672, 2093489, 2089387, 2103580, 2090551, 2089681, 2109478, 2089107	764	41	5855	2.61684	0.747277	0.0153358	2.30349
Annotation Cluster 10	Enrichment Score: 5.617332886669605
Category	Term	Count	%	PValue	Genes	List Total	Pop Hits	Pop Total	Fold Enrichment	Bonferroni	Benjamini	FDR
GOTERM_BP_ALL	GO:0006091~generation of precursor metabolites and energy	44	3.37682	5.73714e-13	2095812, 2089049, 2097719, 2102661, 2089942, 2096358, 2095508, 2103370, 2086788, 2097635, 2083347, 2104331, 2098520, 2114845, 2093448, 2106202, 2085427, 2101766, 2107982, 2115704, 2099831, 2091451, 2112234, 2112889, 2093158, 2090557, 2104972, 2113429, 2090657, 2086946, 2106927, 2115180, 2097969, 2110043, 2099079, 2101631, 2109837, 2102842, 2110556, 2097672, 2102310, 2098515, 2086282, 2099325	764	105	5855	3.21142	5.29583e-10	4.81439e-11	8.97271e-10
GOTERM_BP_ALL	GO:0009259~ribonucleotide metabolic process	31	2.37913	7.95483e-10	2095812, 2089049, 2082888, 2095508, 2086147, 2086788, 2084799, 2104331, 2113155, 2098520, 2103496, 2083445, 2093448, 2095173, 2101784, 2097132, 2107982, 2101766, 2115704, 2099831, 2091519, 2116069, 2097705, 2095744, 2112889, 2090657, 2102842, 2101631, 2110556, 2086282, 2108296	764	71	5855	3.34608	7.34231e-07	3.33741e-08	1.244e-06
GOTERM_BP_ALL	GO:0009260~ribonucleotide biosynthetic process	31	2.37913	7.95483e-10	2095812, 2089049, 2082888, 2095508, 2086147, 2086788, 2084799, 2104331, 2113155, 2098520, 2103496, 2083445, 2093448, 2095173, 2101784, 2097132, 2107982, 2101766, 2115704, 2099831, 2091519, 2116069, 2097705, 2095744, 2112889, 2090657, 2102842, 2101631, 2110556, 2086282, 2108296	764	71	5855	3.34608	7.34231e-07	3.33741e-08	1.244e-06
GOTERM_MF_ALL	GO:0015077~monovalent inorganic cation transmembrane transporter activity	27	2.07214	1.36046e-09	2089049, 2095812, 2115909, 2097635, 2086788, 2104331, 2084672, 2098520, 2083219, 2109710, 2093448, 2107982, 2101766, 2115704, 2099831, 2105113, 2093158, 2112889, 2090557, 2084240, 2090657, 2084665, 2102842, 2101631, 2110556, 2086282, 2108296	974	64	8652	3.7475	7.7002e-07	5.50014e-08	1.99325e-06
GOTERM_MF_ALL	GO:0022890~inorganic cation transmembrane transporter activity	29	2.22563	2.18745e-09	2095812, 2089049, 2115909, 2086788, 2097635, 2104331, 2084672, 2098520, 2083219, 2109710, 2093448, 2095173, 2107982, 2101766, 2115704, 2099831, 2091519, 2105113, 2093158, 2112889, 2090557, 2084240, 2090657, 2084665, 2102842, 2101631, 2110556, 2086282, 2108296	974	74	8652	3.48116	1.2381e-06	7.28292e-08	3.2049e-06
GOTERM_MF_ALL	GO:0015078~hydrogen ion transmembrane transporter activity	26	1.9954	3.40316e-09	2089049, 2095812, 2115909, 2097635, 2086788, 2104331, 2084672, 2098520, 2083219, 2109710, 2093448, 2107982, 2101766, 2115704, 2099831, 2105113, 2093158, 2112889, 2090557, 2084240, 2090657, 2084665, 2102842, 2101631, 2110556, 2086282	974	62	8652	3.72511	1.92618e-06	9.17232e-08	4.98607e-06
GOTERM_BP_ALL	GO:0009150~purine ribonucleotide metabolic process	29	2.22563	3.97918e-09	2095812, 2089049, 2082888, 2095508, 2086147, 2086788, 2084799, 2104331, 2098520, 2103496, 2093448, 2095173, 2097132, 2107982, 2101766, 2101784, 2115704, 2099831, 2091519, 2116069, 2097705, 2095744, 2112889, 2090657, 2102842, 2101631, 2110556, 2086282, 2108296	764	67	5855	3.31709	3.67278e-06	1.59686e-07	6.22277e-06
GOTERM_BP_ALL	GO:0009152~purine ribonucleotide biosynthetic process	29	2.22563	3.97918e-09	2095812, 2089049, 2082888, 2095508, 2086147, 2086788, 2084799, 2104331, 2098520, 2103496, 2093448, 2095173, 2097132, 2107982, 2101766, 2101784, 2115704, 2099831, 2091519, 2116069, 2097705, 2095744, 2112889, 2090657, 2102842, 2101631, 2110556, 2086282, 2108296	764	67	5855	3.31709	3.67278e-06	1.59686e-07	6.22277e-06
GOTERM_CC_ALL	GO:0016469~proton-transporting two-sector ATPase complex	18	1.38143	1.09895e-07	2095812, 2089049, 2112889, 2095508, 2090657, 2086788, 2104331, 2098520, 2101631, 2102842, 2110556, 2093448, 2086282, 2107982, 2101766, 2099831, 2115704, 2094248	523	36	4473	4.27629	2.82427e-05	1.56906e-06	0.000143385
GOTERM_BP_ALL	GO:0006119~oxidative phosphorylation	22	1.68841	1.39335e-07	2095812, 2089049, 2102661, 2093158, 2112889, 2095508, 2090657, 2097635, 2086788, 2099079, 2104331, 2098520, 2101631, 2102842, 2110556, 2093448, 2097672, 2086282, 2107982, 2101766, 2099831, 2115704	764	48	5855	3.51249	0.000128598	4.14857e-06	0.000217896
GOTERM_BP_ALL	GO:0046483~heterocycle metabolic process	47	3.60706	1.7278e-07	2095812, 2089049, 2116097, 2094620, 2082888, 2103185, 2105411, 2095508, 2086147, 2086788, 2084799, 2113155, 2104331, 2097216, 2110821, 2087566, 2098520, 2103496, 2093448, 2095173, 2101784, 2101766, 2097132, 2107982, 2115704, 2099831, 2090607, 2103523, 2091519, 2097705, 2116069, 2095744, 2112889, 2100551, 2090657, 2086915, 2086115, 2091901, 2090560, 2094162, 2101631, 2102842, 2111810, 2110556, 209…	764	164	5855	2.19628	0.000159463	4.83258e-06	0.000270198
GOTERM_BP_ALL	GO:0009141~nucleoside triphosphate metabolic process	24	1.8419	2.15078e-07	2089049, 2095812, 2091519, 2116069, 2095744, 2082888, 2112889, 2095508, 2090657, 2086788, 2104331, 2098520, 2102842, 2101631, 2110556, 2093448, 2095173, 2086282, 2096831, 2107982, 2101766, 2099831, 2115704, 2108296	764	57	5855	3.22678	0.000198498	5.83873e-06	0.000336346
GOTERM_BP_ALL	GO:0006163~purine nucleotide metabolic process	30	2.30238	2.36167e-07	2095812, 2089049, 2082888, 2095508, 2086147, 2086788, 2084799, 2104331, 2098520, 2103496, 2093448, 2095173, 2097132, 2107982, 2101766, 2101784, 2115704, 2099831, 2091519, 2116069, 2097705, 2095744, 2112889, 2090657, 2091901, 2102842, 2101631, 2110556, 2086282, 2108296	764	83	5855	2.76998	0.000217959	6.22805e-06	0.000369325
GOTERM_BP_ALL	GO:0009145~purine nucleoside triphosphate biosynthetic process	23	1.76516	4.74343e-07	2089049, 2095812, 2091519, 2116069, 2095744, 2082888, 2112889, 2095508, 2090657, 2086788, 2104331, 2098520, 2101631, 2102842, 2110556, 2093448, 2095173, 2086282, 2107982, 2101766, 2099831, 2115704, 2108296	764	55	5855	3.20478	0.000437723	1.18329e-05	0.00074179
GOTERM_BP_ALL	GO:0009144~purine nucleoside triphosphate metabolic process	23	1.76516	4.74343e-07	2089049, 2095812, 2091519, 2116069, 2095744, 2082888, 2112889, 2095508, 2090657, 2086788, 2104331, 2098520, 2101631, 2102842, 2110556, 2093448, 2095173, 2086282, 2107982, 2101766, 2099831, 2115704, 2108296	764	55	5855	3.20478	0.000437723	1.18329e-05	0.00074179
GOTERM_BP_ALL	GO:0009142~nucleoside triphosphate biosynthetic process	23	1.76516	4.74343e-07	2089049, 2095812, 2091519, 2116069, 2095744, 2082888, 2112889, 2095508, 2090657, 2086788, 2104331, 2098520, 2101631, 2102842, 2110556, 2093448, 2095173, 2086282, 2107982, 2101766, 2099831, 2115704, 2108296	764	55	5855	3.20478	0.000437723	1.18329e-05	0.00074179
GOTERM_BP_ALL	GO:0009199~ribonucleoside triphosphate metabolic process	23	1.76516	4.74343e-07	2089049, 2095812, 2091519, 2116069, 2095744, 2082888, 2112889, 2095508, 2090657, 2086788, 2104331, 2098520, 2101631, 2102842, 2110556, 2093448, 2095173, 2086282, 2107982, 2101766, 2099831, 2115704, 2108296	764	55	5855	3.20478	0.000437723	1.18329e-05	0.00074179
GOTERM_BP_ALL	GO:0009201~ribonucleoside triphosphate biosynthetic process	23	1.76516	4.74343e-07	2089049, 2095812, 2091519, 2116069, 2095744, 2082888, 2112889, 2095508, 2090657, 2086788, 2104331, 2098520, 2101631, 2102842, 2110556, 2093448, 2095173, 2086282, 2107982, 2101766, 2099831, 2115704, 2108296	764	55	5855	3.20478	0.000437723	1.18329e-05	0.00074179
GOTERM_BP_ALL	GO:0009205~purine ribonucleoside triphosphate metabolic process	23	1.76516	4.74343e-07	2089049, 2095812, 2091519, 2116069, 2095744, 2082888, 2112889, 2095508, 2090657, 2086788, 2104331, 2098520, 2101631, 2102842, 2110556, 2093448, 2095173, 2086282, 2107982, 2101766, 2099831, 2115704, 2108296	764	55	5855	3.20478	0.000437723	1.18329e-05	0.00074179
GOTERM_BP_ALL	GO:0009206~purine ribonucleoside triphosphate biosynthetic process	23	1.76516	4.74343e-07	2089049, 2095812, 2091519, 2116069, 2095744, 2082888, 2112889, 2095508, 2090657, 2086788, 2104331, 2098520, 2101631, 2102842, 2110556, 2093448, 2095173, 2086282, 2107982, 2101766, 2099831, 2115704, 2108296	764	55	5855	3.20478	0.000437723	1.18329e-05	0.00074179
GOTERM_BP_ALL	GO:0046034~ATP metabolic process	22	1.68841	4.85702e-07	2095812, 2089049, 2091519, 2116069, 2082888, 2112889, 2095508, 2090657, 2086788, 2104331, 2098520, 2101631, 2102842, 2110556, 2093448, 2095173, 2086282, 2107982, 2101766, 2099831, 2115704, 2108296	764	51	5855	3.30587	0.000448202	1.17974e-05	0.000759553
GOTERM_BP_ALL	GO:0006754~ATP biosynthetic process	22	1.68841	4.85702e-07	2095812, 2089049, 2091519, 2116069, 2082888, 2112889, 2095508, 2090657, 2086788, 2104331, 2098520, 2101631, 2102842, 2110556, 2093448, 2095173, 2086282, 2107982, 2101766, 2099831, 2115704, 2108296	764	51	5855	3.30587	0.000448202	1.17974e-05	0.000759553
GOTERM_BP_ALL	GO:0006164~purine nucleotide biosynthetic process	29	2.22563	6.56021e-07	2095812, 2089049, 2082888, 2095508, 2086147, 2086788, 2084799, 2104331, 2098520, 2103496, 2093448, 2095173, 2097132, 2107982, 2101766, 2101784, 2115704, 2099831, 2091519, 2116069, 2097705, 2095744, 2112889, 2090657, 2102842, 2101631, 2110556, 2086282, 2108296	764	82	5855	2.7103	0.000605325	1.51376e-05	0.0010259
GOTERM_BP_ALL	GO:0055086~nucleobase, nucleoside and nucleotide metabolic process	45	3.45357	7.14657e-07	2095812, 2089049, 2082888, 2103185, 2105411, 2095508, 2086147, 2086788, 2084799, 2113155, 2104331, 2097216, 2098520, 2083445, 2103496, 2108224, 2093448, 2095173, 2096733, 2101784, 2101766, 2097132, 2107982, 2099831, 2115704, 2091519, 2084740, 2097455, 2100921, 2097705, 2116069, 2095744, 2112889, 2090633, 2090657, 2091901, 2113665, 2101631, 2102842, 2111810, 2110556, 2096831, 2086282, 2108296, 209…	764	161	5855	2.142	0.000659411	1.60884e-05	0.0011176
GOTERM_BP_ALL	GO:0015986~ATP synthesis coupled proton transport	17	1.30468	7.99324e-07	2095812, 2089049, 2112889, 2095508, 2090657, 2086788, 2104331, 2098520, 2101631, 2102842, 2093448, 2110556, 2086282, 2107982, 2101766, 2099831, 2115704	764	33	5855	3.94792	0.000737504	1.75659e-05	0.00125
GOTERM_BP_ALL	GO:0015985~energy coupled proton transport, down electrochemical gradient	17	1.30468	7.99324e-07	2095812, 2089049, 2112889, 2095508, 2090657, 2086788, 2104331, 2098520, 2101631, 2102842, 2093448, 2110556, 2086282, 2107982, 2101766, 2099831, 2115704	764	33	5855	3.94792	0.000737504	1.75659e-05	0.00125
GOTERM_BP_ALL	GO:0034220~ion transmembrane transport	17	1.30468	7.99324e-07	2095812, 2089049, 2112889, 2095508, 2090657, 2086788, 2104331, 2098520, 2101631, 2102842, 2093448, 2110556, 2086282, 2107982, 2101766, 2099831, 2115704	764	33	5855	3.94792	0.000737504	1.75659e-05	0.00125
GOTERM_BP_ALL	GO:0015992~proton transport	18	1.38143	9.43923e-07	2095812, 2089049, 2112889, 2095508, 2090657, 2086788, 2104331, 2098520, 2101631, 2102842, 2110556, 2093448, 2086282, 2107982, 2101766, 2099831, 2115704, 2094248	764	37	5855	3.72824	0.000870862	1.98007e-05	0.00147613
GOTERM_BP_ALL	GO:0006753~nucleoside phosphate metabolic process	42	3.22333	9.62427e-07	2095812, 2089049, 2082888, 2105411, 2095508, 2086147, 2086788, 2084799, 2113155, 2104331, 2097216, 2098520, 2083445, 2103496, 2108224, 2093448, 2095173, 2096733, 2101784, 2101766, 2097132, 2107982, 2115704, 2099831, 2091519, 2084740, 2097455, 2097705, 2116069, 2095744, 2112889, 2090633, 2090657, 2091901, 2113665, 2101631, 2102842, 2110556, 2096831, 2086282, 2108296, 2096471	764	147	5855	2.1896	0.000887926	1.97403e-05	0.00150506
GOTERM_BP_ALL	GO:0009117~nucleotide metabolic process	42	3.22333	9.62427e-07	2095812, 2089049, 2082888, 2105411, 2095508, 2086147, 2086788, 2084799, 2113155, 2104331, 2097216, 2098520, 2083445, 2103496, 2108224, 2093448, 2095173, 2096733, 2101784, 2101766, 2097132, 2107982, 2115704, 2099831, 2091519, 2084740, 2097455, 2097705, 2116069, 2095744, 2112889, 2090633, 2090657, 2091901, 2113665, 2101631, 2102842, 2110556, 2096831, 2086282, 2108296, 2096471	764	147	5855	2.1896	0.000887926	1.97403e-05	0.00150506
GOTERM_BP_ALL	GO:0006818~hydrogen transport	18	1.38143	1.50326e-06	2095812, 2089049, 2112889, 2095508, 2090657, 2086788, 2104331, 2098520, 2101631, 2102842, 2110556, 2093448, 2086282, 2107982, 2101766, 2099831, 2115704, 2094248	764	38	5855	3.63013	0.00138655	3.01628e-05	0.00235082
GOTERM_BP_ALL	GO:0009165~nucleotide biosynthetic process	34	2.60936	3.01673e-06	2095812, 2089049, 2082888, 2105411, 2095508, 2086147, 2086788, 2084799, 2113155, 2104331, 2097216, 2098520, 2103496, 2083445, 2093448, 2095173, 2096733, 2101784, 2097132, 2107982, 2101766, 2115704, 2099831, 2091519, 2116069, 2097705, 2095744, 2112889, 2090657, 2101631, 2102842, 2110556, 2086282, 2108296	764	112	5855	2.32645	0.00278058	5.68239e-05	0.00471756
GOTERM_BP_ALL	GO:0034404~nucleobase, nucleoside and nucleotide biosynthetic process	35	2.68611	5.60937e-06	2095812, 2089049, 2082888, 2105411, 2095508, 2086147, 2086788, 2084799, 2113155, 2104331, 2097216, 2098520, 2103496, 2083445, 2093448, 2095173, 2096733, 2101784, 2097132, 2107982, 2101766, 2115704, 2099831, 2091519, 2097705, 2116069, 2095744, 2112889, 2090657, 2101631, 2102842, 2110556, 2111810, 2086282, 2108296	764	120	5855	2.23522	0.00516409	0.000103544	0.00877176
GOTERM_BP_ALL	GO:0034654~nucleobase, nucleoside, nucleotide and nucleic acid biosynthetic process	35	2.68611	5.60937e-06	2095812, 2089049, 2082888, 2105411, 2095508, 2086147, 2086788, 2084799, 2113155, 2104331, 2097216, 2098520, 2103496, 2083445, 2093448, 2095173, 2096733, 2101784, 2097132, 2107982, 2101766, 2115704, 2099831, 2091519, 2097705, 2116069, 2095744, 2112889, 2090657, 2101631, 2102842, 2110556, 2111810, 2086282, 2108296	764	120	5855	2.23522	0.00516409	0.000103544	0.00877176
GOTERM_MF_ALL	GO:0019829~cation-transporting ATPase activity	11	0.844206	5.79727e-06	2095812, 2091519, 2104331, 2098520, 2101631, 2102842, 2095173, 2101766, 2090657, 2115704, 2086788	974	18	8652	5.42847	0.00327589	0.000117181	0.00849343
GOTERM_BP_ALL	GO:0044271~nitrogen compound biosynthetic process	46	3.53031	1.3748e-05	2095812, 2089049, 2082888, 2105044, 2105411, 2095508, 2086147, 2086788, 2084799, 2113155, 2104331, 2097216, 2110821, 2087566, 2114153, 2098520, 2083445, 2103496, 2105839, 2101138, 2093448, 2095173, 2096733, 2101784, 2101766, 2097132, 2107982, 2115704, 2099831, 2103523, 2091519, 2097705, 2116069, 2095744, 2112889, 2100551, 2090657, 2086915, 2086115, 2090560, 2101631, 2102842, 2111810, 2110556, 208…	764	184	5855	1.9159	0.0126093	0.000222598	0.0214974
GOTERM_MF_ALL	GO:0042625~ATPase activity, coupled to transmembrane movement of ions	14	1.07444	2.8139e-05	2095812, 2091519, 2116069, 2082888, 2090657, 2086788, 2104331, 2098520, 2101631, 2102842, 2095173, 2101766, 2115704, 2108296	974	33	8652	3.76853	0.0158007	0.000497591	0.0412193
GOTERM_CC_ALL	GO:0033178~proton-transporting two-sector ATPase complex, catalytic domain	10	0.76746	3.8451e-05	2095812, 2104331, 2098520, 2101631, 2102842, 2095508, 2101766, 2090657, 2115704, 2086788	523	17	4473	5.03093	0.00983343	0.00035287	0.0501569
GOTERM_CC_ALL	GO:0045259~proton-transporting ATP synthase complex	10	0.76746	3.8451e-05	2089049, 2098520, 2101631, 2093448, 2086282, 2107982, 2090657, 2115704, 2099831, 2086788	523	17	4473	5.03093	0.00983343	0.00035287	0.0501569
GOTERM_MF_ALL	GO:0046961~proton-transporting ATPase activity, rotational mechanism	9	0.690714	7.74464e-05	2095812, 2104331, 2098520, 2101631, 2102842, 2101766, 2090657, 2115704, 2086788	974	15	8652	5.32977	0.0428894	0.00121694	0.113409
GOTERM_MF_ALL	GO:0046933~hydrogen ion transporting ATP synthase activity, rotational mechanism	7	0.537222	0.00101062	2104331, 2098520, 2101631, 2101766, 2090657, 2115704, 2086788	974	12	8652	5.18172	0.435775	0.0132212	1.47052
GOTERM_MF_ALL	GO:0042623~ATPase activity, coupled	31	2.37913	0.00127108	2095812, 2082888, 2101420, 2111988, 2098301, 2094142, 2106397, 2112105, 2099415, 2086788, 2104331, 2098520, 2085300, 2104878, 2095173, 2090673, 2084864, 2101766, 2115704, 2091519, 2116069, 2083132, 2090657, 2093442, 2099653, 2102842, 2101631, 2085312, 2110205, 2099386, 2108296	974	151	8652	1.82365	0.513195	0.016228	1.84623
GOTERM_MF_ALL	GO:0016820~hydrolase activity, acting on acid anhydrides, catalyzing transmembrane movement of substances	17	1.30468	0.00470622	2095812, 2091519, 2116069, 2082888, 2095508, 2090657, 2099415, 2086788, 2104331, 2098520, 2101631, 2102842, 2095173, 2101766, 2115704, 2094248, 2108296	974	71	8652	2.12691	0.930748	0.0552252	6.67807
GOTERM_CC_ALL	GO:0045261~proton-transporting ATP synthase complex, catalytic core F(1)	5	0.38373	0.00480501	2098520, 2101631, 2090657, 2115704, 2086788	523	7	4473	6.10899	0.709997	0.0290428	6.09099
GOTERM_BP_ALL	GO:0055085~transmembrane transport	18	1.38143	0.00614754	2095812, 2089049, 2112889, 2095508, 2082952, 2090657, 2086788, 2104331, 2098520, 2101631, 2102842, 2110556, 2093448, 2086282, 2107982, 2101766, 2099831, 2115704	764	69	5855	1.9992	0.996626	0.0527636	9.19301
GOTERM_MF_ALL	GO:0016887~ATPase activity	35	2.68611	0.0069757	2095812, 2082888, 2101420, 2111988, 2083205, 2098301, 2094142, 2106397, 2110486, 2099415, 2112105, 2086788, 2104331, 2098520, 2085300, 2104878, 2095173, 2102021, 2090673, 2084864, 2101766, 2115704, 2091519, 2116069, 2107853, 2083132, 2090657, 2093442, 2099653, 2101631, 2102842, 2085312, 2110205, 2099386, 2108296	974	197	8652	1.57819	0.980977	0.0792285	9.74772
GOTERM_CC_ALL	GO:0033177~proton-transporting two-sector ATPase complex, proton-transporting domain	7	0.537222	0.00702848	2089049, 2110556, 2093448, 2112889, 2086282, 2107982, 2099831	523	16	4473	3.74175	0.836787	0.0403606	8.79195
GOTERM_MF_ALL	GO:0042626~ATPase activity, coupled to transmembrane movement of substances	15	1.15119	0.01357	2095812, 2091519, 2116069, 2082888, 2090657, 2099415, 2086788, 2104331, 2098520, 2101631, 2102842, 2095173, 2101766, 2115704, 2108296	974	66	8652	2.01885	0.999562	0.138186	18.1416
GOTERM_MF_ALL	GO:0043492~ATPase activity, coupled to movement of substances	15	1.15119	0.01357	2095812, 2091519, 2116069, 2082888, 2090657, 2099415, 2086788, 2104331, 2098520, 2101631, 2102842, 2095173, 2101766, 2115704, 2108296	974	66	8652	2.01885	0.999562	0.138186	18.1416
GOTERM_MF_ALL	GO:0015405~P-P-bond-hydrolysis-driven transmembrane transporter activity	16	1.22794	0.0163108	2095812, 2091519, 2116069, 2082888, 2090657, 2099415, 2086788, 2104331, 2098520, 2108389, 2101631, 2102842, 2095173, 2101766, 2115704, 2108296	974	74	8652	1.92064	0.999909	0.158333	21.4115
GOTERM_MF_ALL	GO:0015399~primary active transmembrane transporter activity	16	1.22794	0.0163108	2095812, 2091519, 2116069, 2082888, 2090657, 2099415, 2086788, 2104331, 2098520, 2108389, 2101631, 2102842, 2095173, 2101766, 2115704, 2108296	974	74	8652	1.92064	0.999909	0.158333	21.4115
Annotation Cluster 11	Enrichment Score: 5.069610900852672
Category	Term	Count	%	PValue	Genes	List Total	Pop Hits	Pop Total	Fold Enrichment	Bonferroni	Benjamini	FDR
GOTERM_CC_ALL	GO:0031967~organelle envelope	37	2.8396	1.29079e-08	2089049, 2102661, 2086978, 2092183, 2099416, 2104582, 2089387, 2108389, 2107439, 2093448, 2113847, 2107982, 2096846, 2099831, 2093986, 2086678, 2114446, 2105113, 2093158, 2082952, 2093890, 2106898, 2084240, 2089300, 2083887, 2091730, 2096455, 2103580, 2083524, 2104464, 2097672, 2102310, 2089681, 2092270, 2086282, 2109478, 2089107	523	116	4473	2.72798	3.31731e-06	2.21155e-07	1.68414e-05
GOTERM_CC_ALL	GO:0031975~envelope	37	2.8396	2.73517e-08	2089049, 2102661, 2086978, 2092183, 2099416, 2104582, 2089387, 2108389, 2107439, 2093448, 2113847, 2107982, 2096846, 2099831, 2093986, 2086678, 2114446, 2105113, 2093158, 2082952, 2093890, 2106898, 2084240, 2089300, 2083887, 2091730, 2096455, 2103580, 2083524, 2104464, 2097672, 2102310, 2089681, 2092270, 2086282, 2109478, 2089107	523	119	4473	2.65921	7.02936e-06	4.13493e-07	3.56868e-05
GOTERM_CC_ALL	GO:0005739~mitochondrion	38	2.91635	1.28942e-07	2110754, 2089049, 2102661, 2089942, 2103185, 2086978, 2104582, 2099416, 2108389, 2107439, 2114845, 2093448, 2106202, 2113847, 2107982, 2096846, 2099831, 2084980, 2093986, 2094966, 2105113, 2093158, 2087775, 2090557, 2082952, 2113288, 2084240, 2085678, 2086915, 2084665, 2083524, 2095516, 2104464, 2097672, 2102310, 2092270, 2098515, 2086282	523	131	4473	2.4809	3.31375e-05	1.74411e-06	0.000168235
GOTERM_CC_ALL	GO:0031090~organelle membrane	36	2.76285	1.47918e-05	2089049, 2102661, 2103630, 2103457, 2086978, 2104582, 2099416, 2108389, 2090551, 2103234, 2107439, 2093448, 2095809, 2113847, 2107982, 2096846, 2099831, 2093986, 2110640, 2094889, 2105113, 2091395, 2086208, 2082952, 2112583, 2085942, 2083524, 2103558, 2104464, 2115123, 2097672, 2092270, 2102310, 2086282, 2106327, 2094248	523	145	4473	2.1234	0.00379431	0.000158385	0.0192978
GOTERM_CC_ALL	GO:0044429~mitochondrial part	27	2.07214	4.08724e-05	2089049, 2102661, 2086978, 2104582, 2099416, 2108389, 2107439, 2093448, 2114845, 2113847, 2107982, 2096846, 2099831, 2093986, 2084980, 2105113, 2093158, 2087775, 2082952, 2084240, 2086915, 2083524, 2104464, 2097672, 2092270, 2102310, 2086282	523	99	4473	2.33252	0.0104494	0.000362156	0.0533146
GOTERM_CC_ALL	GO:0005740~mitochondrial envelope	23	1.76516	0.000200531	2089049, 2102661, 2105113, 2086978, 2093158, 2082952, 2084240, 2099416, 2104582, 2083524, 2108389, 2107439, 2093448, 2104464, 2097672, 2092270, 2102310, 2086282, 2113847, 2107982, 2096846, 2099831, 2093986	523	85	4473	2.31423	0.0502358	0.00166125	0.261324
GOTERM_CC_ALL	GO:0005743~mitochondrial inner membrane	19	1.45817	0.00030728	2089049, 2102661, 2105113, 2086978, 2082952, 2099416, 2108389, 2107439, 2104464, 2093448, 2097672, 2092270, 2102310, 2086282, 2113847, 2107982, 2096846, 2099831, 2093986	523	65	4473	2.49999	0.0759445	0.00232034	0.400179
GOTERM_CC_ALL	GO:0031966~mitochondrial membrane	21	1.61167	0.00036891	2089049, 2102661, 2105113, 2086978, 2082952, 2099416, 2104582, 2083524, 2108389, 2107439, 2104464, 2093448, 2097672, 2092270, 2102310, 2086282, 2113847, 2107982, 2096846, 2099831, 2093986	523	77	4473	2.33252	0.09047	0.00270568	0.480262
GOTERM_CC_ALL	GO:0019866~organelle inner membrane	19	1.45817	0.000377731	2089049, 2102661, 2105113, 2086978, 2082952, 2099416, 2108389, 2107439, 2104464, 2093448, 2097672, 2092270, 2102310, 2086282, 2113847, 2107982, 2096846, 2099831, 2093986	523	66	4473	2.46211	0.0925305	0.00269346	0.491721
Annotation Cluster 12	Enrichment Score: 4.929932658686412
Category	Term	Count	%	PValue	Genes	List Total	Pop Hits	Pop Total	Fold Enrichment	Bonferroni	Benjamini	FDR
GOTERM_BP_ALL	GO:0042180~cellular ketone metabolic process	54	4.14428	2.10433e-06	2111964, 2116097, 2105044, 2084299, 2103370, 2091321, 2083347, 2098993, 2091816, 2110821, 2114153, 2094359, 2084980, 2090595, 2099893, 2097705, 2097706, 2100551, 2083581, 2112259, 2110311, 2103648, 2109552, 2086201, 2112541, 2095336, 2094162, 2115523, 2111810, 2102610, 2109709, 2104279, 2100378, 2094620, 2103185, 2115053, 2088113, 2113554, 2100567, 2105970, 2105839, 2101138, 2090607, 2087326, 208…	764	216	5855	1.9159	0.00194041	4.13247e-05	0.00329077
GOTERM_BP_ALL	GO:0006082~organic acid metabolic process	52	3.99079	2.89555e-06	2111964, 2116097, 2105044, 2084299, 2103370, 2091321, 2083347, 2098993, 2091816, 2110821, 2114153, 2094359, 2084980, 2090595, 2099893, 2097705, 2097706, 2100551, 2083581, 2112259, 2110311, 2103648, 2109552, 2086201, 2112541, 2115523, 2094162, 2095336, 2111810, 2109709, 2104279, 2100378, 2094620, 2103185, 2115053, 2088113, 2113554, 2105970, 2105839, 2101138, 2090607, 2087326, 2085633, 2086915, 209…	764	207	5855	1.92516	0.00266903	5.56775e-05	0.00452805
GOTERM_BP_ALL	GO:0043436~oxoacid metabolic process	52	3.99079	2.89555e-06	2111964, 2116097, 2105044, 2084299, 2103370, 2091321, 2083347, 2098993, 2091816, 2110821, 2114153, 2094359, 2084980, 2090595, 2099893, 2097705, 2097706, 2100551, 2083581, 2112259, 2110311, 2103648, 2109552, 2086201, 2112541, 2115523, 2094162, 2095336, 2111810, 2109709, 2104279, 2100378, 2094620, 2103185, 2115053, 2088113, 2113554, 2105970, 2105839, 2101138, 2090607, 2087326, 2085633, 2086915, 209…	764	207	5855	1.92516	0.00266903	5.56775e-05	0.00452805
GOTERM_BP_ALL	GO:0019752~carboxylic acid metabolic process	52	3.99079	2.89555e-06	2111964, 2116097, 2105044, 2084299, 2103370, 2091321, 2083347, 2098993, 2091816, 2110821, 2114153, 2094359, 2084980, 2090595, 2099893, 2097705, 2097706, 2100551, 2083581, 2112259, 2110311, 2103648, 2109552, 2086201, 2112541, 2115523, 2094162, 2095336, 2111810, 2109709, 2104279, 2100378, 2094620, 2103185, 2115053, 2088113, 2113554, 2105970, 2105839, 2101138, 2090607, 2087326, 2085633, 2086915, 209…	764	207	5855	1.92516	0.00266903	5.56775e-05	0.00452805
GOTERM_BP_ALL	GO:0006520~cellular amino acid metabolic process	35	2.68611	1.47915e-05	2111964, 2104279, 2116097, 2103185, 2105044, 2088113, 2105970, 2091321, 2091816, 2114153, 2105839, 2101138, 2094359, 2090595, 2087326, 2099893, 2097705, 2085633, 2097706, 2100551, 2112259, 2110311, 2103648, 2109552, 2086915, 2086201, 2112541, 2115523, 2090560, 2094162, 2113665, 2111810, 2107043, 2096160, 2097873	764	125	5855	2.14581	0.0135599	0.000235363	0.0231289
GOTERM_BP_ALL	GO:0044106~cellular amine metabolic process	35	2.68611	0.000178693	2111964, 2104279, 2116097, 2103185, 2105044, 2088113, 2105970, 2091321, 2091816, 2114153, 2105839, 2101138, 2094359, 2090595, 2087326, 2099893, 2097705, 2085633, 2097706, 2100551, 2112259, 2110311, 2103648, 2109552, 2086915, 2086201, 2112541, 2115523, 2090560, 2094162, 2113665, 2111810, 2107043, 2096160, 2097873	764	140	5855	1.9159	0.152063	0.00242278	0.279081
GOTERM_BP_ALL	GO:0006519~cellular amino acid and derivative metabolic process	37	2.8396	0.000229111	2111964, 2104279, 2100378, 2116097, 2103185, 2105044, 2088113, 2105970, 2091321, 2091816, 2114153, 2105839, 2101138, 2094359, 2100415, 2090595, 2087326, 2099893, 2097705, 2085633, 2097706, 2100551, 2112259, 2110311, 2103648, 2109552, 2086915, 2086201, 2112541, 2115523, 2090560, 2094162, 2113665, 2111810, 2107043, 2096160, 2097873	764	153	5855	1.85329	0.190625	0.00281594	0.35769
Annotation Cluster 13	Enrichment Score: 4.792858311220639
Category	Term	Count	%	PValue	Genes	List Total	Pop Hits	Pop Total	Fold Enrichment	Bonferroni	Benjamini	FDR
GOTERM_MF_ALL	GO:0051287~NAD or NADH binding	14	1.07444	3.23812e-07	2098993, 2113665, 2106287, 2083636, 2089942, 2105839, 2114659, 2115758, 2115053, 2106202, 2083581, 2104643, 2098515, 2110550	974	24	8652	5.18172	0.000183261	7.33109e-06	0.000474426
GOTERM_MF_ALL	GO:0016616~oxidoreductase activity, acting on the CH-OH group of donors, NAD or NADP as acceptor	17	1.30468	5.64139e-06	2083636, 2089942, 2115053, 2083581, 2086115, 2083347, 2098993, 2094058, 2113665, 2106287, 2105839, 2108224, 2114659, 2106202, 2104555, 2098515, 2084980	974	42	8652	3.59548	0.00318794	0.000118254	0.00826506
GOTERM_MF_ALL	GO:0050662~coenzyme binding	36	2.76285	4.83061e-05	2114480, 2089942, 2115053, 2114980, 2113554, 2083873, 2098993, 2106287, 2113867, 2105839, 2114659, 2108224, 2104155, 2108520, 2106202, 2109612, 2108937, 2107919, 2084980, 2100940, 2083636, 2115758, 2083581, 2104643, 2113429, 2093151, 2097834, 2110043, 2113665, 2109837, 2102610, 2098515, 2094690, 2109709, 2110550, 2101103	974	157	8652	2.03686	0.0269715	0.000803851	0.0707514
GOTERM_MF_ALL	GO:0016614~oxidoreductase activity, acting on CH-OH group of donors	18	1.38143	0.000763633	2083636, 2089942, 2115053, 2083581, 2083873, 2086115, 2083347, 2098993, 2094058, 2113665, 2106287, 2105839, 2108224, 2114659, 2106202, 2104555, 2098515, 2084980	974	66	8652	2.42262	0.351038	0.0104905	1.11301
Annotation Cluster 14	Enrichment Score: 4.502875870825262
Category	Term	Count	%	PValue	Genes	List Total	Pop Hits	Pop Total	Fold Enrichment	Bonferroni	Benjamini	FDR
GOTERM_MF_ALL	GO:0004812~aminoacyl-tRNA ligase activity	21	1.61167	1.00037e-07	2111964, 2104279, 2088488, 2087326, 2090595, 2107530, 2085633, 2097706, 2112259, 2110311, 2103648, 2086362, 2091321, 2109552, 2086201, 2112541, 2091646, 2107043, 2084019, 2094359, 2096160	974	49	8652	3.80698	5.66195e-05	2.35921e-06	0.000146568
GOTERM_MF_ALL	GO:0016875~ligase activity, forming carbon-oxygen bonds	21	1.61167	1.00037e-07	2111964, 2104279, 2088488, 2087326, 2090595, 2107530, 2085633, 2097706, 2112259, 2110311, 2103648, 2086362, 2091321, 2109552, 2086201, 2112541, 2091646, 2107043, 2084019, 2094359, 2096160	974	49	8652	3.80698	5.66195e-05	2.35921e-06	0.000146568
GOTERM_MF_ALL	GO:0016876~ligase activity, forming aminoacyl-tRNA and related compounds	21	1.61167	1.00037e-07	2111964, 2104279, 2088488, 2087326, 2090595, 2107530, 2085633, 2097706, 2112259, 2110311, 2103648, 2086362, 2091321, 2109552, 2086201, 2112541, 2091646, 2107043, 2084019, 2094359, 2096160	974	49	8652	3.80698	5.66195e-05	2.35921e-06	0.000146568
GOTERM_MF_ALL	GO:0016874~ligase activity	48	3.68381	4.54576e-06	2111964, 2104279, 2088488, 2107530, 2116057, 2094620, 2083875, 2092493, 2086147, 2091321, 2084573, 2084799, 2115868, 2104330, 2114153, 2088971, 2094359, 2084019, 2092592, 2103339, 2108436, 2097132, 2090208, 2090607, 2096756, 2103847, 2090595, 2087326, 2097705, 2085633, 2097706, 2094136, 2112259, 2110311, 2103648, 2086362, 2109552, 2086946, 2086201, 2091646, 2112541, 2099449, 2107043, 2096160, 209…	974	215	8652	1.98317	0.0025696	9.89531e-05	0.00665993
GOTERM_BP_ALL	GO:0006520~cellular amino acid metabolic process	35	2.68611	1.47915e-05	2111964, 2104279, 2116097, 2103185, 2105044, 2088113, 2105970, 2091321, 2091816, 2114153, 2105839, 2101138, 2094359, 2090595, 2087326, 2099893, 2097705, 2085633, 2097706, 2100551, 2112259, 2110311, 2103648, 2109552, 2086915, 2086201, 2112541, 2115523, 2090560, 2094162, 2113665, 2111810, 2107043, 2096160, 2097873	764	125	5855	2.14581	0.0135599	0.000235363	0.0231289
GOTERM_BP_ALL	GO:0044106~cellular amine metabolic process	35	2.68611	0.000178693	2111964, 2104279, 2116097, 2103185, 2105044, 2088113, 2105970, 2091321, 2091816, 2114153, 2105839, 2101138, 2094359, 2090595, 2087326, 2099893, 2097705, 2085633, 2097706, 2100551, 2112259, 2110311, 2103648, 2109552, 2086915, 2086201, 2112541, 2115523, 2090560, 2094162, 2113665, 2111810, 2107043, 2096160, 2097873	764	140	5855	1.9159	0.152063	0.00242278	0.279081
GOTERM_BP_ALL	GO:0006418~tRNA aminoacylation for protein translation	16	1.22794	0.000203105	2111964, 2104279, 2090595, 2087326, 2085633, 2097706, 2112259, 2103648, 2110311, 2091321, 2109552, 2086201, 2112541, 2107043, 2094359, 2096160	764	43	5855	2.85158	0.170959	0.00267478	0.317151
GOTERM_BP_ALL	GO:0043039~tRNA aminoacylation	16	1.22794	0.000203105	2111964, 2104279, 2090595, 2087326, 2085633, 2097706, 2112259, 2103648, 2110311, 2091321, 2109552, 2086201, 2112541, 2107043, 2094359, 2096160	764	43	5855	2.85158	0.170959	0.00267478	0.317151
GOTERM_BP_ALL	GO:0043038~amino acid activation	16	1.22794	0.000203105	2111964, 2104279, 2090595, 2087326, 2085633, 2097706, 2112259, 2103648, 2110311, 2091321, 2109552, 2086201, 2112541, 2107043, 2094359, 2096160	764	43	5855	2.85158	0.170959	0.00267478	0.317151
GOTERM_BP_ALL	GO:0006519~cellular amino acid and derivative metabolic process	37	2.8396	0.000229111	2111964, 2104279, 2100378, 2116097, 2103185, 2105044, 2088113, 2105970, 2091321, 2091816, 2114153, 2105839, 2101138, 2094359, 2100415, 2090595, 2087326, 2099893, 2097705, 2085633, 2097706, 2100551, 2112259, 2110311, 2103648, 2109552, 2086915, 2086201, 2112541, 2115523, 2090560, 2094162, 2113665, 2111810, 2107043, 2096160, 2097873	764	153	5855	1.85329	0.190625	0.00281594	0.35769
GOTERM_BP_ALL	GO:0016070~RNA metabolic process	43	3.30008	0.00334406	2111964, 2104279, 2092526, 2097511, 2089123, 2106023, 2114197, 2112730, 2106417, 2091321, 2099156, 2093656, 2111421, 2111527, 2094359, 2090595, 2087326, 2108610, 2085633, 2097706, 2103902, 2089898, 2112259, 2103648, 2110311, 2112370, 2104031, 2109552, 2094538, 2086201, 2100466, 2095841, 2112541, 2106110, 2097947, 2085215, 2115216, 2107043, 2096160, 2092915, 2088367, 2100798, 2090588	764	213	5855	1.54711	0.954577	0.0307471	5.10347
GOTERM_BP_ALL	GO:0034660~ncRNA metabolic process	22	1.68841	0.0119617	2111964, 2104279, 2087326, 2092526, 2090595, 2085633, 2103902, 2097706, 2112259, 2110311, 2103648, 2094538, 2091321, 2109552, 2086201, 2099156, 2095841, 2112541, 2107043, 2094359, 2096160, 2088367	764	97	5855	1.73814	0.999985	0.0960443	17.1542
Annotation Cluster 15	Enrichment Score: 3.9904597115175973
Category	Term	Count	%	PValue	Genes	List Total	Pop Hits	Pop Total	Fold Enrichment	Bonferroni	Benjamini	FDR
GOTERM_BP_ALL	GO:0034641~cellular nitrogen compound metabolic process	137	10.5142	7.69645e-06	2105044, 2107969, 2113155, 2114153, 2098520, 2087566, 2111421, 2086929, 2111527, 2101784, 2084740, 2090595, 2084741, 2097705, 2103902, 2097706, 2089898, 2112259, 2090633, 2112541, 2108294, 2101631, 2085215, 2110556, 2084166, 2092915, 2100798, 2108296, 2090588, 2096350, 2089049, 2092526, 2103185, 2082888, 2094142, 2112730, 2088113, 2105970, 2106417, 2086147, 2099156, 2084799, 2104331, 2088182, 209…	764	744	5855	1.41118	0.00707867	0.000131544	0.0120353
GOTERM_BP_ALL	GO:0006139~nucleobase, nucleoside, nucleotide and nucleic acid metabolic process	118	9.05602	1.34559e-05	2107969, 2113155, 2098520, 2111421, 2086929, 2111527, 2101784, 2084740, 2090595, 2084741, 2097705, 2103902, 2097706, 2089898, 2112259, 2090633, 2112541, 2108294, 2101631, 2085215, 2110556, 2084166, 2092915, 2100798, 2108296, 2090588, 2096350, 2089049, 2092526, 2103185, 2082888, 2094142, 2112730, 2086147, 2106417, 2099156, 2084799, 2104331, 2088182, 2097216, 2106619, 2101766, 2115704, 2088938, 211…	764	626	5855	1.44458	0.0123431	0.000221759	0.0210407
GOTERM_BP_ALL	GO:0006807~nitrogen compound metabolic process	143	10.9747	0.0103138	2105044, 2107969, 2113155, 2114153, 2098520, 2087566, 2111421, 2086929, 2111527, 2101784, 2084740, 2090595, 2084741, 2097705, 2103902, 2097706, 2089898, 2112259, 2090633, 2112541, 2108294, 2098908, 2101631, 2085215, 2110556, 2084166, 2092915, 2100798, 2105788, 2108296, 2090588, 2096350, 2089049, 2092526, 2103185, 2082888, 2094142, 2112730, 2088113, 2105970, 2106417, 2086147, 2099156, 2084799, 210…	764	917	5855	1.19509	0.99993	0.0847905	14.9667
Annotation Cluster 16	Enrichment Score: 3.930993999608572
Category	Term	Count	%	PValue	Genes	List Total	Pop Hits	Pop Total	Fold Enrichment	Bonferroni	Benjamini	FDR
GOTERM_BP_ALL	GO:0006084~acetyl-CoA metabolic process	12	0.920952	9.41756e-06	2083347, 2086417, 2089942, 2109837, 2114845, 2106202, 2103370, 2098515, 2085427, 2113429, 2099325, 2086946	764	20	5855	4.59817	0.00865478	0.000158032	0.0147265
GOTERM_BP_ALL	GO:0045333~cellular respiration	16	1.22794	3.89864e-05	2102661, 2089942, 2093158, 2103370, 2113429, 2086946, 2097635, 2083347, 2099079, 2109837, 2114845, 2097672, 2106202, 2098515, 2085427, 2099325	764	38	5855	3.22678	0.0353454	0.000609732	0.0609508
GOTERM_BP_ALL	GO:0006099~tricarboxylic acid cycle	11	0.844206	4.05855e-05	2083347, 2089942, 2109837, 2114845, 2106202, 2103370, 2098515, 2085427, 2113429, 2099325, 2086946	764	19	5855	4.43683	0.0367682	0.000624158	0.06345
GOTERM_BP_ALL	GO:0046356~acetyl-CoA catabolic process	11	0.844206	4.05855e-05	2083347, 2089942, 2109837, 2114845, 2106202, 2103370, 2098515, 2085427, 2113429, 2099325, 2086946	764	19	5855	4.43683	0.0367682	0.000624158	0.06345
GOTERM_BP_ALL	GO:0009109~coenzyme catabolic process	11	0.844206	7.17534e-05	2083347, 2089942, 2109837, 2114845, 2106202, 2103370, 2098515, 2085427, 2113429, 2099325, 2086946	764	20	5855	4.21499	0.0640851	0.00106767	0.112151
GOTERM_BP_ALL	GO:0009060~aerobic respiration	11	0.844206	7.17534e-05	2083347, 2089942, 2109837, 2114845, 2106202, 2103370, 2098515, 2085427, 2113429, 2099325, 2086946	764	20	5855	4.21499	0.0640851	0.00106767	0.112151
GOTERM_BP_ALL	GO:0015980~energy derivation by oxidation of organic compounds	17	1.30468	9.64233e-05	2097719, 2102661, 2089942, 2093158, 2103370, 2113429, 2086946, 2097635, 2083347, 2099079, 2109837, 2114845, 2097672, 2106202, 2098515, 2085427, 2099325	764	45	5855	2.89514	0.0851572	0.00136834	0.150683
GOTERM_BP_ALL	GO:0051187~cofactor catabolic process	11	0.844206	0.000121109	2083347, 2089942, 2109837, 2114845, 2106202, 2103370, 2098515, 2085427, 2113429, 2099325, 2086946	764	21	5855	4.01427	0.105769	0.00169236	0.189227
GOTERM_BP_ALL	GO:0006732~coenzyme metabolic process	21	1.61167	0.00301225	2097455, 2089942, 2094620, 2103370, 2100567, 2113429, 2086946, 2083347, 2086417, 2113665, 2110821, 2109837, 2108224, 2114845, 2102610, 2106202, 2085427, 2098515, 2099325, 2090607, 2096471	764	81	5855	1.98686	0.93824	0.0280134	4.6082
GOTERM_BP_ALL	GO:0051186~cofactor metabolic process	23	1.76516	0.00447231	2097455, 2089942, 2094620, 2099845, 2103370, 2100567, 2113429, 2086946, 2083347, 2086417, 2113665, 2110821, 2109837, 2108224, 2114845, 2102610, 2106202, 2085427, 2098515, 2099325, 2090607, 2103523, 2096471	764	95	5855	1.8554	0.984033	0.039371	6.7696
Annotation Cluster 17	Enrichment Score: 3.804826717127982
Category	Term	Count	%	PValue	Genes	List Total	Pop Hits	Pop Total	Fold Enrichment	Bonferroni	Benjamini	FDR
GOTERM_BP_ALL	GO:0043623~cellular protein complex assembly	18	1.38143	5.7977e-07	2092071, 2114445, 2106898, 2084802, 2089300, 2108049, 2099310, 2092183, 2091730, 2083887, 2086318, 2096395, 2089387, 2103580, 2089681, 2109478, 2110589, 2113319	764	36	5855	3.83181	0.000534985	1.37211e-05	0.000906659
GOTERM_CC_ALL	GO:0046930~pore complex	14	1.07444	2.73742e-06	2086678, 2114446, 2093890, 2106898, 2089300, 2092183, 2091730, 2083887, 2096455, 2089387, 2103580, 2089681, 2109478, 2089107	523	27	4473	4.43467	0.00070327	3.19776e-05	0.00357156
GOTERM_CC_ALL	GO:0005643~nuclear pore	14	1.07444	2.73742e-06	2086678, 2114446, 2093890, 2106898, 2089300, 2092183, 2091730, 2083887, 2096455, 2089387, 2103580, 2089681, 2109478, 2089107	523	27	4473	4.43467	0.00070327	3.19776e-05	0.00357156
GOTERM_CC_ALL	GO:0012505~endomembrane system	28	2.14889	3.80033e-06	2103457, 2092183, 2089387, 2090551, 2103234, 2095809, 2086678, 2114446, 2092535, 2110640, 2094889, 2086208, 2091395, 2112583, 2093890, 2106898, 2089300, 2083887, 2091730, 2096455, 2103580, 2085942, 2103558, 2115123, 2089681, 2106327, 2109478, 2089107	523	93	4473	2.57497	0.00097621	4.24638e-05	0.00495833
GOTERM_CC_ALL	GO:0005635~nuclear envelope	14	1.07444	1.80448e-05	2086678, 2114446, 2093890, 2106898, 2089300, 2092183, 2091730, 2083887, 2096455, 2089387, 2103580, 2089681, 2109478, 2089107	523	31	4473	3.86246	0.00462681	0.000185485	0.0235412
GOTERM_BP_ALL	GO:0006913~nucleocytoplasmic transport	12	0.920952	8.51282e-05	2114446, 2089387, 2103580, 2106898, 2089681, 2086330, 2109478, 2089300, 2091730, 2092183, 2083887, 2089107	764	24	5855	3.83181	0.0755688	0.00122701	0.133043
GOTERM_BP_ALL	GO:0051169~nuclear transport	12	0.920952	8.51282e-05	2114446, 2089387, 2103580, 2106898, 2089681, 2086330, 2109478, 2089300, 2091730, 2092183, 2083887, 2089107	764	24	5855	3.83181	0.0755688	0.00122701	0.133043
GOTERM_BP_ALL	GO:0070271~protein complex biogenesis	20	1.53492	0.000215824	2092071, 2094966, 2114445, 2106898, 2084802, 2089300, 2108049, 2099310, 2083887, 2092183, 2091730, 2086318, 2096395, 2089387, 2103580, 2089681, 2109478, 2110589, 2100798, 2113319	764	62	5855	2.47213	0.180636	0.00272542	0.33698
GOTERM_BP_ALL	GO:0006461~protein complex assembly	20	1.53492	0.000215824	2092071, 2094966, 2114445, 2106898, 2084802, 2089300, 2108049, 2099310, 2083887, 2092183, 2091730, 2086318, 2096395, 2089387, 2103580, 2089681, 2109478, 2110589, 2100798, 2113319	764	62	5855	2.47213	0.180636	0.00272542	0.33698
GOTERM_BP_ALL	GO:0000059~protein import into nucleus, docking	9	0.690714	0.00022171	2089387, 2103580, 2106898, 2089681, 2109478, 2089300, 2091730, 2092183, 2083887	764	15	5855	4.59817	0.185077	0.00276187	0.346156
GOTERM_BP_ALL	GO:0051170~nuclear import	10	0.76746	0.000453705	2089387, 2103580, 2106898, 2089681, 2109478, 2089300, 2091730, 2092183, 2083887, 2089107	764	20	5855	3.83181	0.342207	0.00535567	0.707167
GOTERM_BP_ALL	GO:0034504~protein localization in nucleus	10	0.76746	0.000453705	2089387, 2103580, 2106898, 2089681, 2109478, 2089300, 2091730, 2092183, 2083887, 2089107	764	20	5855	3.83181	0.342207	0.00535567	0.707167
GOTERM_BP_ALL	GO:0006606~protein import into nucleus	10	0.76746	0.000453705	2089387, 2103580, 2106898, 2089681, 2109478, 2089300, 2091730, 2092183, 2083887, 2089107	764	20	5855	3.83181	0.342207	0.00535567	0.707167
GOTERM_MF_ALL	GO:0008565~protein transporter activity	14	1.07444	0.000990777	2091395, 2106898, 2089300, 2092183, 2091730, 2083887, 2089387, 2103580, 2108389, 2089681, 2109478, 2114284, 2096846, 2089522	974	45	8652	2.76359	0.429395	0.0132697	1.44184
GOTERM_BP_ALL	GO:0033365~protein localization in organelle	13	0.997698	0.00104257	2082952, 2106898, 2089300, 2092183, 2091730, 2083887, 2086672, 2093489, 2089387, 2103580, 2089681, 2109478, 2089107	764	35	5855	2.84648	0.618177	0.0113964	1.61803
GOTERM_BP_ALL	GO:0006605~protein targeting	14	1.07444	0.0014891	2082952, 2106898, 2089300, 2092183, 2091730, 2083887, 2086672, 2093489, 2089387, 2103580, 2090551, 2089681, 2109478, 2089107	764	41	5855	2.61684	0.747277	0.0153358	2.30349
GOTERM_BP_ALL	GO:0051258~protein polymerization	8	0.613968	0.00244195	2092071, 2114445, 2084802, 2108049, 2099310, 2110589, 2086318, 2113319	764	16	5855	3.83181	0.895302	0.0239733	3.75129
GOTERM_BP_ALL	GO:0017038~protein import	11	0.844206	0.00258271	2089387, 2103580, 2082952, 2106898, 2089681, 2109478, 2089300, 2091730, 2092183, 2083887, 2089107	764	29	5855	2.90689	0.908088	0.0250732	3.96347
GOTERM_CC_ALL	GO:0044428~nuclear part	21	1.61167	0.0252876	2086678, 2114446, 2092526, 2089898, 2093890, 2106898, 2107969, 2104031, 2089300, 2083887, 2092183, 2091730, 2099156, 2106298, 2096455, 2089387, 2103580, 2089681, 2109478, 2089107, 2089152	523	109	4473	1.64775	0.998616	0.128148	28.4075
Annotation Cluster 18	Enrichment Score: 3.5447081190425824
Category	Term	Count	%	PValue	Genes	List Total	Pop Hits	Pop Total	Fold Enrichment	Bonferroni	Benjamini	FDR
GOTERM_BP_ALL	GO:0043623~cellular protein complex assembly	18	1.38143	5.7977e-07	2092071, 2114445, 2106898, 2084802, 2089300, 2108049, 2099310, 2092183, 2091730, 2083887, 2086318, 2096395, 2089387, 2103580, 2089681, 2109478, 2110589, 2113319	764	36	5855	3.83181	0.000534985	1.37211e-05	0.000906659
GOTERM_BP_ALL	GO:0034621~cellular macromolecular complex subunit organization	33	2.53262	0.000211033	2108049, 2114050, 2099310, 2106417, 2092183, 2086318, 2096395, 2089387, 2114073, 2093379, 2087495, 2110589, 2101747, 2100237, 2101986, 2092071, 2113182, 2114445, 2084424, 2084802, 2106898, 2089300, 2083887, 2091730, 2106298, 2103580, 2090864, 2098459, 2089681, 2109478, 2113319, 2085077, 2089152	764	130	5855	1.94538	0.177004	0.00273995	0.32951
GOTERM_BP_ALL	GO:0044085~cellular component biogenesis	43	3.30008	0.000213263	2092526, 2100505, 2108049, 2092183, 2099310, 2106417, 2086318, 2096395, 2099156, 2085571, 2089387, 2114073, 2093379, 2087495, 2110589, 2101747, 2091458, 2100237, 2101986, 2094966, 2092071, 2113182, 2103902, 2114445, 2084424, 2084802, 2106898, 2089300, 2091730, 2083887, 2094538, 2082858, 2093442, 2095841, 2106298, 2103580, 2090864, 2089681, 2088367, 2109478, 2100798, 2113319, 2085077	764	187	5855	1.76222	0.178697	0.00273047	0.332987
GOTERM_BP_ALL	GO:0070271~protein complex biogenesis	20	1.53492	0.000215824	2092071, 2094966, 2114445, 2106898, 2084802, 2089300, 2108049, 2099310, 2083887, 2092183, 2091730, 2086318, 2096395, 2089387, 2103580, 2089681, 2109478, 2110589, 2100798, 2113319	764	62	5855	2.47213	0.180636	0.00272542	0.33698
GOTERM_BP_ALL	GO:0006461~protein complex assembly	20	1.53492	0.000215824	2092071, 2094966, 2114445, 2106898, 2084802, 2089300, 2108049, 2099310, 2083887, 2092183, 2091730, 2086318, 2096395, 2089387, 2103580, 2089681, 2109478, 2110589, 2100798, 2113319	764	62	5855	2.47213	0.180636	0.00272542	0.33698
GOTERM_BP_ALL	GO:0016043~cellular component organization	58	4.45127	0.000238285	2103630, 2114050, 2107969, 2108049, 2107163, 2098520, 2110239, 2103021, 2087495, 2086573, 2110589, 2101747, 2103339, 2091458, 2084011, 2101986, 2094966, 2114445, 2082952, 2089300, 2083887, 2091730, 2093442, 2106298, 2103580, 2102513, 2097028, 2098459, 2090864, 2089681, 2100798, 2113319, 2113023, 2106417, 2099310, 2092183, 2086318, 2094661, 2096395, 2089387, 2114073, 2093379, 2100237, 2092071, 211…	764	278	5855	1.59888	0.197452	0.00289007	0.371988
GOTERM_BP_ALL	GO:0034622~cellular macromolecular complex assembly	30	2.30238	0.000763494	2108049, 2099310, 2106417, 2092183, 2086318, 2096395, 2089387, 2114073, 2093379, 2087495, 2110589, 2101747, 2100237, 2101986, 2092071, 2113182, 2114445, 2084424, 2084802, 2106898, 2089300, 2083887, 2091730, 2106298, 2103580, 2090864, 2089681, 2109478, 2113319, 2085077	764	122	5855	1.88449	0.505879	0.00866562	1.18733
GOTERM_BP_ALL	GO:0043933~macromolecular complex subunit organization	35	2.68611	0.00129505	2108049, 2114050, 2092183, 2099310, 2106417, 2086318, 2096395, 2089387, 2114073, 2093379, 2087495, 2110589, 2101747, 2100237, 2101986, 2094966, 2092071, 2113182, 2114445, 2084424, 2084802, 2106898, 2089300, 2083887, 2091730, 2106298, 2103580, 2090864, 2098459, 2089681, 2109478, 2100798, 2113319, 2085077, 2089152	764	155	5855	1.73049	0.697632	0.0136543	2.00616
GOTERM_BP_ALL	GO:0022607~cellular component assembly	34	2.60936	0.00284043	2108049, 2092183, 2099310, 2106417, 2086318, 2096395, 2089387, 2114073, 2093379, 2087495, 2110589, 2101747, 2091458, 2100237, 2101986, 2094966, 2092071, 2113182, 2114445, 2084424, 2084802, 2106898, 2089300, 2083887, 2091730, 2093442, 2106298, 2103580, 2090864, 2089681, 2109478, 2100798, 2113319, 2085077	764	156	5855	1.67027	0.927593	0.0272579	4.35079
GOTERM_BP_ALL	GO:0065003~macromolecular complex assembly	32	2.45587	0.0043916	2108049, 2099310, 2106417, 2092183, 2086318, 2096395, 2089387, 2114073, 2093379, 2087495, 2110589, 2101747, 2100237, 2101986, 2094966, 2092071, 2113182, 2114445, 2084424, 2084802, 2106898, 2089300, 2083887, 2091730, 2106298, 2103580, 2090864, 2089681, 2109478, 2100798, 2113319, 2085077	764	148	5855	1.657	0.982792	0.0390445	6.65133
Annotation Cluster 19	Enrichment Score: 2.903315975737575
Category	Term	Count	%	PValue	Genes	List Total	Pop Hits	Pop Total	Fold Enrichment	Bonferroni	Benjamini	FDR
GOTERM_CC_ALL	GO:0048475~coated membrane	13	0.997698	1.87293e-05	2112071, 2092535, 2110640, 2086208, 2102779, 2091485, 2096395, 2097939, 2103234, 2115123, 2095809, 2114284, 2089522	523	27	4473	4.11791	0.00480191	0.000185117	0.0244341
GOTERM_CC_ALL	GO:0030117~membrane coat	13	0.997698	1.87293e-05	2112071, 2092535, 2110640, 2086208, 2102779, 2091485, 2096395, 2097939, 2103234, 2115123, 2095809, 2114284, 2089522	523	27	4473	4.11791	0.00480191	0.000185117	0.0244341
GOTERM_CC_ALL	GO:0030118~clathrin coat	7	0.537222	0.00486448	2112071, 2092535, 2103234, 2102779, 2114284, 2089522, 2096395	523	15	4473	3.9912	0.714417	0.0287241	6.16419
GOTERM_CC_ALL	GO:0030119~AP-type membrane coat adaptor complex	5	0.38373	0.0422347	2112071, 2092535, 2102779, 2114284, 2089522	523	12	4473	3.56358	0.999985	0.195436	43.0518
GOTERM_CC_ALL	GO:0030131~clathrin adaptor complex	5	0.38373	0.0422347	2112071, 2092535, 2102779, 2114284, 2089522	523	12	4473	3.56358	0.999985	0.195436	43.0518
Annotation Cluster 20	Enrichment Score: 2.7662356369258307
Category	Term	Count	%	PValue	Genes	List Total	Pop Hits	Pop Total	Fold Enrichment	Bonferroni	Benjamini	FDR
GOTERM_BP_ALL	GO:0044275~cellular carbohydrate catabolic process	14	1.07444	0.000495437	2097455, 2091451, 2112234, 2083636, 2096358, 2104972, 2106927, 2115180, 2097969, 2083347, 2110043, 2113665, 2108224, 2096471	764	37	5855	2.89975	0.367074	0.00577316	0.771977
GOTERM_BP_ALL	GO:0046164~alcohol catabolic process	14	1.07444	0.000664772	2097455, 2091451, 2112234, 2083636, 2096358, 2104972, 2106927, 2115180, 2097969, 2083347, 2110043, 2113665, 2108224, 2096471	764	38	5855	2.82344	0.458704	0.007643	1.03455
GOTERM_BP_ALL	GO:0006007~glucose catabolic process	13	0.997698	0.000775486	2097455, 2091451, 2112234, 2096358, 2104972, 2106927, 2115180, 2097969, 2083347, 2110043, 2113665, 2108224, 2096471	764	34	5855	2.9302	0.511322	0.00869432	1.20587
GOTERM_BP_ALL	GO:0019320~hexose catabolic process	13	0.997698	0.000775486	2097455, 2091451, 2112234, 2096358, 2104972, 2106927, 2115180, 2097969, 2083347, 2110043, 2113665, 2108224, 2096471	764	34	5855	2.9302	0.511322	0.00869432	1.20587
GOTERM_BP_ALL	GO:0019318~hexose metabolic process	19	1.45817	0.000805717	2097455, 2097719, 2112234, 2091451, 2096358, 2104972, 2106927, 2115180, 2097969, 2083347, 2110043, 2092255, 2113665, 2090602, 2108224, 2093683, 2108655, 2096471, 2085781	764	63	5855	2.31125	0.52478	0.00892352	1.2526
GOTERM_BP_ALL	GO:0046365~monosaccharide catabolic process	13	0.997698	0.00104257	2097455, 2091451, 2112234, 2096358, 2104972, 2106927, 2115180, 2097969, 2083347, 2110043, 2113665, 2108224, 2096471	764	35	5855	2.84648	0.618177	0.0113964	1.61803
GOTERM_BP_ALL	GO:0005996~monosaccharide metabolic process	19	1.45817	0.00145831	2097455, 2097719, 2112234, 2091451, 2096358, 2104972, 2106927, 2115180, 2097969, 2083347, 2110043, 2092255, 2113665, 2090602, 2108224, 2093683, 2108655, 2096471, 2085781	764	66	5855	2.20619	0.739981	0.0151903	2.25637
GOTERM_BP_ALL	GO:0006006~glucose metabolic process	15	1.15119	0.00154659	2097455, 2091451, 2112234, 2097719, 2096358, 2104972, 2106927, 2115180, 2097969, 2083347, 2110043, 2113665, 2108224, 2096471, 2085781	764	46	5855	2.499	0.760358	0.0157481	2.39143
GOTERM_BP_ALL	GO:0006096~glycolysis	9	0.690714	0.00161041	2083347, 2097969, 2110043, 2112234, 2091451, 2096358, 2104972, 2106927, 2115180	764	19	5855	3.63013	0.774088	0.0162144	2.48894
GOTERM_BP_ALL	GO:0044262~cellular carbohydrate metabolic process	28	2.14889	0.00183167	2097719, 2103457, 2096358, 2085148, 2083347, 2103376, 2108224, 2090602, 2114845, 2097455, 2112234, 2091451, 2083636, 2111501, 2104972, 2106927, 2115180, 2097969, 2110043, 2092255, 2113665, 2095247, 2085942, 2093920, 2093683, 2108655, 2096471, 2085781	764	117	5855	1.83403	0.815882	0.0182251	2.82634
GOTERM_BP_ALL	GO:0016052~carbohydrate catabolic process	17	1.30468	0.0160461	2097455, 2091451, 2112234, 2083636, 2096358, 2104972, 2106927, 2115180, 2097969, 2083347, 2110043, 2113665, 2112632, 2108224, 2112198, 2096471, 2110105	764	70	5855	1.86116	1	0.122756	22.3508
GOTERM_BP_ALL	GO:0006066~alcohol metabolic process	23	1.76516	0.0359497	2097455, 2097719, 2112234, 2091451, 2083636, 2096358, 2104972, 2106927, 2083873, 2115180, 2097969, 2083347, 2085148, 2110043, 2092255, 2113665, 2095247, 2090602, 2108224, 2093683, 2108655, 2096471, 2085781	764	114	5855	1.54617	1	0.247213	43.5913
Annotation Cluster 21	Enrichment Score: 2.7507657535450427
Category	Term	Count	%	PValue	Genes	List Total	Pop Hits	Pop Total	Fold Enrichment	Bonferroni	Benjamini	FDR
GOTERM_CC_ALL	GO:0045259~proton-transporting ATP synthase complex	10	0.76746	3.8451e-05	2089049, 2098520, 2101631, 2093448, 2086282, 2107982, 2090657, 2115704, 2099831, 2086788	523	17	4473	5.03093	0.00983343	0.00035287	0.0501569
GOTERM_CC_ALL	GO:0044455~mitochondrial membrane part	9	0.690714	0.000490932	2089049, 2102661, 2108389, 2105113, 2093448, 2086282, 2107982, 2099831, 2099416	523	18	4473	4.27629	0.118562	0.00340502	0.638647
GOTERM_CC_ALL	GO:0000276~mitochondrial proton-transporting ATP synthase complex, coupling factor F(o)	5	0.38373	0.00226785	2089049, 2093448, 2086282, 2107982, 2099831	523	6	4473	7.12715	0.442057	0.0144816	2.91886
GOTERM_CC_ALL	GO:0005753~mitochondrial proton-transporting ATP synthase complex	5	0.38373	0.00480501	2089049, 2093448, 2086282, 2107982, 2099831	523	7	4473	6.10899	0.709997	0.0290428	6.09099
GOTERM_CC_ALL	GO:0033177~proton-transporting two-sector ATPase complex, proton-transporting domain	7	0.537222	0.00702848	2089049, 2110556, 2093448, 2112889, 2086282, 2107982, 2099831	523	16	4473	3.74175	0.836787	0.0403606	8.79195
GOTERM_CC_ALL	GO:0045263~proton-transporting ATP synthase complex, coupling factor F(o)	5	0.38373	0.0216425	2089049, 2093448, 2086282, 2107982, 2099831	523	10	4473	4.27629	0.996387	0.115067	24.8345
Annotation Cluster 22	Enrichment Score: 2.668725764317401
Category	Term	Count	%	PValue	Genes	List Total	Pop Hits	Pop Total	Fold Enrichment	Bonferroni	Benjamini	FDR
GOTERM_CC_ALL	GO:0048475~coated membrane	13	0.997698	1.87293e-05	2112071, 2092535, 2110640, 2086208, 2102779, 2091485, 2096395, 2097939, 2103234, 2115123, 2095809, 2114284, 2089522	523	27	4473	4.11791	0.00480191	0.000185117	0.0244341
GOTERM_CC_ALL	GO:0030117~membrane coat	13	0.997698	1.87293e-05	2112071, 2092535, 2110640, 2086208, 2102779, 2091485, 2096395, 2097939, 2103234, 2115123, 2095809, 2114284, 2089522	523	27	4473	4.11791	0.00480191	0.000185117	0.0244341
GOTERM_CC_ALL	GO:0030120~vesicle coat	5	0.38373	0.0142815	2110640, 2103234, 2086208, 2115123, 2095809	523	9	4473	4.75143	0.975198	0.0788676	17.112
GOTERM_CC_ALL	GO:0012506~vesicle membrane	5	0.38373	0.0142815	2110640, 2103234, 2086208, 2115123, 2095809	523	9	4473	4.75143	0.975198	0.0788676	17.112
GOTERM_CC_ALL	GO:0044433~cytoplasmic vesicle part	5	0.38373	0.0142815	2110640, 2103234, 2086208, 2115123, 2095809	523	9	4473	4.75143	0.975198	0.0788676	17.112
GOTERM_CC_ALL	GO:0030659~cytoplasmic vesicle membrane	5	0.38373	0.0142815	2110640, 2103234, 2086208, 2115123, 2095809	523	9	4473	4.75143	0.975198	0.0788676	17.112
GOTERM_CC_ALL	GO:0030662~coated vesicle membrane	5	0.38373	0.0142815	2110640, 2103234, 2086208, 2115123, 2095809	523	9	4473	4.75143	0.975198	0.0788676	17.112
Annotation Cluster 23	Enrichment Score: 2.2975369810256376
Category	Term	Count	%	PValue	Genes	List Total	Pop Hits	Pop Total	Fold Enrichment	Bonferroni	Benjamini	FDR
GOTERM_MF_ALL	GO:0003746~translation elongation factor activity	8	0.613968	0.000633765	2105053, 2115459, 2089528, 2100415, 2112730, 2083399, 2111915, 2085130	974	15	8652	4.73758	0.301503	0.00915843	0.924542
GOTERM_BP_ALL	GO:0006414~translational elongation	8	0.613968	0.00537011	2115459, 2089528, 2083399, 2100505, 2111915, 2096834, 2085130, 2111492	764	18	5855	3.40605	0.993057	0.0466643	8.07579
GOTERM_CC_ALL	GO:0005853~eukaryotic translation elongation factor 1 complex	3	0.230238	0.0376251	2083399, 2111915, 2085130	523	3	4473	8.55258	0.999948	0.178912	39.3702
Annotation Cluster 24	Enrichment Score: 2.1798653614216583
Category	Term	Count	%	PValue	Genes	List Total	Pop Hits	Pop Total	Fold Enrichment	Bonferroni	Benjamini	FDR
GOTERM_MF_ALL	GO:0016651~oxidoreductase activity, acting on NADH or NADPH	11	0.844206	0.000206681	2099079, 2102661, 2114480, 2103779, 2097107, 2115758, 2095516, 2097672, 2114980, 2102310, 2110550	974	25	8652	3.9085	0.110409	0.00307404	0.302387
GOTERM_MF_ALL	GO:0016655~oxidoreductase activity, acting on NADH or NADPH, quinone or similar compound as acceptor	7	0.537222	0.0112293	2099079, 2102661, 2103779, 2097107, 2115758, 2095516, 2097672	974	18	8652	3.45448	0.998325	0.120001	15.2492
GOTERM_MF_ALL	GO:0008137~NADH dehydrogenase (ubiquinone) activity	7	0.537222	0.0112293	2099079, 2102661, 2103779, 2097107, 2115758, 2095516, 2097672	974	18	8652	3.45448	0.998325	0.120001	15.2492
GOTERM_MF_ALL	GO:0050136~NADH dehydrogenase (quinone) activity	7	0.537222	0.0112293	2099079, 2102661, 2103779, 2097107, 2115758, 2095516, 2097672	974	18	8652	3.45448	0.998325	0.120001	15.2492
GOTERM_MF_ALL	GO:0003954~NADH dehydrogenase activity	7	0.537222	0.0148833	2099079, 2102661, 2103779, 2097107, 2115758, 2095516, 2097672	974	19	8652	3.27267	0.999794	0.147973	19.724
GOTERM_MF_ALL	GO:0051539~4 iron, 4 sulfur cluster binding	5	0.38373	0.0191315	2099079, 2097107, 2115758, 2108492, 2085427	974	10	8652	4.44148	0.999982	0.180276	24.6493
Annotation Cluster 25	Enrichment Score: 2.0282637593065473
Category	Term	Count	%	PValue	Genes	List Total	Pop Hits	Pop Total	Fold Enrichment	Bonferroni	Benjamini	FDR
GOTERM_BP_ALL	GO:0009156~ribonucleoside monophosphate biosynthetic process	8	0.613968	0.00244195	2084799, 2113155, 2097705, 2083445, 2103496, 2097132, 2101784, 2086147	764	16	5855	3.83181	0.895302	0.0239733	3.75129
GOTERM_BP_ALL	GO:0009161~ribonucleoside monophosphate metabolic process	8	0.613968	0.00244195	2084799, 2113155, 2097705, 2083445, 2103496, 2097132, 2101784, 2086147	764	16	5855	3.83181	0.895302	0.0239733	3.75129
GOTERM_BP_ALL	GO:0006188~IMP biosynthetic process	4	0.306984	0.0079627	2084799, 2103496, 2097132, 2086147	764	4	5855	7.66361	0.999376	0.0666383	11.7522
GOTERM_BP_ALL	GO:0046040~IMP metabolic process	4	0.306984	0.0079627	2084799, 2103496, 2097132, 2086147	764	4	5855	7.66361	0.999376	0.0666383	11.7522
GOTERM_BP_ALL	GO:0009167~purine ribonucleoside monophosphate metabolic process	6	0.460476	0.0133413	2084799, 2097705, 2103496, 2097132, 2101784, 2086147	764	12	5855	3.83181	0.999996	0.104781	18.9448
GOTERM_BP_ALL	GO:0009168~purine ribonucleoside monophosphate biosynthetic process	6	0.460476	0.0133413	2084799, 2097705, 2103496, 2097132, 2101784, 2086147	764	12	5855	3.83181	0.999996	0.104781	18.9448
GOTERM_BP_ALL	GO:0009127~purine nucleoside monophosphate biosynthetic process	6	0.460476	0.0133413	2084799, 2097705, 2103496, 2097132, 2101784, 2086147	764	12	5855	3.83181	0.999996	0.104781	18.9448
GOTERM_BP_ALL	GO:0009126~purine nucleoside monophosphate metabolic process	6	0.460476	0.0133413	2084799, 2097705, 2103496, 2097132, 2101784, 2086147	764	12	5855	3.83181	0.999996	0.104781	18.9448
GOTERM_BP_ALL	GO:0006189~'de novo' IMP biosynthetic process	3	0.230238	0.0464777	2084799, 2097132, 2086147	764	3	5855	7.66361	1	0.300323	52.4917
Annotation Cluster 26	Enrichment Score: 2.004541454720731
Category	Term	Count	%	PValue	Genes	List Total	Pop Hits	Pop Total	Fold Enrichment	Bonferroni	Benjamini	FDR
GOTERM_BP_ALL	GO:0006911~phagocytosis, engulfment	5	0.38373	0.00128352	2090948, 2098520, 2110239, 2103021, 2113023	764	5	5855	7.66361	0.69439	0.0136897	1.98846
GOTERM_BP_ALL	GO:0006909~phagocytosis	5	0.38373	0.00722843	2090948, 2098520, 2110239, 2103021, 2113023	764	7	5855	5.47401	0.998764	0.0612166	10.7252
GOTERM_BP_ALL	GO:0016044~membrane organization	8	0.613968	0.0103534	2090948, 2098520, 2110239, 2091395, 2103021, 2082952, 2096395, 2113023	764	20	5855	3.06545	0.999933	0.0843569	15.02
GOTERM_BP_ALL	GO:0006897~endocytosis	5	0.38373	0.0314327	2090948, 2098520, 2110239, 2103021, 2113023	764	10	5855	3.83181	1	0.222716	39.3133
GOTERM_BP_ALL	GO:0010324~membrane invagination	5	0.38373	0.0314327	2090948, 2098520, 2110239, 2103021, 2113023	764	10	5855	3.83181	1	0.222716	39.3133
Annotation Cluster 27	Enrichment Score: 1.9725154839202874
Category	Term	Count	%	PValue	Genes	List Total	Pop Hits	Pop Total	Fold Enrichment	Bonferroni	Benjamini	FDR
GOTERM_BP_ALL	GO:0048468~cell development	6	0.460476	0.000198863	2106298, 2098520, 2099310, 2103339, 2091458, 2093442	764	6	5855	7.66361	0.167705	0.00265688	0.310536
GOTERM_BP_ALL	GO:0048610~reproductive cellular process	5	0.38373	0.00128352	2098520, 2099310, 2103339, 2091458, 2093442	764	5	5855	7.66361	0.69439	0.0136897	1.98846
GOTERM_BP_ALL	GO:0019953~sexual reproduction	5	0.38373	0.00345282	2098520, 2099310, 2103339, 2091458, 2093442	764	6	5855	6.38634	0.95893	0.0314205	5.26529
GOTERM_BP_ALL	GO:0007276~gamete generation	5	0.38373	0.00345282	2098520, 2099310, 2103339, 2091458, 2093442	764	6	5855	6.38634	0.95893	0.0314205	5.26529
GOTERM_BP_ALL	GO:0032504~multicellular organism reproduction	5	0.38373	0.00345282	2098520, 2099310, 2103339, 2091458, 2093442	764	6	5855	6.38634	0.95893	0.0314205	5.26529
GOTERM_BP_ALL	GO:0048609~reproductive process in a multicellular organism	5	0.38373	0.00345282	2098520, 2099310, 2103339, 2091458, 2093442	764	6	5855	6.38634	0.95893	0.0314205	5.26529
GOTERM_BP_ALL	GO:0003006~reproductive developmental process	5	0.38373	0.00722843	2098520, 2099310, 2103339, 2091458, 2093442	764	7	5855	5.47401	0.998764	0.0612166	10.7252
GOTERM_BP_ALL	GO:0032989~cellular component morphogenesis	5	0.38373	0.0129782	2106298, 2086573, 2099310, 2091458, 2093442	764	8	5855	4.78976	0.999994	0.102933	18.4771
GOTERM_BP_ALL	GO:0000003~reproduction	5	0.38373	0.0314327	2098520, 2099310, 2103339, 2091458, 2093442	764	10	5855	3.83181	1	0.222716	39.3133
GOTERM_BP_ALL	GO:0022414~reproductive process	5	0.38373	0.0314327	2098520, 2099310, 2103339, 2091458, 2093442	764	10	5855	3.83181	1	0.222716	39.3133
GOTERM_BP_ALL	GO:0048869~cellular developmental process	7	0.537222	0.0370966	2106298, 2098520, 2086573, 2099310, 2103339, 2091458, 2093442	764	20	5855	2.68226	1	0.250507	44.6317
GOTERM_BP_ALL	GO:0007281~germ cell development	3	0.230238	0.0464777	2098520, 2103339, 2093442	764	3	5855	7.66361	1	0.300323	52.4917
GOTERM_BP_ALL	GO:0007292~female gamete generation	3	0.230238	0.0464777	2099310, 2091458, 2093442	764	3	5855	7.66361	1	0.300323	52.4917
GOTERM_BP_ALL	GO:0030707~ovarian follicle cell development	3	0.230238	0.0464777	2099310, 2091458, 2093442	764	3	5855	7.66361	1	0.300323	52.4917
GOTERM_BP_ALL	GO:0048477~oogenesis	3	0.230238	0.0464777	2099310, 2091458, 2093442	764	3	5855	7.66361	1	0.300323	52.4917
GOTERM_BP_ALL	GO:0030154~cell differentiation	6	0.460476	0.0472897	2106298, 2098520, 2099310, 2103339, 2091458, 2093442	764	16	5855	2.87385	1	0.302741	53.1204
Annotation Cluster 28	Enrichment Score: 1.610823921222582
Category	Term	Count	%	PValue	Genes	List Total	Pop Hits	Pop Total	Fold Enrichment	Bonferroni	Benjamini	FDR
GOTERM_MF_ALL	GO:0004129~cytochrome-c oxidase activity	7	0.537222	0.0245006	2084665, 2084672, 2115909, 2083219, 2105113, 2109710, 2084240	974	21	8652	2.96099	0.999999	0.218325	30.4717
GOTERM_MF_ALL	GO:0016675~oxidoreductase activity, acting on heme group of donors	7	0.537222	0.0245006	2084665, 2084672, 2115909, 2083219, 2105113, 2109710, 2084240	974	21	8652	2.96099	0.999999	0.218325	30.4717
GOTERM_MF_ALL	GO:0015002~heme-copper terminal oxidase activity	7	0.537222	0.0245006	2084665, 2084672, 2115909, 2083219, 2105113, 2109710, 2084240	974	21	8652	2.96099	0.999999	0.218325	30.4717
GOTERM_MF_ALL	GO:0016676~oxidoreductase activity, acting on heme group of donors, oxygen as acceptor	7	0.537222	0.0245006	2084665, 2084672, 2115909, 2083219, 2105113, 2109710, 2084240	974	21	8652	2.96099	0.999999	0.218325	30.4717
Terms Not Clustered
Category	Term	Count	%	PValue	Genes	List Total	Pop Hits	Pop Total	Fold Enrichment	Bonferroni	Benjamini	FDR
GOTERM_CC_ALL	GO:0043234~protein complex	141	10.8212	3.61511e-35	2103209, 2103370, 2102779, 2106631, 2107969, 2092493, 2110486, 2092491, 2104833, 2098520, 2105384, 2111726, 2108389, 2095130, 2099649, 2104929, 2096246, 2095905, 2099263, 2112025, 2082952, 2093890, 2106362, 2099950, 2089300, 2086012, 2083887, 2111915, 2096455, 2103580, 2101631, 2091666, 2110556, 2112355, 2089681, 2114284, 2089107, 2109709, 2096350, 2089049, 2102661, 2092526, 2084102, 2094142, 209…	523	428	4473	2.81756	9.29084e-33	1.54847e-33	4.71678e-32
GOTERM_MF_ALL	GO:0008135~translation factor activity, nucleic acid binding	35	2.68611	1.27425e-12	2088660, 2105694, 2109613, 2114112, 2112730, 2106722, 2083399, 2114050, 2101997, 2093656, 2089285, 2083420, 2088895, 2095130, 2110239, 2100415, 2104897, 2087495, 2083631, 2104099, 2106922, 2113626, 2100676, 2105053, 2115459, 2087447, 2111915, 2091666, 2089528, 2106974, 2098459, 2090339, 2110205, 2083310, 2085130	974	81	8652	3.83831	7.21199e-10	1.4424e-10	1.86687e-09
GOTERM_MF_ALL	GO:0003743~translation initiation factor activity	26	1.9954	2.26995e-09	2088660, 2105694, 2109613, 2114112, 2106722, 2101997, 2093656, 2089285, 2083420, 2088895, 2095130, 2100415, 2110239, 2104897, 2087495, 2083631, 2104099, 2106922, 2113626, 2100676, 2087447, 2091666, 2106974, 2090339, 2110205, 2083310	974	61	8652	3.78618	1.28479e-06	6.76205e-08	3.32577e-06
GOTERM_CC_ALL	GO:0005811~lipid particle	11	0.844206	2.29792e-08	2106943, 2098520, 2093551, 2082937, 2090551, 2107900, 2101539, 2103021, 2084389, 2112100, 2083645	523	12	4473	7.83987	5.90565e-06	3.69104e-07	2.99819e-05
GOTERM_MF_ALL	GO:0003723~RNA binding	44	3.37682	3.36741e-08	2098965, 2084857, 2109074, 2107530, 2102645, 2102794, 2085023, 2114112, 2106023, 2114197, 2106722, 2108229, 2106417, 2088722, 2084606, 2108281, 2097252, 2093399, 2111089, 2089285, 2095130, 2111527, 2084019, 2100415, 2083633, 2084864, 2096015, 2108716, 2106943, 2103647, 2096504, 2112370, 2094828, 2093442, 2086672, 2100466, 2096449, 2095841, 2091646, 2093489, 2106110, 2097947, 2085215, 2092915	974	161	8652	2.42764	1.90594e-05	8.66342e-07	4.93369e-05
GOTERM_MF_ALL	GO:0051082~unfolded protein binding	21	1.61167	6.61192e-08	2097727, 2095945, 2084430, 2096886, 2111164, 2091773, 2102523, 2109568, 2088143, 2097478, 2115003, 2092779, 2084120, 2113133, 2113473, 2085095, 2112355, 2109360, 2092961, 2082911, 2083736	974	48	8652	3.88629	3.74228e-05	1.62711e-06	9.68732e-05
GOTERM_BP_ALL	GO:0006457~protein folding	31	2.37913	8.31502e-08	2084430, 2096886, 2102523, 2109568, 2090783, 2112612, 2113133, 2106100, 2098875, 2113473, 2110032, 2114517, 2109360, 2086715, 2082911, 2097727, 2095945, 2111164, 2091773, 2088143, 2097478, 2092892, 2115003, 2087756, 2092779, 2084120, 2110673, 2085095, 2112355, 2092961, 2083736	764	84	5855	2.82824	7.67447e-05	2.74098e-06	0.000130033
GOTERM_CC_ALL	GO:0033279~ribosomal subunit	13	0.997698	2.94775e-07	2106943, 2102794, 2087593, 2085023, 2100008, 2101539, 2086302, 2105991, 2098887, 2085310, 2091881, 2084708, 2095955	523	20	4473	5.55918	7.57544e-05	3.78786e-06	0.000384604
GOTERM_MF_ALL	GO:0048037~cofactor binding	47	3.60706	1.04536e-05	2100378, 2114480, 2089942, 2084299, 2115053, 2114980, 2088113, 2113554, 2105970, 2109639, 2083873, 2098993, 2094058, 2106287, 2113867, 2114659, 2108224, 2105839, 2104155, 2108520, 2106202, 2109612, 2090532, 2108937, 2107919, 2084980, 2100940, 2083636, 2099893, 2115758, 2091206, 2083581, 2104643, 2113429, 2093151, 2097834, 2110043, 2115523, 2097107, 2113665, 2109837, 2102610, 2098515, 2094690, 210…	974	215	8652	1.94186	0.00589929	0.000204005	0.0153148
GOTERM_MF_ALL	GO:0003824~catalytic activity	505	38.7567	1.05874e-05	2099848, 2088488, 2099844, 2086330, 2109639, 2107163, 2115868, 2099649, 2101648, 2101784, 2090595, 2103902, 2115758, 2103115, 2115180, 2099653, 2108294, 2108290, 2101631, 2095516, 2085725, 2090399, 2093683, 2108296, 2115789, 2084102, 2115053, 2096358, 2086417, 2101080, 2110519, 2086555, 2101766, 2103523, 2096015, 2091519, 2096365, 2109122, 2086362, 2110401, 2096160, 2110205, 2094690, 2115973, 208…	974	3923	8652	1.14349	0.00597456	0.000199729	0.0155107
GOTERM_MF_ALL	GO:0003779~actin binding	18	1.38143	2.29062e-05	2085447, 2110453, 2083508, 2095979, 2099310, 2105718, 2092491, 2082863, 2102413, 2110045, 2095886, 2111726, 2097028, 2088511, 2086573, 2106696, 2087199, 2084011	974	51	8652	3.13516	0.0128813	0.000418139	0.0335552
GOTERM_CC_ALL	GO:0005856~cytoskeleton	36	2.76285	2.37711e-05	2087430, 2083710, 2094105, 2108049, 2095979, 2110486, 2086318, 2092491, 2091120, 2111726, 2104650, 2099649, 2086573, 2110589, 2092356, 2085447, 2092071, 2114445, 2089293, 2084802, 2099579, 2105718, 2097619, 2102413, 2082863, 2095886, 2094891, 2113937, 2110526, 2102513, 2095438, 2090901, 2097028, 2088511, 2113319, 2087199	523	148	4473	2.08036	0.00609063	0.000226243	0.0310107
GOTERM_MF_ALL	GO:0003924~GTPase activity	15	1.15119	3.38331e-05	2106739, 2108742, 2092071, 2114445, 2105053, 2092867, 2084802, 2086330, 2083022, 2108049, 2083541, 2086318, 2089528, 2085402, 2110589	974	38	8652	3.50643	0.0189677	0.000580131	0.0495585
GOTERM_MF_ALL	GO:0008092~cytoskeletal protein binding	20	1.53492	4.8484e-05	2096866, 2085447, 2110453, 2083508, 2095979, 2099310, 2091226, 2105718, 2092491, 2082863, 2102413, 2110045, 2095886, 2111726, 2097028, 2088511, 2086573, 2106696, 2087199, 2084011	974	64	8652	2.77592	0.0270695	0.000783767	0.0710118
GOTERM_CC_ALL	GO:0022624~proteasome accessory complex	6	0.460476	0.000115372	2095905, 2098465, 2099950, 2086012, 2105626, 2108062	523	6	4473	8.55258	0.029217	0.000987922	0.150426
GOTERM_MF_ALL	GO:0016491~oxidoreductase activity	111	8.5188	0.000162158	2103779, 2114480, 2098993, 2083347, 2113155, 2084672, 2105305, 2101648, 2084740, 2115758, 2087149, 2087974, 2112545, 2108290, 2109837, 2095516, 2103584, 2113359, 2097672, 2093482, 2098515, 2110550, 2099325, 2091287, 2102661, 2115909, 2103185, 2115053, 2093905, 2083873, 2092970, 2113867, 2105839, 2101903, 2101138, 2100940, 2083762, 2101963, 2093158, 2108302, 2103667, 2104643, 2092236, 2084240, 209…	974	706	8652	1.39661	0.0877022	0.0024777	0.23732
GOTERM_CC_ALL	GO:0015629~actin cytoskeleton	12	0.920952	0.000236859	2082863, 2085447, 2095886, 2111726, 2104650, 2102513, 2099649, 2094105, 2095979, 2088511, 2092491, 2087199	523	29	4473	3.539	0.0590638	0.00190069	0.308599
GOTERM_CC_ALL	GO:0015935~small ribosomal subunit	8	0.613968	0.000258554	2106943, 2085023, 2087593, 2102794, 2101539, 2098887, 2091881, 2084708	523	13	4473	5.26313	0.0642969	0.00201182	0.336821
GOTERM_MF_ALL	GO:0004448~isocitrate dehydrogenase activity	5	0.38373	0.000724084	2098993, 2089942, 2115053, 2106202, 2098515	974	5	8652	8.88296	0.336336	0.0101971	1.05565
GOTERM_CC_ALL	GO:0005838~proteasome regulatory particle	5	0.38373	0.000832863	2095905, 2098465, 2099950, 2086012, 2108062	523	5	4473	8.55258	0.192761	0.00561929	1.08123
GOTERM_BP_ALL	GO:0006260~DNA replication	15	1.15119	0.00121897	2082969, 2096350, 2105885, 2084741, 2101048, 2098301, 2094142, 2109739, 2106725, 2108294, 2094182, 2107033, 2088938, 2088225, 2111285	764	45	5855	2.55454	0.675607	0.0131574	1.88936
GOTERM_MF_ALL	GO:0016209~antioxidant activity	12	0.920952	0.00185498	2114480, 2091441, 2105413, 2101963, 2087974, 2089862, 2113359, 2108302, 2110941, 2091458, 2112823, 2095165	974	37	8652	2.88096	0.650375	0.0230826	2.68364
GOTERM_CC_ALL	GO:0005783~endoplasmic reticulum	19	1.45817	0.00192828	2106067, 2111006, 2084430, 2104459, 2112024, 2114455, 2103457, 2111501, 2112583, 2086307, 2094527, 2093551, 2085942, 2090551, 2106100, 2103558, 2113473, 2106327, 2088841	523	75	4473	2.16665	0.391067	0.0126386	2.48689
GOTERM_BP_ALL	GO:0006270~DNA replication initiation	6	0.460476	0.00297142	2082969, 2108294, 2094182, 2088938, 2111285, 2088225	764	9	5855	5.10908	0.935861	0.0282061	4.5471
GOTERM_BP_ALL	GO:0051246~regulation of protein metabolic process	15	1.15119	0.00299554	2103847, 2115868, 2104330, 2095681, 2084986, 2095130, 2094136, 2100415, 2104897, 2106631, 2092592, 2103339, 2090208, 2104929, 2096756	764	49	5855	2.346	0.937277	0.0281431	4.58319
GOTERM_BP_ALL	GO:0006413~translational initiation	8	0.613968	0.00369046	2105694, 2113626, 2091666, 2095130, 2114112, 2104897, 2090339, 2083310	764	17	5855	3.60641	0.967044	0.0332236	5.61795
GOTERM_CC_ALL	GO:0044430~cytoskeletal part	22	1.68841	0.00375501	2087430, 2085447, 2092071, 2114445, 2089293, 2084802, 2108049, 2095979, 2110486, 2086318, 2099579, 2092491, 2091120, 2082863, 2094891, 2113937, 2111726, 2102513, 2095438, 2099649, 2088511, 2110589	523	98	4473	1.91997	0.619723	0.0233059	4.79001
GOTERM_MF_ALL	GO:0005544~calcium-dependent phospholipid binding	5	0.38373	0.00420564	2102337, 2103559, 2088213, 2091002, 2100943	974	7	8652	6.34497	0.907949	0.0505351	5.98802
GOTERM_CC_ALL	GO:0015934~large ribosomal subunit	5	0.38373	0.00480501	2105991, 2100008, 2085310, 2086302, 2095955	523	7	4473	6.10899	0.709997	0.0290428	6.09099
GOTERM_MF_ALL	GO:0016903~oxidoreductase activity, acting on the aldehyde or oxo group of donors	6	0.460476	0.00715786	2110043, 2091451, 2103185, 2103247, 2100551, 2096052	974	12	8652	4.44148	0.982853	0.0796285	9.98997
GOTERM_MF_ALL	GO:0004197~cysteine-type endopeptidase activity	10	0.76746	0.0131157	2114126, 2100267, 2114086, 2097041, 2086674, 2086288, 2105092, 2092776, 2107112, 2115741	974	35	8652	2.53799	0.999432	0.136293	17.5875
GOTERM_BP_ALL	GO:0022613~ribonucleoprotein complex biogenesis	11	0.844206	0.0140468	2085571, 2092526, 2103902, 2087495, 2100505, 2088367, 2106417, 2094538, 2082858, 2099156, 2095841	764	36	5855	2.34166	0.999998	0.109124	19.8464
GOTERM_MF_ALL	GO:0016667~oxidoreductase activity, acting on sulfur group of donors	7	0.537222	0.0148833	2114480, 2108290, 2103584, 2087149, 2114980, 2102935, 2091702	974	19	8652	3.27267	0.999794	0.147973	19.724
GOTERM_MF_ALL	GO:0016620~oxidoreductase activity, acting on the aldehyde or oxo group of donors, NAD or NADP as acceptor	4	0.306984	0.0218313	2103185, 2103247, 2100551, 2096052	974	6	8652	5.92197	0.999996	0.199962	27.6316
GOTERM_BP_ALL	GO:0042254~ribosome biogenesis	10	0.76746	0.0218322	2085571, 2092526, 2103902, 2087495, 2100505, 2088367, 2094538, 2082858, 2099156, 2095841	764	33	5855	2.32231	1	0.162361	29.1922
GOTERM_CC_ALL	GO:0000323~lytic vacuole	4	0.306984	0.024105	2112766, 2089770, 2106249, 2113023	523	6	4473	5.70172	0.998109	0.124905	27.2659
GOTERM_MF_ALL	GO:0004386~helicase activity	20	1.53492	0.0262418	2085458, 2108610, 2101420, 2111988, 2106397, 2101332, 2107969, 2112105, 2093442, 2099653, 2097920, 2085300, 2085312, 2104878, 2099386, 2110205, 2090673, 2084864, 2097761, 2089152	974	106	8652	1.67603	1	0.228566	32.268
GOTERM_BP_ALL	GO:0030036~actin cytoskeleton organization	6	0.460476	0.0270097	2082863, 2095886, 2110045, 2099310, 2113319, 2087199	764	14	5855	3.28441	1	0.195769	34.8316
GOTERM_MF_ALL	GO:0008234~cysteine-type peptidase activity	12	0.920952	0.0274703	2114126, 2100267, 2114086, 2097041, 2086555, 2086674, 2086288, 2105092, 2092776, 2110644, 2107112, 2115741	974	52	8652	2.04991	1	0.234492	33.5092
GOTERM_MF_ALL	GO:0031072~heat shock protein binding	10	0.76746	0.0305546	2096886, 2084120, 2084195, 2111164, 2098646, 2093616, 2097478, 2103420, 2083736, 2115003	974	40	8652	2.22074	1	0.253774	36.5328
GOTERM_CC_ALL	GO:0005773~vacuole	5	0.38373	0.0309376	2112766, 2089770, 2106249, 2094248, 2113023	523	11	4473	3.88754	0.999689	0.15196	33.637
GOTERM_MF_ALL	GO:0016853~isomerase activity	15	1.15119	0.0310312	2106067, 2111006, 2097455, 2086705, 2096358, 2090783, 2095217, 2092892, 2098875, 2111527, 2084226, 2114517, 2104730, 2086715, 2107376	974	73	8652	1.82527	1	0.253598	36.9884
GOTERM_BP_ALL	GO:0009112~nucleobase metabolic process	5	0.38373	0.0314327	2113155, 2097216, 2103185, 2111810, 2086147	764	10	5855	3.83181	1	0.222716	39.3133
GOTERM_BP_ALL	GO:0006206~pyrimidine base metabolic process	4	0.306984	0.0325101	2113155, 2097216, 2103185, 2111810	764	6	5855	5.10908	1	0.227807	40.3604
GOTERM_MF_ALL	GO:0016814~hydrolase activity, acting on carbon-nitrogen (but not peptide) bonds, in cyclic amidines	4	0.306984	0.0350506	2110821, 2106110, 2103496, 2101784	974	7	8652	5.07598	1	0.277993	40.7114
GOTERM_MF_ALL	GO:0004449~isocitrate dehydrogenase (NAD+) activity	3	0.230238	0.03507	2089942, 2106202, 2098515	974	3	8652	8.88296	1	0.274382	40.7289
GOTERM_MF_ALL	GO:0043022~ribosome binding	3	0.230238	0.03507	2100415, 2104897, 2087495	974	3	8652	8.88296	1	0.274382	40.7289
GOTERM_MF_ALL	GO:0016843~amine-lyase activity	3	0.230238	0.03507	2105309, 2101431, 2083002	974	3	8652	8.88296	1	0.274382	40.7289
GOTERM_MF_ALL	GO:0016844~strictosidine synthase activity	3	0.230238	0.03507	2105309, 2101431, 2083002	974	3	8652	8.88296	1	0.274382	40.7289
GOTERM_MF_ALL	GO:0000287~magnesium ion binding	12	0.920952	0.0354332	2098993, 2096177, 2089942, 2113376, 2083445, 2115053, 2106202, 2096733, 2098515, 2106927, 2109727, 2115180	974	54	8652	1.97399	1	0.27316	41.0549
GOTERM_BP_ALL	GO:0030029~actin filament-based process	6	0.460476	0.0362842	2082863, 2095886, 2110045, 2099310, 2113319, 2087199	764	15	5855	3.06545	1	0.24744	43.8966
GOTERM_CC_ALL	GO:0005852~eukaryotic translation initiation factor 3 complex	3	0.230238	0.0376251	2091666, 2095130, 2104897	523	3	4473	8.55258	0.999948	0.178912	39.3702
GOTERM_MF_ALL	GO:0019787~small conjugating protein ligase activity	11	0.844206	0.0432459	2103847, 2115868, 2104330, 2099449, 2094136, 2093942, 2092592, 2103339, 2092493, 2090208, 2096756	974	49	8652	1.99413	1	0.31952	47.6761
GOTERM_BP_ALL	GO:0009116~nucleoside metabolic process	8	0.613968	0.0439015	2113155, 2100921, 2097216, 2083445, 2095744, 2090633, 2096733, 2096831	764	26	5855	2.35803	1	0.287982	50.4443
GOTERM_MF_ALL	GO:0016879~ligase activity, forming carbon-nitrogen bonds	19	1.45817	0.044304	2103847, 2097705, 2094620, 2094136, 2086147, 2092493, 2084799, 2115868, 2104330, 2114153, 2099449, 2093942, 2092592, 2097873, 2103339, 2097132, 2090208, 2090607, 2096756	974	105	8652	1.60739	1	0.322004	48.5176
GOTERM_MF_ALL	GO:0016627~oxidoreductase activity, acting on the CH-CH group of donors	8	0.613968	0.0448566	2100940, 2113155, 2095996, 2109837, 2104155, 2107919, 2094690, 2101103	974	30	8652	2.36879	1	0.321384	48.952
GOTERM_BP_ALL	GO:0009894~regulation of catabolic process	3	0.230238	0.0464777	2095681, 2084986, 2104929	764	3	5855	7.66361	1	0.300323	52.4917
GOTERM_BP_ALL	GO:0042176~regulation of protein catabolic process	3	0.230238	0.0464777	2095681, 2084986, 2104929	764	3	5855	7.66361	1	0.300323	52.4917
