# Supplementary material for: Shotgun and TMT-Labeled Proteomic Analysis of the Ovarian Proteins of an Insect Vector, Aedes aegypti (Diptera: Culicidae)
Source: J Insect Sci. 2022 Mar 18;22(2):7. doi: 10.1093/jisesa/ieac018 (PMC8932505; doi:10.1093/jisesa/ieac018)
Supplement: ieac018_suppl_Supplementary_Materials [file ieac018_suppl_supplementary_materials.zip › ieac018_suppl_Supplement 5.xlsx]

## Sheet: Metal-Associated Proteins
Metal-Associated Protein Database
Scaffold Analysis				UniProtKB Analysis																					DAVID Analysis
GI Number	Corrected GI Number	Accession Number	Protein Name	UniProtKB Entry	UniProtKB ID	Status	Protein names	Gene names	Length	Gene Ontology (GO)	Biological Process	Molecular Function	Cellular Component	GO IDs	Developmental Stage	Induction	Tissue Specificity	Pathway	Subcellular Location	Protein Families	Metal Binding	PubMed ID	Cross-reference (STRING)	Cross-reference (InterPro)	DAVID IDs	Gene Name	Gene Name minus Duplicates
13195275	13195275	AAK15638.1	HCH, ferritin heavy chain-like protein [Aedes aegypti]	Q9NDI4	Q9NDI4_AEDAE	unreviewed	AAEL007385-PB	AaeL_AAEL007385	209	cellular iron ion homeostasis; ferric iron binding; ferroxidase activity; iron ion transport	cellular iron ion homeostasis; ferroxidase activity; iron ion transport	ferric iron binding; ferroxidase activity		GO:0006879; GO:0008199; GO:0004322; GO:0006826						Ferritin family		10849008;	7159.AAEL007385-PB;	IPR001519;IPR009040;IPR009078;IPR012347;IPR008331;		AaeL_AAEL007385
27461242	27461242	AAM28250.1	phenylalanine hydroxylase [Aedes aegypti]	Q8I901	Q8I901_AEDAE	unreviewed	AAEL017029-PA	AaeL_AAEL017029	447	amino acid binding; iron ion binding; L-phenylalanine catabolic process; phenylalanine 4-monooxygenase activity	L-phenylalanine catabolic process; phenylalanine 4-monooxygenase activity	amino acid binding; iron ion binding; phenylalanine 4-monooxygenase activity		GO:0006559; GO:0016597; GO:0005506; GO:0004505								12609519; 17510324;		IPR002912;IPR001273;IPR019774;IPR005961;IPR019773;		AaeL_AAEL017029	AaeL_AAEL017029
45934571	45934571	AAS79345.1	60S ribosomal protein L37 [Aedes aegypti]	Q6Q9G1	Q6Q9G1_AEDAE	unreviewed	AAEL017198-PA	AaeL_AAEL017198	91	metal ion binding; ribosome; rRNA binding; structural constituent of ribosome; translation	translation	metal ion binding; rRNA binding; structural constituent of ribosome	ribosome	GO:0046872; GO:0019843; GO:0005840; GO:0003735; GO:0006412						Ribosomal protein L37e family		17510324;		IPR011331;IPR001569;IPR018267;IPR011332;		AaeL_AAEL017198	AaeL_AAEL017198
63079853	63079853	AAY29698.1	laccase-like multicopper oxidase 1 [Aedes aegypti]	Q4ZGM4	Q4ZGM4_AEDAE	unreviewed	Laccase-like multicopper oxidase 1	lac1	747	copper ion binding; oxidoreductase activity	oxidoreductase activity	copper ion binding; oxidoreductase activity		GO:0005507; GO:0016491										IPR001117;IPR011706;IPR011707;IPR002355;IPR008972;		AaeL_AAEL007415
94468602	94468602	ABF18150.1	catalase [Aedes aegypti]	Q1HRH7	Q1HRH7_AEDAE	unreviewed	AAEL013407-PB	AaeL_AAEL013407	428	catalase activity; heme binding; metal ion binding; response to oxidative stress	catalase activity; response to oxidative stress	catalase activity; heme binding; metal ion binding		GO:0004096; GO:0020037; GO:0046872; GO:0006979							metal 278 278 iron (heme axial ligand). {ECO:0000256|PIRSR:PIRSR038928-2}.	17204158		IPR018028;IPR020835;IPR024711;IPR011614;IPR002226;IPR010582;		AaeL_AAEL013407
94468840	94468840	ABF18269.1	40S ribosomal protein S27 [Aedes aegypti]	Q1HR58	Q1HR58_AEDAE	unreviewed	40S ribosomal protein S27		84	metal ion binding; ribosome; structural constituent of ribosome; translation	translation	metal ion binding; structural constituent of ribosome	ribosome	GO:0046872; GO:0005840; GO:0003735; GO:0006412						Ribosomal protein S27e family		17204158		IPR000592;IPR023407;IPR011332;	2109795	AaeL_AAEL004600	AaeL_AAEL004600
108867744	108867744	EAT32387.1	transferrin [Aedes aegypti]	Q1DGV7	Q1DGV7_AEDAE	unreviewed	Transferrin	AaeL_AAEL015458	633	cellular iron ion homeostasis; extracellular region; ferric iron binding; iron ion transport	cellular iron ion homeostasis; iron ion transport	ferric iron binding	extracellular region	GO:0006879; GO:0005576; GO:0008199; GO:0006826						Transferrin family		17510324		IPR016357;IPR001156;IPR018195;	2112883	AaeL_AAEL015458	AaeL_AAEL015458
108868255	108868255	EAT32491.1	calnexin [Aedes aegypti]	Q1DH50	Q1DH50_AEDAE	unreviewed	AAEL015100-PA	AaeL_AAEL015100	602	calcium ion binding; endoplasmic reticulum; protein folding	protein folding	calcium ion binding	endoplasmic reticulum	GO:0005509; GO:0005783; GO:0006457						Calreticulin family		17510324	7159.AAEL015100-PA;	IPR001580;IPR018124;IPR009033;IPR013320;	2084430	AaeL_AAEL015100	AaeL_AAEL015100
108868484	108868484	EAT32709.1	spectrin [Aedes aegypti]	Q16EQ1	Q16EQ1_AEDAE	unreviewed	AAEL015065-PA	AaeL_AAEL015065	2414	calcium ion binding		calcium ion binding		GO:0005509								17510324	7159.AAEL015065-PA;	IPR011992;IPR014837;IPR018247;IPR002048;IPR001452;IPR018159;IPR013315;IPR002017;	2083849	AaeL_AAEL015065	AaeL_AAEL015065
108868711	108868711	EAT32936.1	RNA polymerase II subunit Rpb10, putative [Aedes aegypti]	Q1HRB0	Q1HRB0_AEDAE	unreviewed	AAEL014831-PA (DNA-directed RNA polymerase subunit RPB10)	AaeL_AAEL014831	67	DNA binding; DNA-directed RNA polymerase activity; transcription, DNA-templated; zinc ion binding	DNA-directed RNA polymerase activity; transcription, DNA-templated	DNA binding; DNA-directed RNA polymerase activity; zinc ion binding		GO:0003677; GO:0003899; GO:0006351; GO:0008270								17204158; 17510324;	7159.AAEL014831-PA;	IPR009057;IPR023580;IPR020789;IPR000268;	2106619	AaeL_AAEL014831	AaeL_AAEL014831
108869227	108869227	EAT33452.1	molybdopterin cofactor sulfurase (mosc) [Aedes aegypti]	Q16GT3	Q16GT3_AEDAE	unreviewed	AAEL014275-PA	AaeL_AAEL014275	326	catalytic activity; molybdenum ion binding; pyridoxal phosphate binding	catalytic activity	catalytic activity; molybdenum ion binding; pyridoxal phosphate binding		GO:0003824; GO:0030151; GO:0030170								17510324	7159.AAEL014275-PA;	IPR005302;IPR005303;IPR011037;	2091206	AaeL_AAEL014275	AaeL_AAEL014275
108869315	108869315	EAT33540.1	conserved hypothetical protein [Aedes aegypti]	Q16H24	Q16H24_AEDAE	unreviewed	AAEL014180-PA	AaeL_AAEL014180 AaeL_AAEL801119	554	intracellular; zinc ion binding		zinc ion binding	intracellular	GO:0005622; GO:0008270								17510324		IPR008974;IPR000315;	2085234	AaeL_AAEL014180	AaeL_AAEL014180
108869459	108869459	EAT33684.1	NIF3-like protein 1, putative [Aedes aegypti]	Q16HG3	Q16HG3_AEDAE	unreviewed	Putative GTP cyclohydrolase 1 type 2 (EC 3.5.4.16) (GTP cyclohydrolase I)	AaeL_AAEL014038	298	7,8-dihydroneopterin 3'-triphosphate biosynthetic process; GTP binding; GTP cyclohydrolase I activity; metal ion binding	7,8-dihydroneopterin 3'-triphosphate biosynthetic process; GTP cyclohydrolase I activity	GTP binding; GTP cyclohydrolase I activity; metal ion binding		GO:0035998; GO:0005525; GO:0003934; GO:0046872				PATHWAY: Cofactor biosynthesis; 7,8-dihydroneopterin triphosphate biosynthesis; 7,8-dihydroneopterin triphosphate from GTP: step 1/1. {ECO:0000256|RuleBase:RU004385}.		GTP cyclohydrolase I type 2 family		17510324	7159.AAEL014038-PA;	IPR002678;	2090683	AaeL_AAEL014038	AaeL_AAEL014038
108869514	108869514	EAT33739.1	RNA binding motif protein 4,lark [Aedes aegypti]	Q16HL9	Q16HL9_AEDAE	unreviewed	AAEL013982-PA	AaeL_AAEL013982	330	nucleic acid binding; nucleotide binding; zinc ion binding		nucleic acid binding; nucleotide binding; zinc ion binding		GO:0003676; GO:0000166; GO:0008270								17510324	7159.AAEL013982-PA;	IPR012677;IPR000504;IPR001878;	2103594	AaeL_AAEL013982	AaeL_AAEL013982
108869684	108869684	EAT33909.1	calcium/calmodulin dependent protein kinase ii [Aedes aegypti]	Q16I21	Q16I21_AEDAE	unreviewed	AAEL013823-PA (AAEL013824-PA)	AaeL_AAEL013823 AaeL_AAEL013824	490	ATP binding; calmodulin-dependent protein kinase activity	calmodulin-dependent protein kinase activity	ATP binding; calmodulin-dependent protein kinase activity		GO:0005524; GO:0004683								17510324;		IPR020636;IPR013543;IPR011009;IPR000719;IPR017441;IPR002290;IPR008271;	2111656	AaeL_AAEL013823	AaeL_AAEL013823
108870017	108870017	EAT34242.1	prophenoloxidase [Aedes aegypti]	Q16IZ1	Q16IZ1_AEDAE	unreviewed	AAEL013492-PA	PPO5 AaeL_AAEL013492	685	metal ion binding; oxidoreductase activity	oxidoreductase activity	metal ion binding; oxidoreductase activity		GO:0046872; GO:0016491								17510324		IPR013788;IPR000896;IPR005203;IPR005204;IPR014756;IPR002227;IPR008922;	2103417	AaeL_AAEL013492	AaeL_AAEL013492
108870108	108870108	EAT34333.1	catalase [Aedes aegypti]	Q16J86	Q16J86_AEDAE	unreviewed	Catalase (EC 1.11.1.6)	CAT1B AaeL_AAEL013407	505	catalase activity; heme binding; hydrogen peroxide catabolic process; metal ion binding	catalase activity; hydrogen peroxide catabolic process	catalase activity; heme binding; metal ion binding		GO:0004096; GO:0020037; GO:0042744; GO:0046872						Catalase family	metal 354 354 iron (heme axial ligand). {ECO:0000256|PIRSR:PIRSR038928-2}.	17510324	7159.AAEL013407-PA;	IPR018028;IPR020835;IPR024708;IPR024711;IPR011614;IPR002226;IPR010582;	2095165	AaeL_AAEL013407	AaeL_AAEL013407
108870308	108870308	EAT34533.1	ATP-dependent RNA helicase [Aedes aegypti]	Q16JS8	SPNE_AEDAE	reviewed	Probable ATP-dependent RNA helicase spindle-E (EC 3.6.4.13)	spn-E AaeL_AAEL013235	1374	ATP binding; cell differentiation; cytoplasm; gene silencing by RNA; helicase activity; meiotic nuclear division; metal ion binding; multicellular organismal development; nucleic acid binding; spermatogenesis	cell differentiation; gene silencing by RNA; helicase activity; meiotic nuclear division; multicellular organismal development; spermatogenesis	ATP binding; helicase activity; metal ion binding; nucleic acid binding	cytoplasm	GO:0005524; GO:0030154; GO:0005737; GO:0031047; GO:0004386; GO:0007126; GO:0046872; GO:0007275; GO:0003676; GO:0007283					SUBCELLULAR LOCATION: Cytoplasm {ECO:0000250}. Note=Component of the nuage, also named P granule, a germ-cell-specific organelle required to repress transposon during meiosis. {ECO:0000250}.	DEAD box helicase family, DEAH subfamily		17510324	7159.AAEL013235-PA;	IPR011545;IPR007502;IPR014001;IPR001650;IPR027417;IPR002999;IPR007087;IPR015880;	2101332	AaeL_AAEL013235	AaeL_AAEL013235
108870372	108870372	EAT34597.1	oxidase/peroxidase [Aedes aegypti]	Q16JY6	Q16JY6_AEDAE	unreviewed	AAEL013171-PA	HPX2 AaeL_AAEL013171	679	heme binding; peroxidase activity; response to oxidative stress	peroxidase activity; response to oxidative stress	heme binding; peroxidase activity		GO:0020037; GO:0004601; GO:0006979								17510324		IPR010255;IPR019791;	2108302	AaeL_AAEL013171	AaeL_AAEL013171
108870400	108870400	EAT34625.1	hypothetical protein AaeL_AAEL013147 [Aedes aegypti]	Q16K20	Q16K20_AEDAE	unreviewed	AAEL013147-PA	AaeL_AAEL013147	612	calcium ion binding; cytoskeletal anchoring at plasma membrane; dystrophin-associated glycoprotein complex	cytoskeletal anchoring at plasma membrane	calcium ion binding	dystrophin-associated glycoprotein complex	GO:0005509; GO:0007016; GO:0016010								17510324	7159.AAEL013147-PA;	IPR006644;IPR015919;IPR008465;IPR013783;	2103026	AaeL_AAEL013147	AaeL_AAEL013147
108870658	108870658	EAT34883.1	puromycin-sensitive aminopeptidase [Aedes aegypti]	Q16KP9	Q16KP9_AEDAE	unreviewed	AAEL012918-PA	AaeL_AAEL012918	861	metallopeptidase activity; zinc ion binding	metallopeptidase activity	metallopeptidase activity; zinc ion binding		GO:0008237; GO:0008270								17510324	7159.AAEL012918-PA;	IPR024571;IPR001930;IPR014782;	2115789	AaeL_AAEL012918	AaeL_AAEL012918
108870975	108870975	EAT35200.1	nadp-specific isocitrate dehydrogenase [Aedes aegypti]	Q16LK8	Q16LK8_AEDAE	unreviewed	AAEL012614-PA	AaeL_AAEL012614	323	isocitrate dehydrogenase (NADP+) activity; isocitrate metabolic process; metal ion binding	isocitrate dehydrogenase (NADP+) activity; isocitrate metabolic process	isocitrate dehydrogenase (NADP+) activity; metal ion binding		GO:0004450; GO:0006102; GO:0046872						Isocitrate and isopropylmalate dehydrogenases family	metal 284 284 Magnesium or manganese. {ECO:0000256|PIRSR:PIRSR000108-3}.; metal 307 307 Magnesium or manganese. {ECO:0000256|PIRSR:PIRSR000108-3}.	17510324	7159.AAEL012614-PA;	IPR004790;IPR024084;	2098993	AaeL_AAEL012614	AaeL_AAEL012614
108871018	108871018	EAT35243.1	pyruvate kinase [Aedes aegypti]	Q16LP4	Q16LP4_AEDAE	unreviewed	Pyruvate kinase (EC 2.7.1.40)	AaeL_AAEL012576	513	glycolytic process; magnesium ion binding; potassium ion binding; pyruvate kinase activity	glycolytic process; pyruvate kinase activity	magnesium ion binding; potassium ion binding; pyruvate kinase activity		GO:0006096; GO:0000287; GO:0030955; GO:0004743				PATHWAY: Carbohydrate degradation; glycolysis; pyruvate from D-glyceraldehyde 3-phosphate: step 5/5. {ECO:0000256|RuleBase:RU000504}.		Pyruvate kinase family		17510324		IPR001697;IPR015813;IPR011037;IPR015794;IPR018209;IPR015793;IPR015795;IPR015806;	2115180	AaeL_AAEL012576	AaeL_AAEL012576
108871047	108871047	EAT35272.1	NADH-ubiquinone oxidoreductase [Aedes aegypti]	Q16LR5	Q16LR5_AEDAE	unreviewed	AAEL012552-PA	AaeL_AAEL012552	730	ATP synthesis coupled electron transport; electron carrier activity; iron-sulfur cluster binding; membrane; NADH dehydrogenase (ubiquinone) activity	ATP synthesis coupled electron transport; NADH dehydrogenase (ubiquinone) activity	electron carrier activity; iron-sulfur cluster binding; NADH dehydrogenase (ubiquinone) activity	membrane	GO:0042773; GO:0008137; GO:0009055; GO:0051536; GO:0016020								17510324	7159.AAEL012552-PA;	IPR001041;IPR012675;IPR006656;IPR006963;IPR000283;IPR010228;IPR019574;IPR015405;	2099079	AaeL_AAEL012552	AaeL_AAEL012552
108871179	108871179	EAT35404.1	cadherin [Aedes aegypti]	Q16M52	Q16M52_AEDAE	unreviewed	AAEL012421-PA (Fragment)	AaeL_AAEL012421	1420	calcium ion binding; homophilic cell adhesion; integral component of membrane; plasma membrane	homophilic cell adhesion	calcium ion binding	integral component of membrane; plasma membrane	GO:0005509; GO:0007156; GO:0016021; GO:0005886					SUBCELLULAR LOCATION: Membrane {ECO:0000256|RuleBase:RU003318}; Single-pass type I membrane protein {ECO:0000256|RuleBase:RU003318}.			17510324	7159.AAEL012421-PA;	IPR002126;IPR015919;IPR020894;IPR000233;IPR027397;IPR013320;IPR013032;IPR001791;	2096127	AaeL_AAEL012421	AaeL_AAEL012421
108871216	108871216	EAT35441.1	glucosidase ii beta subunit [Aedes aegypti]	Q16M80	Q16M80_AEDAE	unreviewed	AAEL012394-PA	AaeL_AAEL012394	552	calcium ion binding; N-glycan processing	N-glycan processing	calcium ion binding		GO:0006491; GO:0005509								17510324	7159.AAEL012394-PA;	IPR011992;IPR018247;IPR002048;IPR026874;IPR002172;IPR009011;IPR012913;IPR028146;	2111139	AaeL_AAEL012394	AaeL_AAEL012394
108871289	108871289	EAT35514.1	calmodulin [Aedes aegypti]	Q1HQX3	Q1HQX3_AEDAE	unreviewed	AAEL012326-PA (Calmodulin)	AaeL_AAEL012326	149	calcium ion binding		calcium ion binding		GO:0005509								17204158; 17510324;	7159.AAEL012326-PA;	IPR011992;IPR018247;IPR002048;	2105913	AaeL_AAEL012326	AaeL_AAEL012326
108871338	108871338	EAT35563.1	metalloprotease [Aedes aegypti]	Q16MK3	Q16MK3_AEDAE	unreviewed	AAEL012278-PA	AaeL_AAEL012278	1008	catalytic activity; metal ion binding; proteolysis	catalytic activity; proteolysis	catalytic activity; metal ion binding		GO:0003824; GO:0046872; GO:0006508						Peptidase M16 family		17510324	7159.AAEL012278-PA;	IPR011249;IPR011237;IPR007863;IPR013578;	2105137	AaeL_AAEL012278	AaeL_AAEL012278
108871342	108871342	EAT35567.1	pef protein with a long n-terminal hydrophobic domain (peflin) [Aedes aegypti]	Q16MJ9	Q16MJ9_AEDAE	unreviewed	AAEL012280-PA	AaeL_AAEL012280	207	calcium ion binding		calcium ion binding		GO:0005509								17510324	7159.AAEL012280-PA;	IPR011992;IPR018247;IPR002048;	2105099	AaeL_AAEL012280	AaeL_AAEL012280
108871366	108871366	EAT35591.1	low-density lipoprotein receptor (ldl) [Aedes aegypti]	Q16MM6	Q16MM6_AEDAE	unreviewed	AAEL012251-PA (Fragment)	AaeL_AAEL012251	774	calcium ion binding		calcium ion binding		GO:0005509								17510324		IPR011042;IPR000742;IPR001881;IPR013032;IPR000152;IPR018097;IPR023415;IPR000033;IPR002172;	2083611	AaeL_AAEL012251	AaeL_AAEL012251
108871410	108871410	EAT35635.1	myosin light chain 1, putative [Aedes aegypti]	Q16MS4	Q16MS4_AEDAE	unreviewed	AAEL012207-PA (AAEL012207-PB) (AAEL012207-PD)	AaeL_AAEL012207	159	calcium ion binding		calcium ion binding		GO:0005509								17510324;	7159.AAEL012207-PB;	IPR011992;IPR002048;IPR029655;	2109610	AaeL_AAEL012207	AaeL_AAEL012207
108871576	108871576	EAT35801.1	na+/k+ atpase alpha subunit [Aedes aegypti]	Q16N75	Q16N75_AEDAE	unreviewed	AAEL012062-PC	AaeL_AAEL012062	1001	ATP binding; ATP biosynthetic process; cation-transporting ATPase activity; integral component of membrane; metal ion binding; monovalent inorganic cation transmembrane transporter activity	ATP biosynthetic process; cation-transporting ATPase activity; monovalent inorganic cation transmembrane transporter activity	ATP binding; cation-transporting ATPase activity; metal ion binding; monovalent inorganic cation transmembrane transporter activity	integral component of membrane	GO:0005524; GO:0006754; GO:0019829; GO:0016021; GO:0046872; GO:0015077						Cation transport ATPase (P-type) (TC 3.A.3) family		17510324		IPR006068;IPR004014;IPR023299;IPR005775;IPR018303;IPR023298;IPR008250;IPR001757;IPR023214;	2108296	AaeL_AAEL012062	AaeL_AAEL012062
108871676	108871676	EAT35901.1	mannosidase alpha class 2a [Aedes aegypti]	Q16NG2	Q16NG2_AEDAE	unreviewed	Alpha-mannosidase (EC 3.2.1.-)	AaeL_AAEL011978	1139	alpha-mannosidase activity; carbohydrate binding; mannose metabolic process; zinc ion binding	alpha-mannosidase activity; mannose metabolic process	alpha-mannosidase activity; carbohydrate binding; zinc ion binding		GO:0004559; GO:0030246; GO:0006013; GO:0008270						Glycosyl hydrolase 38 family		17510324	7159.AAEL011978-PA;	IPR011013;IPR011330;IPR013780;IPR027291;IPR011682;IPR015341;IPR000602;IPR028995;	2083017	AaeL_AAEL011978	AaeL_AAEL011978
108871782	108871782	EAT36007.1	cytochrome C1 [Aedes aegypti]	Q16NS5	Q16NS5_AEDAE	unreviewed	AAEL011871-PA	AaeL_AAEL011871	306	electron carrier activity; heme binding; iron ion binding		electron carrier activity; heme binding; iron ion binding		GO:0009055; GO:0020037; GO:0005506								17510324		IPR009056;IPR002326;IPR021157;	2094013	AaeL_AAEL011871	AaeL_AAEL011871
108871854	108871854	EAT36079.1	nonsense-mediated mrna decay protein 1 (rent1) [Aedes aegypti]	Q16NZ5	Q16NZ5_AEDAE	unreviewed	AAEL011817-PA	AaeL_AAEL011817	1121	ATP binding; cytoplasm; DNA binding; helicase activity; nuclear-transcribed mRNA catabolic process, nonsense-mediated decay; zinc ion binding	helicase activity; nuclear-transcribed mRNA catabolic process, nonsense-mediated decay	ATP binding; DNA binding; helicase activity; zinc ion binding	cytoplasm	GO:0005524; GO:0003677; GO:0005737; GO:0004386; GO:0000184; GO:0008270								17510324	7159.AAEL011817-PA;	IPR027417;IPR018999;	2108610	AaeL_AAEL011817	AaeL_AAEL011817
108871901	108871901	EAT36126.1	prophenoloxidase [Aedes aegypti]	Q16P46	Q16P46_AEDAE	unreviewed	AAEL011763-PA	PPO3 AaeL_AAEL011763	688	metal ion binding; oxidoreductase activity	oxidoreductase activity	metal ion binding; oxidoreductase activity		GO:0046872; GO:0016491								17510324		IPR013788;IPR000896;IPR005203;IPR005204;IPR014756;IPR002227;IPR008922;	2083146	AaeL_AAEL011763	AaeL_AAEL011763
108871926	108871926	EAT36151.1	succinyl-coa synthetase beta chain [Aedes aegypti]	Q16P83	Q16P83_AEDAE	unreviewed	AAEL011746-PB	AaeL_AAEL011746	446	ATP binding; ligase activity; metal ion binding	ligase activity	ATP binding; ligase activity; metal ion binding		GO:0005524; GO:0016874; GO:0046872						Succinate/malate CoA ligase beta subunit family		17510324	7159.AAEL011746-PA;	IPR011761;IPR013650;IPR013815;IPR013816;IPR005811;IPR017866;IPR005809;IPR016102;	2097101	AaeL_AAEL011746	AaeL_AAEL011746
108872236	108872236	EAT36461.1	cytochrome P450 [Aedes aegypti]	Q16Q15	Q16Q15_AEDAE	unreviewed	AAEL011463-PA	AaeL_AAEL011463	515	heme binding; iron ion binding; monooxygenase activity; oxidoreductase activity, acting on paired donors, with incorporation or reduction of molecular oxygen	monooxygenase activity; oxidoreductase activity, acting on paired donors, with incorporation or reduction of molecular oxygen	heme binding; iron ion binding; monooxygenase activity; oxidoreductase activity, acting on paired donors, with incorporation or reduction of molecular oxygen		GO:0020037; GO:0005506; GO:0004497; GO:0016705						Cytochrome P450 family		17510324		IPR001128;IPR017972;IPR002401;	2093905	AaeL_AAEL011463	AaeL_AAEL011463
108872404	108872404	EAT36629.1	annexin [Aedes aegypti]	Q16QE8	Q16QE8_AEDAE	unreviewed	Annexin	AaeL_AAEL011302	324	calcium-dependent phospholipid binding; calcium ion binding		calcium-dependent phospholipid binding; calcium ion binding		GO:0005509; GO:0005544						Annexin family		17510324		IPR001464;IPR018502;IPR018252;	2100943	AaeL_AAEL011302	AaeL_AAEL011302
108872580	108872580	EAT36805.1	arsenical pump-driving atpase [Aedes aegypti]	Q16MG9	ASNA_AEDAE	reviewed	ATPase ASNA1 homolog (EC 3.6.-.-) (Arsenical pump-driving ATPase homolog) (Arsenite-stimulated ATPase)	AaeL_AAEL011136; AaeL_AAEL012316	341	ATPase activity; ATP binding; endoplasmic reticulum; metal ion binding; protein insertion into ER membrane; transport	ATPase activity; protein insertion into ER membrane; transport	ATPase activity; ATP binding; metal ion binding	endoplasmic reticulum	GO:0005524; GO:0016887; GO:0005783; GO:0046872; GO:0045048; GO:0006810					SUBCELLULAR LOCATION: Cytoplasm {ECO:0000255|HAMAP-Rule:MF_03112}. Endoplasmic reticulum {ECO:0000255|HAMAP-Rule:MF_03112}.	ArsA ATPase family	metal 275 275 Zinc; shared with dimeric partner. {ECO:0000255|HAMAP-Rule:MF_03112}.; metal 278 278 Zinc; shared with dimeric partner. {ECO:0000255|HAMAP-Rule:MF_03112}.	17510324	7159.AAEL012316-PA;	IPR025723;IPR016300;IPR027542;IPR027417;	2101459	AaeL_AAEL011136	AaeL_AAEL011136
108872682	108872682	EAT36907.1	chaperone protein dnaj [Aedes aegypti]	Q16R72	Q16R72_AEDAE	unreviewed	AAEL011055-PA	AaeL_AAEL011055	491	ATP binding; metal ion binding; protein folding; response to heat	protein folding; response to heat	ATP binding; metal ion binding		GO:0005524; GO:0046872; GO:0006457; GO:0009408								17510324	7159.AAEL011055-PA;	IPR012724;IPR002939;IPR001623;IPR018253;IPR008971;IPR001305;	2115003	AaeL_AAEL011055	AaeL_AAEL011055
108872946	108872946	EAT37171.1	isocitrate dehydrogenase [Aedes aegypti]	Q0IED0	Q0IED0_AEDAE	unreviewed	AAEL010814-PC	AaeL_AAEL010814	384	isocitrate dehydrogenase (NAD+) activity; magnesium ion binding; NAD binding; tricarboxylic acid cycle	isocitrate dehydrogenase (NAD+) activity; tricarboxylic acid cycle	isocitrate dehydrogenase (NAD+) activity; magnesium ion binding; NAD binding		GO:0051287; GO:0004449; GO:0000287; GO:0006099						Isocitrate and isopropylmalate dehydrogenases family		17510324		IPR001804;IPR004434;IPR024084;	2106202	AaeL_AAEL010814	AaeL_AAEL010814
108872996	108872996	EAT37221.1	sodium/potassium-dependent ATPase beta-2 subunit [Aedes aegypti]	Q16RY8	Q16RY8_AEDAE	unreviewed	AAEL010783-PA	AaeL_AAEL010783	312	potassium ion transport; sodium:potassium-exchanging ATPase complex; sodium ion transport	potassium ion transport; sodium ion transport		sodium:potassium-exchanging ATPase complex	GO:0006813; GO:0006814; GO:0005890						X(+)/potassium ATPases subunit beta family		17510324	7159.AAEL010783-PA;	IPR000402;	2116069	AaeL_AAEL010783	AaeL_AAEL010783
108873095	108873095	EAT37320.1	quinone oxidoreductase [Aedes aegypti]	Q16S95	Q16S95_AEDAE	unreviewed	AAEL010668-PA	AaeL_AAEL010668	461	oxidoreductase activity; zinc ion binding	oxidoreductase activity	oxidoreductase activity; zinc ion binding		GO:0016491; GO:0008270								17510324	7159.AAEL010668-PA;	IPR013154;IPR002085;IPR011032;IPR016040;	2096962	AaeL_AAEL010668	AaeL_AAEL010668
108873132	108873132	EAT37357.1	phosphoribosylamine-glycine ligase [Aedes aegypti]	Q16SB2	Q16SB2_AEDAE	unreviewed	AAEL010640-PA	AaeL_AAEL010640	1372	de novo' IMP biosynthetic process; ATP binding; cytoplasm; metal ion binding; methyltransferase activity; phosphoribosylamine-glycine ligase activity; phosphoribosylformylglycinamidine cyclo-ligase activity; phosphoribosylglycinamide formyltransferase activity; purine nucleobase biosynthetic process	'de novo' IMP biosynthetic process; methyltransferase activity; phosphoribosylamine-glycine ligase activity; phosphoribosylformylglycinamidine cyclo-ligase activity; phosphoribosylglycinamide formyltransferase activity; purine nucleobase biosynthetic process	ATP binding; metal ion binding; methyltransferase activity; phosphoribosylamine-glycine ligase activity; phosphoribosylformylglycinamidine cyclo-ligase activity; phosphoribosylglycinamide formyltransferase activity	cytoplasm	GO:0006189; GO:0005524; GO:0005737; GO:0046872; GO:0008168; GO:0004637; GO:0004641; GO:0004644; GO:0009113								17510324	7159.AAEL010640-PA;	IPR010918;IPR000728;IPR011761;IPR013815;IPR013816;IPR002376;IPR001555;IPR016185;IPR020561;IPR000115;IPR020560;IPR020559;IPR020562;IPR004733;IPR016188;IPR004607;IPR011054;	2086147	AaeL_AAEL010640	AaeL_AAEL010640
108873289	108873289	EAT37514.1	ribulose-5-phosphate-3-epimerase [Aedes aegypti]	Q16SS1	Q16SS1_AEDAE	unreviewed	Ribulose-phosphate 3-epimerase (EC 5.1.3.1)	AaeL_AAEL010505	224	metal ion binding; pentose-phosphate shunt; ribulose-phosphate 3-epimerase activity	pentose-phosphate shunt; ribulose-phosphate 3-epimerase activity	metal ion binding; ribulose-phosphate 3-epimerase activity		GO:0046872; GO:0006098; GO:0004750						Ribulose-phosphate 3-epimerase family	metal 36 36 Divalent metal cation.; metal 38 38 Divalent metal cation.; metal 70 70 Divalent metal cation.; metal 176 176 Divalent metal cation.	17510324		IPR013785;IPR026019;IPR000056;IPR011060;	2107376	AaeL_AAEL010505	AaeL_AAEL010505
108873382	108873382	EAT37607.1	past-1 [Aedes aegypti]	Q16T24	Q16T24_AEDAE	unreviewed	AAEL010403-PA	AaeL_AAEL010403	536	calcium ion binding; GTPase activity; GTP binding	GTPase activity	calcium ion binding; GTPase activity; GTP binding		GO:0005525; GO:0003924; GO:0005509								17510324	7159.AAEL010403-PA;	IPR001401;IPR011992;IPR018247;IPR002048;IPR000261;IPR027417;	2092867	AaeL_AAEL010403	AaeL_AAEL010403
108873481	108873481	EAT37706.1	succinate dehydrogenase [Aedes aegypti]	Q16TA7	Q16TA7_AEDAE	unreviewed	AAEL010330-PA	AaeL_AAEL010330	289	2 iron, 2 sulfur cluster binding; electron carrier activity; oxidoreductase activity; tricarboxylic acid cycle	oxidoreductase activity; tricarboxylic acid cycle	2 iron, 2 sulfur cluster binding; electron carrier activity; oxidoreductase activity		GO:0051537; GO:0009055; GO:0016491; GO:0006099								17510324	7159.AAEL010330-PA;	IPR001041;IPR006058;IPR017896;IPR017900;IPR012675;IPR009051;IPR004489;IPR025192;	2099325	AaeL_AAEL010330	AaeL_AAEL010330
108873589	108873589	EAT37814.1	metalloprotease m41 ftsh [Aedes aegypti]	Q16TH8	Q16TH8_AEDAE	unreviewed	AAEL010241-PA	AaeL_AAEL010241	598	ATP binding; membrane; metalloendopeptidase activity	metalloendopeptidase activity	ATP binding; metalloendopeptidase activity	membrane	GO:0005524; GO:0016020; GO:0004222								17510324	7159.AAEL010241-PA;	IPR003593;IPR003959;IPR003960;IPR005936;IPR027417;IPR000642;	2099570	AaeL_AAEL010241	AaeL_AAEL010241
108873693	108873693	EAT37918.1	isocitrate dehydrogenase [Aedes aegypti]	Q16TS5	Q16TS5_AEDAE	unreviewed	AAEL010143-PA	AaeL_AAEL010143	370	isocitrate dehydrogenase (NAD+) activity; magnesium ion binding; NAD binding; tricarboxylic acid cycle	isocitrate dehydrogenase (NAD+) activity; tricarboxylic acid cycle	isocitrate dehydrogenase (NAD+) activity; magnesium ion binding; NAD binding		GO:0051287; GO:0004449; GO:0000287; GO:0006099						Isocitrate and isopropylmalate dehydrogenases family		17510324	7159.AAEL010143-PA;	IPR019818;IPR001804;IPR004434;IPR024084;	2098515	AaeL_AAEL010143	AaeL_AAEL010143
108873700	403183095	EJY57851.1	sodium/potassium-dependent ATPase beta-2 subunit [Aedes aegypti]	J9EAN8	J9EAN8_AEDAE	unreviewed	AAEL010145-PC	AaeL_AAEL010145	326	potassium ion transport; sodium:potassium-exchanging ATPase complex; sodium ion transport	potassium ion transport; sodium ion transport		sodium:potassium-exchanging ATPase complex	GO:0006813; GO:0006814; GO:0005890						X(+)/potassium ATPases subunit beta family		17510324		IPR000402;	2082888	AaeL_AAEL010145	AaeL_AAEL010145
108873788	108873788	EAT38013.1	abc transporter, putative [Aedes aegypti]	Q16U05	Q16U05_AEDAE	unreviewed	AAEL010059-PA	AaeL_AAEL010059	609	ATPase activity; ATP binding; iron-sulfur cluster binding	ATPase activity	ATPase activity; ATP binding; iron-sulfur cluster binding		GO:0005524; GO:0016887; GO:0051536						ABC transporter superfamily		17510324	7159.AAEL010059-PA;	IPR001450;IPR017896;IPR017900;IPR003593;IPR013283;IPR003439;IPR017871;IPR027417;IPR007209;	2083205	AaeL_AAEL010059	AaeL_AAEL010059
108873820	108873820	EAT38045.1	cytochrome B5 (cytb5) [Aedes aegypti]	Q16U40	Q16U40_AEDAE	unreviewed	AAEL010017-PA	AaeL_AAEL010017	104	heme binding; metal ion binding		heme binding; metal ion binding		GO:0020037; GO:0046872						Cytochrome b5 family		17510324	7159.AAEL010017-PA;	IPR001199;IPR018506;	2087867	AaeL_AAEL010017	AaeL_AAEL010017
108873961	108873961	EAT38186.1	ran-binding protein [Aedes aegypti]	Q16UJ4	Q16UJ4_AEDAE	unreviewed	AAEL009884-PA	AaeL_AAEL009884	2665	intracellular transport; zinc ion binding	intracellular transport	zinc ion binding		GO:0046907; GO:0008270								17510324	7159.AAEL009884-PA;	IPR011993;IPR000156;IPR013026;IPR011990;IPR001440;IPR019734;IPR001876;	2112088	AaeL_AAEL009884	AaeL_AAEL009884
108873963	108873963	EAT38188.1	neprilysin [Aedes aegypti]	Q16UJ2	Q16UJ2_AEDAE	unreviewed	AAEL009895-PA (Fragment)	AaeL_AAEL009895	766	metalloendopeptidase activity	metalloendopeptidase activity	metalloendopeptidase activity		GO:0004222								17510324	7159.AAEL009895-PA;	IPR024079;IPR000718;IPR018497;IPR008753;	2107618	AaeL_AAEL009895	AaeL_AAEL009895
108874079	108874079	EAT38304.1	papilin [Aedes aegypti]	Q16UT3	Q16UT3_AEDAE	unreviewed	AAEL009795-PA	AaeL_AAEL009795	2632	metalloendopeptidase activity; proteinaceous extracellular matrix; serine-type endopeptidase inhibitor activity; zinc ion binding	metalloendopeptidase activity; serine-type endopeptidase inhibitor activity	metalloendopeptidase activity; serine-type endopeptidase inhibitor activity; zinc ion binding	proteinaceous extracellular matrix	GO:0004222; GO:0005578; GO:0004867; GO:0008270								17510324	7159.AAEL009795-PA;	IPR010294;IPR007110;IPR013783;IPR013098;IPR003598;IPR013273;IPR010909;IPR002223;IPR020901;IPR000884;IPR008197;	2087929	AaeL_AAEL009795	AaeL_AAEL009795
108874193	108874193	EAT38418.1	carboxylase:pyruvate/acetyl-coa/propionyl-coa [Aedes aegypti]	Q16V52	Q16V52_AEDAE	unreviewed	Pyruvate carboxylase (EC 6.4.1.1)	AaeL_AAEL009691	1180	ATP binding; biotin carboxylase activity; DNA binding; gluconeogenesis; metal ion binding; pyruvate carboxylase activity	biotin carboxylase activity; gluconeogenesis; pyruvate carboxylase activity	ATP binding; biotin carboxylase activity; DNA binding; metal ion binding; pyruvate carboxylase activity		GO:0005524; GO:0003677; GO:0004075; GO:0006094; GO:0046872; GO:0004736								17510324		IPR013785;IPR011761;IPR013815;IPR013816;IPR001882;IPR011764;IPR005482;IPR000089;IPR005481;IPR003379;IPR005479;IPR009057;IPR016185;IPR000891;IPR005930;IPR011054;IPR011053;	2085781	AaeL_AAEL009691	AaeL_AAEL009691
108874199	108874199	EAT38424.1	signal transducer and activator of transcription [Aedes aegypti]	Q16V47	Q16V47_AEDAE	unreviewed	Signal transducer and activator of transcription	STAT1 AaeL_AAEL009692	760	calcium ion binding; cytoplasm; DNA binding; nucleus; sequence-specific DNA binding transcription factor activity; signal transducer activity; transcription, DNA-templated	sequence-specific DNA binding transcription factor activity; signal transducer activity; transcription, DNA-templated	calcium ion binding; DNA binding; sequence-specific DNA binding transcription factor activity; signal transducer activity	cytoplasm; nucleus	GO:0003677; GO:0005509; GO:0005737; GO:0005634; GO:0003700; GO:0004871; GO:0006351					SUBCELLULAR LOCATION: Cytoplasm {ECO:0000256|RuleBase:RU046415}.; SUBCELLULAR LOCATION: Nucleus {ECO:0000256|RuleBase:RU046415}.	Transcription factor STAT family		17510324	7159.AAEL009692-PA;	IPR011992;IPR008967;IPR000980;IPR001217;IPR013800;IPR015988;IPR013801;IPR012345;IPR013799;	2104976	AaeL_AAEL009692	AaeL_AAEL009692
108874420	108874420	EAT38645.1	carbamoyl-phosphate synthase large chain [Aedes aegypti]	Q16VN7	Q16VN7_AEDAE	unreviewed	AAEL009490-PA (Fragment)	AaeL_AAEL009490	1361	ATP binding; carbamoyl phosphate biosynthetic process; catalytic activity; glutamine catabolic process; metal ion binding	carbamoyl phosphate biosynthetic process; catalytic activity; glutamine catabolic process	ATP binding; catalytic activity; metal ion binding		GO:0005524; GO:0070409; GO:0003824; GO:0006543; GO:0046872								17510324	7159.AAEL009490-PA;	IPR011761;IPR013815;IPR013816;IPR006275;IPR005481;IPR005480;IPR006274;IPR002474;IPR005479;IPR005483;IPR029062;IPR017926;IPR011607;IPR016185;	2097873	AaeL_AAEL009490	AaeL_AAEL009490
108874430	108874430	EAT38655.1	conserved hypothetical protein [Aedes aegypti]	Q16VR7	Q16VR7_AEDAE	unreviewed	AAEL009470-PA (Fragment)	AaeL_AAEL009470	482	calcium ion binding		calcium ion binding		GO:0005509								17510324		IPR025257;IPR011992;	2112844	AaeL_AAEL009470	AaeL_AAEL009470
108874647	108874647	EAT38872.1	inosine-5-monophosphate dehydrogenase [Aedes aegypti]	Q16WB3	Q16WB3_AEDAE	unreviewed	Inosine-5'-monophosphate dehydrogenase (IMP dehydrogenase) (IMPD) (IMPDH) (EC 1.1.1.205)	AaeL_AAEL009273	512	adenyl nucleotide binding; cytoplasm; GMP biosynthetic process; IMP dehydrogenase activity; metal ion binding	GMP biosynthetic process; IMP dehydrogenase activity	adenyl nucleotide binding; IMP dehydrogenase activity; metal ion binding	cytoplasm	GO:0006177; GO:0003938; GO:0030554; GO:0005737; GO:0046872				PATHWAY: Purine metabolism; XMP biosynthesis via de novo pathway; XMP from IMP: step 1/1. {ECO:0000256|HAMAP-Rule:MF_03156, ECO:0000256|RuleBase:RU003928}.	SUBCELLULAR LOCATION: Cytoplasm {ECO:0000256|HAMAP-Rule:MF_03156}.	IMPDH/GMPR family	metal 320 320 Potassium; via carbonyl oxygen. {ECO:0000256|HAMAP-Rule:MF_03156}.; metal 322 322 Potassium; via carbonyl oxygen. {ECO:0000256|HAMAP-Rule:MF_03156}.; metal 325 325 Potassium; via carbonyl oxygen. {ECO:0000256|HAMAP-Rule:MF_03156}.; metal 494 494 Potassium; via carbonyl oxygen; shared with tetrameric partner. {ECO:0000256|HAMAP-Rule:MF_03156}.	17510324	7159.AAEL009273-PA;	IPR013785;IPR000644;IPR005990;IPR015875;IPR001093;	2102535	AaeL_AAEL009273	AaeL_AAEL009273
108875026	108875026	EAT39251.1	myosin regulatory light chain 2 smooth muscle [Aedes aegypti]	Q16XC2	Q16XC2_AEDAE	unreviewed	AAEL008921-PA (AAEL008921-PD)	AaeL_AAEL008921	174	calcium ion binding		calcium ion binding		GO:0005509								17510324;		IPR011992;IPR018247;IPR002048;	2113571	AaeL_AAEL008921	AaeL_AAEL008921
108875094	108875094	EAT39319.1	conserved hypothetical protein [Aedes aegypti]	Q16XJ0	Q16XJ0_AEDAE	unreviewed	AAEL008862-PA	AaeL_AAEL008862	1011	catalytic activity; metal ion binding	catalytic activity	catalytic activity; metal ion binding		GO:0003824; GO:0046872						Peptidase M16 family		17510324	7159.AAEL008862-PA;	IPR011249;IPR011237;IPR011765;IPR007863;	2094933	AaeL_AAEL008862	AaeL_AAEL008862
108875430	108875430	EAT39655.1	metalloprotease m41 ftsh [Aedes aegypti]	Q16YE9	Q16YE9_AEDAE	unreviewed	AAEL008565-PA	AaeL_AAEL008565	771	ATP binding; integral component of membrane; metalloendopeptidase activity; zinc ion binding	metalloendopeptidase activity	ATP binding; metalloendopeptidase activity; zinc ion binding	integral component of membrane	GO:0005524; GO:0016021; GO:0004222; GO:0008270								17510324	7159.AAEL008565-PA;	IPR003593;IPR003959;IPR003960;IPR005936;IPR027417;IPR011546;IPR000642;	2093185	AaeL_AAEL008565	AaeL_AAEL008565
108875800	108875800	EAT40025.1	aconitase [Aedes aegypti]	Q16ZG5	Q16ZG5_AEDAE	unreviewed	AAEL008216-PA	AaeL_AAEL008216	901	metabolic process	metabolic process			GO:0008152								17510324		IPR015931;IPR015937;IPR001030;IPR015928;IPR015934;IPR006249;IPR015932;IPR018136;IPR000573;	2108492	AaeL_AAEL008216	AaeL_AAEL008216
108875868	108875868	EAT40093.1	double-stranded RNA-binding protein zn72d [Aedes aegypti]	Q16ZI1	Q16ZI1_AEDAE	unreviewed	AAEL008171-PA	AaeL_AAEL008171	884	nucleic acid binding; zinc ion binding		nucleic acid binding; zinc ion binding		GO:0003676; GO:0008270								17510324	7159.AAEL008171-PA;	IPR006561;IPR007087;IPR015880;IPR003604;	2083752	AaeL_AAEL008171	AaeL_AAEL008171
108875905	108875905	EAT40130.1	f14p3.9 protein (auxin transport protein) [Aedes aegypti]	Q0IES4	Q0IES4_AEDAE	unreviewed	AAEL008107-PA (Fragment)	AaeL_AAEL008107	5248	ubiquitin-protein transferase activity; zinc ion binding	ubiquitin-protein transferase activity	ubiquitin-protein transferase activity; zinc ion binding		GO:0004842; GO:0008270								17510324	7159.AAEL008107-PA;	IPR025704;IPR017986;IPR003126;IPR013993;	2093942	AaeL_AAEL008107	AaeL_AAEL008107
108875910	108875910	EAT40135.1	procollagen-lysine,2-oxoglutarate 5-dioxygenase [Aedes aegypti]	Q0IER9	Q0IER9_AEDAE	unreviewed	AAEL008099-PA	AaeL_AAEL008099	707	iron ion binding; L-ascorbic acid binding; oxidoreductase activity, acting on paired donors, with incorporation or reduction of molecular oxygen, 2-oxoglutarate as one donor, and incorporation of one atom each of oxygen into both donors	oxidoreductase activity, acting on paired donors, with incorporation or reduction of molecular oxygen, 2-oxoglutarate as one donor, and incorporation of one atom each of oxygen into both donors	iron ion binding; L-ascorbic acid binding; oxidoreductase activity, acting on paired donors, with incorporation or reduction of molecular oxygen, 2-oxoglutarate as one donor, and incorporation of one atom each of oxygen into both donors		GO:0031418; GO:0005506; GO:0016706								17510324	7159.AAEL008099-PA;	IPR029044;IPR005123;IPR006620;	2094725	AaeL_AAEL008099	AaeL_AAEL008099
108875970	108875970	EAT40195.1	NADH-plastoquinone oxidoreductase [Aedes aegypti]	Q16ZS6	Q16ZS6_AEDAE	unreviewed	AAEL008072-PA	AaeL_AAEL008072	215	4 iron, 4 sulfur cluster binding; metal ion binding; NADH dehydrogenase (ubiquinone) activity; quinone binding	NADH dehydrogenase (ubiquinone) activity	4 iron, 4 sulfur cluster binding; metal ion binding; NADH dehydrogenase (ubiquinone) activity; quinone binding		GO:0051539; GO:0008137; GO:0046872; GO:0048038						Complex I 20 kDa subunit family		17510324	7159.AAEL008072-PA;	IPR006137;IPR006138;	2097107	AaeL_AAEL008072	AaeL_AAEL008072
108876107	108876107	EAT40332.1	zinc finger protein [Aedes aegypti]	Q170G8	Q170G8_AEDAE	unreviewed	AAEL007921-PA	AaeL_AAEL007921	946	metal ion binding; nucleic acid binding		metal ion binding; nucleic acid binding		GO:0046872; GO:0003676								17510324		IPR007087;IPR015880;IPR013087;	2111251	AaeL_AAEL007921	AaeL_AAEL007921
108876370	108876370	EAT40595.1	NADH-ubiquinone oxidoreductase flavoprotein 1 (ndufv1) [Aedes aegypti]	Q171D1	Q171D1_AEDAE	unreviewed	AAEL007681-PA	AaeL_AAEL007681	487	4 iron, 4 sulfur cluster binding; FMN binding; NAD binding; NADH dehydrogenase (ubiquinone) activity	NADH dehydrogenase (ubiquinone) activity	4 iron, 4 sulfur cluster binding; FMN binding; NAD binding; NADH dehydrogenase (ubiquinone) activity		GO:0051539; GO:0010181; GO:0051287; GO:0008137								17510324		IPR001949;IPR019575;IPR011537;IPR011538;IPR019554;	2115758	AaeL_AAEL007681	AaeL_AAEL007681
108876371	108876371	EAT40596.1	conserved hypothetical protein [Aedes aegypti]	Q171D0	Q171D0_AEDAE	unreviewed	AAEL007685-PA	AaeL_AAEL007685	151	metal ion binding		metal ion binding		GO:0046872								17510324	7159.AAEL007685-PA;	IPR000571;	2088134	AaeL_AAEL007685	AaeL_AAEL007685
108876398	108876398	EAT40623.1	low-density lipoprotein receptor (ldl) [Aedes aegypti]	Q171G8	Q171G8_AEDAE	unreviewed	AAEL007657-PA	AaeL_AAEL007657	1847	calcium ion binding; integral component of membrane		calcium ion binding	integral component of membrane	GO:0005509; GO:0016021								17510324		IPR011042;IPR000742;IPR001881;IPR000152;IPR018097;IPR023415;IPR000033;IPR002172;	2097772	AaeL_AAEL007657	AaeL_AAEL007657
108876572	108876572	EAT40797.1	protein transport protein sec23 [Aedes aegypti]	Q171Y9	Q171Y9_AEDAE	unreviewed	AAEL007484-PA	AaeL_AAEL007484	777	COPII vesicle coat; ER to Golgi vesicle-mediated transport; intracellular protein transport; zinc ion binding	ER to Golgi vesicle-mediated transport; intracellular protein transport	zinc ion binding	COPII vesicle coat	GO:0030127; GO:0006888; GO:0006886; GO:0008270								17510324		IPR029006;IPR007123;IPR006900;IPR006896;IPR012990;IPR002035;IPR006895;	2086208	AaeL_AAEL007484	AaeL_AAEL007484
108876630	108876630	EAT40855.1	myosin light chain 1, putative [Aedes aegypti]	Q172D1	Q172D1_AEDAE	unreviewed	AAEL007439-PA	AaeL_AAEL007439	153	calcium ion binding		calcium ion binding		GO:0005509								17510324		IPR011992;IPR018247;IPR002048;	2098541	AaeL_AAEL007439	AaeL_AAEL007439
108876642	108876642	EAT40867.1	multicopper oxidase [Aedes aegypti]	Q0IF14	Q0IF14_AEDAE	unreviewed	AAEL007415-PA	AaeL_AAEL007415	752	copper ion binding; oxidoreductase activity	oxidoreductase activity	copper ion binding; oxidoreductase activity		GO:0005507; GO:0016491								17510324	7159.AAEL007415-PA;	IPR001117;IPR011706;IPR011707;IPR002355;IPR008972;	2101648	AaeL_AAEL007415	AaeL_AAEL007415
108876698	108876698	EAT40923.1	LCH1, secreted ferritin G subunit precursor, putative [Aedes aegypti]	Q172H3	Q172H3_AEDAE	unreviewed	Ferritin (EC 1.16.3.1)	AaeL_AAEL007383	221	cellular iron ion homeostasis; ferric iron binding; ferroxidase activity; iron ion transport	cellular iron ion homeostasis; ferroxidase activity; iron ion transport	ferric iron binding; ferroxidase activity		GO:0006879; GO:0008199; GO:0004322; GO:0006826						Ferritin family		17510324;		IPR001519;IPR009040;IPR009078;IPR012347;IPR008331;	2101903	AaeL_AAEL007383	AaeL_AAEL007383
108876700	108876700	EAT40925.1	HCH, ferritin subunit 1, putative [Aedes aegypti]	P41822	FRI_AEDAE	reviewed	Ferritin subunit (EC 1.16.3.1) (AeFer(H)) (Ferritin heavy chain-like protein)	FERH AaeL_AAEL007385	209	cellular iron ion homeostasis; extracellular region; ferric iron binding; ferroxidase activity; iron ion transport	cellular iron ion homeostasis; ferroxidase activity; iron ion transport	ferric iron binding; ferroxidase activity	extracellular region	GO:0006879; GO:0005576; GO:0008199; GO:0004322; GO:0006826		INDUCTION: By blood meal, iron and hydrogen peroxide. {ECO:0000269|PubMed:12950250}.	TISSUE SPECIFICITY: Larvae, pupae, and adult females. Detected in midgut. {ECO:0000269|PubMed:12950250}.		SUBCELLULAR LOCATION: Secreted.	Ferritin family	metal 57 57 iron 1. {ECO:0000255|PROSITE-ProRule:PRU00085}.; metal 92 92 iron 1. {ECO:0000255|PROSITE-ProRule:PRU00085}.; metal 92 92 iron 2. {ECO:0000255|PROSITE-ProRule:PRU00085}.; metal 95 95 iron 1. {ECO:0000255|PROSITE-ProRule:PRU00085}.; metal 140 140 iron 2. {ECO:0000255|PROSITE-ProRule:PRU00085}.; metal 175 175 iron 2. {ECO:0000255|PROSITE-ProRule:PRU00085}.	7655055; 17510324; 12950250		IPR001519;IPR009040;IPR009078;IPR012347;IPR008331;	2093013	AaeL_AAEL007385	AaeL_AAEL007385
108876788	108876788	EAT41013.1	alpha-actinin [Aedes aegypti]	Q172T4	Q172T4_AEDAE	unreviewed	AAEL007306-PA	AaeL_AAEL007306	896	actin crosslink formation; actin filament bundle assembly; calcium ion binding	actin crosslink formation; actin filament bundle assembly	calcium ion binding		GO:0051764; GO:0051017; GO:0005509								17510324	7159.AAEL007306-PA;	IPR001589;IPR026921;IPR001715;IPR011992;IPR014837;IPR018247;IPR002048;IPR018159;IPR002017;	2106696	AaeL_AAEL007306	AaeL_AAEL007306
108876856	108876856	EAT41081.1	metalloprotease [Aedes aegypti]	Q172U8	Q172U8_AEDAE	unreviewed	AAEL007254-PA (Fragment)	AaeL_AAEL007254	844	catalytic activity; metal ion binding; proteolysis	catalytic activity; proteolysis	catalytic activity; metal ion binding		GO:0003824; GO:0046872; GO:0006508						Peptidase M16 family		17510324	7159.AAEL007254-PA;	IPR011249;IPR011237;IPR007863;IPR013578;	2098613	AaeL_AAEL007254	AaeL_AAEL007254
108876881	108876881	EAT41106.1	nidogen [Aedes aegypti]	Q172X3	Q172X3_AEDAE	unreviewed	AAEL007226-PA	AaeL_AAEL007226	1298	calcium ion binding; cell-matrix adhesion	cell-matrix adhesion	calcium ion binding		GO:0005509; GO:0007160								17510324	7159.AAEL007226-PA;	IPR011042;IPR000742;IPR001881;IPR013032;IPR000152;IPR018097;IPR024731;IPR006605;IPR009017;IPR023413;IPR009030;IPR000033;IPR003886;	2094161	AaeL_AAEL007226	AaeL_AAEL007226
108876896	108876896	EAT41121.1	glutamyl aminopeptidase [Aedes aegypti]	Q173A7	Q173A7_AEDAE	unreviewed	AAEL007201-PA (Fragment)	AaeL_AAEL007201	1001	metallopeptidase activity; zinc ion binding	metallopeptidase activity	metallopeptidase activity; zinc ion binding		GO:0008237; GO:0008270								17510324		IPR024571;IPR001930;IPR014782;	2092069	AaeL_AAEL007201	AaeL_AAEL007201
108877327	108877327	EAT41552.1	cytochrome P450 [Aedes aegypti]	Q174P6	Q174P6_AEDAE	unreviewed	AAEL006827-PA	CYP12F8 AaeL_AAEL006827	510	heme binding; iron ion binding; monooxygenase activity; oxidoreductase activity, acting on paired donors, with incorporation or reduction of molecular oxygen	monooxygenase activity; oxidoreductase activity, acting on paired donors, with incorporation or reduction of molecular oxygen	heme binding; iron ion binding; monooxygenase activity; oxidoreductase activity, acting on paired donors, with incorporation or reduction of molecular oxygen		GO:0020037; GO:0005506; GO:0004497; GO:0016705						Cytochrome P450 family		17510324	7159.AAEL006827-PA;	IPR001128;IPR017972;IPR002401;	2105305	AaeL_AAEL006827	AaeL_AAEL006827
108877604	108877604	EAT41829.1	calcium-transporting atpase sarcoplasmic/endoplasmic reticulum type (calcium pump) [Aedes aegypti]	Q175R3	Q175R3_AEDAE	unreviewed	Calcium-transporting ATPase (EC 3.6.3.8)	AaeL_AAEL006582	1019	ATP binding; calcium-transporting ATPase activity; integral component of membrane; metal ion binding	calcium-transporting ATPase activity	ATP binding; calcium-transporting ATPase activity; metal ion binding	integral component of membrane	GO:0005524; GO:0005388; GO:0016021; GO:0046872						Cation transport ATPase (P-type) (TC 3.A.3) family		17510324		IPR005782;IPR006068;IPR004014;IPR023299;IPR018303;IPR023298;IPR008250;IPR001757;IPR023214;	2091519	AaeL_AAEL006582	AaeL_AAEL006582
108877814	108877814	EAT42039.1	ribose-phosphate pyrophosphokinase 1,2 [Aedes aegypti]	Q176H6	Q176H6_AEDAE	unreviewed	AAEL006363-PA (AAEL006363-PB)	AaeL_AAEL006363	355	magnesium ion binding; nucleotide biosynthetic process; ribose phosphate diphosphokinase activity	nucleotide biosynthetic process; ribose phosphate diphosphokinase activity	magnesium ion binding; ribose phosphate diphosphokinase activity		GO:0000287; GO:0009165; GO:0004749								17510324;	7159.AAEL006363-PB;	IPR029099;IPR029057;IPR005946;	2096733	AaeL_AAEL006363	AaeL_AAEL006363
108877829	108877829	EAT42054.1	mitochondrial solute carrier [Aedes aegypti]	Q176G2	Q176G2_AEDAE	unreviewed	AAEL006362-PA	AaeL_AAEL006362	681	calcium ion binding; integral component of membrane; transmembrane transport	transmembrane transport	calcium ion binding	integral component of membrane	GO:0005509; GO:0016021; GO:0055085						Mitochondrial carrier (TC 2.A.29) family		17510324	7159.AAEL006362-PA;	IPR011992;IPR018247;IPR002048;IPR002067;IPR018108;IPR023395;	2113847	AaeL_AAEL006362	AaeL_AAEL006362
108877881	108877881	EAT42106.1	acetyl-coa carboxylase [Aedes aegypti]	Q176P0	Q176P0_AEDAE	unreviewed	AAEL006307-PA	AaeL_AAEL006307	2529	acetyl-CoA carboxylase activity; ATP binding; biotin carboxylase activity; fatty acid biosynthetic process; metal ion binding	acetyl-CoA carboxylase activity; biotin carboxylase activity; fatty acid biosynthetic process	acetyl-CoA carboxylase activity; ATP binding; biotin carboxylase activity; metal ion binding		GO:0005524; GO:0003989; GO:0004075; GO:0006633; GO:0046872								17510324	7159.AAEL006307-PA;	IPR013537;IPR011761;IPR013815;IPR013816;IPR001882;IPR011764;IPR005482;IPR000089;IPR005481;IPR000022;IPR005479;IPR029045;IPR011763;IPR011762;IPR016185;IPR011054;IPR011053;IPR005334;	2091871	AaeL_AAEL006307	AaeL_AAEL006307
108877934	108877932	EAT42157.1	superoxide dismutase [Aedes aegypti]	Q176T4	Q176T4_AEDAE	unreviewed	Superoxide dismutase [Cu-Zn] (EC 1.15.1.1)	CUSOD2 AaeL_AAEL006271	207	metal ion binding; superoxide dismutase activity	superoxide dismutase activity	metal ion binding; superoxide dismutase activity		GO:0046872; GO:0004784						Cu-Zn superoxide dismutase family		17510324	7159.AAEL006271-PB;	IPR018152;IPR001424;	2113359	AaeL_AAEL006271	AaeL_AAEL006271
108878159	108878159	EAT42384.1	endoplasmic reticulum mannosyl-oligosaccharide 1,2-alpha-mannosidase [Aedes aegypti]	Q177N4	Q177N4_AEDAE	unreviewed	alpha-1,2-Mannosidase (EC 3.2.1.-)	AaeL_AAEL006074	602	calcium ion binding; mannosyl-oligosaccharide 1,2-alpha-mannosidase activity; membrane	mannosyl-oligosaccharide 1,2-alpha-mannosidase activity	calcium ion binding; mannosyl-oligosaccharide 1,2-alpha-mannosidase activity	membrane	GO:0005509; GO:0004571; GO:0016020						Glycosyl hydrolase 47 family		17510324	7159.AAEL006074-PA;	IPR001382;	2111189	AaeL_AAEL006074	AaeL_AAEL006074
108878169	108878169	EAT42394.1	nuclear protein localization [Aedes aegypti]	Q177R9	Q177R9_AEDAE	unreviewed	AAEL006056-PA	AaeL_AAEL006056	619	zinc ion binding		zinc ion binding		GO:0008270								17510324	7159.AAEL006056-PA;	IPR007717;IPR024682;IPR007716;IPR016563;IPR029071;IPR001876;	2091904	AaeL_AAEL006056	AaeL_AAEL006056
108878317	108878317	EAT42542.1	ubiquitin-protein ligase [Aedes aegypti]	Q178F7	Q178F7_AEDAE	unreviewed	AAEL005930-PA	AaeL_AAEL005930	2833	ligase activity; RNA binding; ubiquitin-protein transferase activity; zinc ion binding	ligase activity; ubiquitin-protein transferase activity	ligase activity; RNA binding; ubiquitin-protein transferase activity; zinc ion binding		GO:0003723; GO:0016874; GO:0004842; GO:0008270								17510324	7159.AAEL005930-PA;	IPR024725;IPR000569;IPR002004;IPR009091;IPR015940;IPR003126;IPR013993;	2090371	AaeL_AAEL005930	AaeL_AAEL005930
108878359	108878359	EAT42584.1	programmed cell death protein [Aedes aegypti]	Q0IFB0	Q0IFB0_AEDAE	unreviewed	AAEL005910-PA	AaeL_AAEL005910	174	calcium ion binding		calcium ion binding		GO:0005509								17510324	7159.AAEL005910-PA;	IPR011992;IPR018247;IPR002048;	2104254	AaeL_AAEL005910	AaeL_AAEL005910
108878396	108878396	EAT42621.1	flap endonuclease-1 [Aedes aegypti]	Q178M1	FEN1_AEDAE	reviewed	Flap endonuclease 1 (FEN-1) (EC 3.1.-.-) (Flap structure-specific endonuclease 1)	Fen1 AaeL_AAEL005870	380	5'-3' exonuclease activity; 5'-flap endonuclease activity; base-excision repair; DNA binding; DNA replication, removal of RNA primer; magnesium ion binding; mitochondrion; nucleus	5'-3' exonuclease activity; 5'-flap endonuclease activity; base-excision repair; DNA replication, removal of RNA primer	5'-3' exonuclease activity; 5'-flap endonuclease activity; DNA binding; magnesium ion binding	mitochondrion; nucleus	GO:0008409; GO:0017108; GO:0003677; GO:0043137; GO:0006284; GO:0000287; GO:0005739; GO:0005634					SUBCELLULAR LOCATION: Nucleus, nucleolus {ECO:0000255|HAMAP-Rule:MF_03140}. Nucleus, nucleoplasm {ECO:0000255|HAMAP-Rule:MF_03140}. Mitochondrion {ECO:0000255|HAMAP-Rule:MF_03140}. Note=Resides mostly in the nucleoli and relocalizes to the nucleoplasm upon DNA damage. {ECO:0000255|HAMAP-Rule:MF_03140}.	XPG/RAD2 endonuclease family, FEN1 subfamily	metal 34 34 Magnesium 1. {ECO:0000255|HAMAP-Rule:MF_03140}.; metal 86 86 Magnesium 1. {ECO:0000255|HAMAP-Rule:MF_03140}.; metal 158 158 Magnesium 1. {ECO:0000255|HAMAP-Rule:MF_03140}.; metal 160 160 Magnesium 1. {ECO:0000255|HAMAP-Rule:MF_03140}.; metal 179 179 Magnesium 2. {ECO:0000255|HAMAP-Rule:MF_03140}.; metal 181 181 Magnesium 2. {ECO:0000255|HAMAP-Rule:MF_03140}.; metal 233 233 Magnesium 2…	17510324	7159.AAEL005870-PA;	IPR020045;IPR023426;IPR008918;IPR029060;IPR006086;IPR019974;IPR006085;	2084166	AaeL_AAEL005870	AaeL_AAEL005870
108878492	108878492	EAT42717.1	malic enzyme [Aedes aegypti]	Q178T5	Q178T5_AEDAE	unreviewed	Malic enzyme	AaeL_AAEL005790	660	malate dehydrogenase (decarboxylating) (NAD+) activity; malate metabolic process; metal ion binding; NAD binding	malate dehydrogenase (decarboxylating) (NAD+) activity; malate metabolic process	malate dehydrogenase (decarboxylating) (NAD+) activity; metal ion binding; NAD binding		GO:0051287; GO:0004471; GO:0006108; GO:0046872						Malic enzymes family	metal 342 342 Divalent metal cation. {ECO:0000256|PIRSR:PIRSR000106-3}.; metal 343 343 Divalent metal cation. {ECO:0000256|PIRSR:PIRSR000106-3}.; metal 366 366 Divalent metal cation. {ECO:0000256|PIRSR:PIRSR000106-3}.	17510324		IPR015884;IPR012301;IPR012302;IPR001891;IPR016040;	2083581	AaeL_AAEL005790	AaeL_AAEL005790
108878513	108878513	EAT42738.1	lysosomal alpha-mannosidase (mannosidase alpha class 2b member 1) [Aedes aegypti]	Q178W1	Q178W1_AEDAE	unreviewed	Alpha-mannosidase (EC 3.2.1.-)	AaeL_AAEL005749	1008	alpha-mannosidase activity; carbohydrate binding; mannose metabolic process; zinc ion binding	alpha-mannosidase activity; mannose metabolic process	alpha-mannosidase activity; carbohydrate binding; zinc ion binding		GO:0004559; GO:0030246; GO:0006013; GO:0008270						Glycosyl hydrolase 38 family		17510324	7159.AAEL005749-PA;	IPR011013;IPR011330;IPR013780;IPR027291;IPR011682;IPR015341;IPR000602;IPR028995;	2108655	AaeL_AAEL005749	AaeL_AAEL005749
108878514	108878514	EAT42739.1	lysosomal alpha-mannosidase (mannosidase alpha class 2b member 1) [Aedes aegypti]	Q178W0	Q178W0_AEDAE	unreviewed	Alpha-mannosidase (EC 3.2.1.-)	AaeL_AAEL005752	959	alpha-mannosidase activity; carbohydrate binding; mannose metabolic process; zinc ion binding	alpha-mannosidase activity; mannose metabolic process	alpha-mannosidase activity; carbohydrate binding; zinc ion binding		GO:0004559; GO:0030246; GO:0006013; GO:0008270						Glycosyl hydrolase 38 family		17510324	7159.AAEL005752-PA;	IPR011013;IPR011330;IPR013780;IPR027291;IPR011682;IPR015341;IPR000602;IPR028995;	2093683	AaeL_AAEL005752	AaeL_AAEL005752
108878515	108878515	EAT42740.1	lysosomal alpha-mannosidase (mannosidase alpha class 2b member 1) [Aedes aegypti]	Q178V9	Q178V9_AEDAE	unreviewed	Alpha-mannosidase (EC 3.2.1.-) (Fragment)	AaeL_AAEL005763	997	alpha-mannosidase activity; carbohydrate binding; mannose metabolic process; zinc ion binding	alpha-mannosidase activity; mannose metabolic process	alpha-mannosidase activity; carbohydrate binding; zinc ion binding		GO:0004559; GO:0030246; GO:0006013; GO:0008270						Glycosyl hydrolase 38 family		17510324	7159.AAEL005763-PA;	IPR011013;IPR011330;IPR013780;IPR027291;IPR011682;IPR015341;IPR000602;IPR028995;	2090602	AaeL_AAEL005763	AaeL_AAEL005763
108878711	108878711	EAT42936.1	plasma membrane calcium-transporting atpase 3 (pmca3) (plasma membrane calcium pump isoform 3) (plasma membrane calcium atpase isoform 3) [Aedes aegypti]	Q179M3	Q179M3_AEDAE	unreviewed	Calcium-transporting ATPase (EC 3.6.3.8)	AaeL_AAEL005561	1062	ATP binding; calcium-transporting ATPase activity; integral component of membrane; metal ion binding	calcium-transporting ATPase activity	ATP binding; calcium-transporting ATPase activity; metal ion binding	integral component of membrane	GO:0005524; GO:0005388; GO:0016021; GO:0046872						Cation transport ATPase (P-type) (TC 3.A.3) family		17510324	7159.AAEL005561-PA;	IPR006408;IPR006068;IPR004014;IPR018303;IPR023298;IPR008250;IPR001757;IPR023214;	2095173	AaeL_AAEL005561	AaeL_AAEL005561
108878788	108878788	EAT43013.1	NADH-ubiquinone oxidoreductase 24 kda subunit [Aedes aegypti]	Q1HRL6	Q1HRL6_AEDAE	unreviewed	AAEL005508-PA (NADH:ubiquinone oxidoreductase NDUFV2/24 kDa subunit)	AaeL_AAEL005508	240	2 iron, 2 sulfur cluster binding; metal ion binding; oxidoreductase activity	oxidoreductase activity	2 iron, 2 sulfur cluster binding; metal ion binding; oxidoreductase activity		GO:0051537; GO:0046872; GO:0016491							metal 126 126 iron-sulfur (2Fe-2S). {ECO:0000256|PIRSR:PIRSR000216-1}.; metal 131 131 iron-sulfur (2Fe-2S). {ECO:0000256|PIRSR:PIRSR000216-1}.; metal 167 167 iron-sulfur (2Fe-2S). {ECO:0000256|PIRSR:PIRSR000216-1}.; metal 171 171 iron-sulfur (2Fe-2S). {ECO:0000256|PIRSR:PIRSR000216-1}.	17204158; 17510324;	7159.AAEL005508-PA;	IPR002023;IPR012336;	2104643	AaeL_AAEL005508	AaeL_AAEL005508
108878872	403182712	EJY57583.1	mitochondrial processing peptidase beta subunit [Aedes aegypti]	Q17A09	Q17A09_AEDAE	unreviewed	AAEL005435-PA (AAEL005435-PB)	AaeL_AAEL005435	473	metal ion binding; metalloendopeptidase activity	metalloendopeptidase activity	metal ion binding; metalloendopeptidase activity		GO:0046872; GO:0004222						Peptidase M16 family		17510324;	7159.AAEL005435-PB;	IPR011249;IPR011237;IPR011765;IPR001431;IPR007863;	2091022	AaeL_AAEL005435	AaeL_AAEL005435
108878883	108878883	EAT43108.1	ferrochelatase [Aedes aegypti]	Q17A56	Q17A56_AEDAE	unreviewed	Ferrochelatase (EC 4.99.1.1)	AaeL_AAEL005415	391	ferrochelatase activity; heme biosynthetic process	ferrochelatase activity; heme biosynthetic process	ferrochelatase activity		GO:0004325; GO:0006783				PATHWAY: Porphyrin-containing compound metabolism; protoheme biosynthesis; protoheme from protoporphyrin-IX: step 1/1. {ECO:0000256|RuleBase:RU000607}.		Ferrochelatase family		17510324	7159.AAEL005415-PA;	IPR001015;IPR019772;	2103523	AaeL_AAEL005415	AaeL_AAEL005415
108878886	108878886	EAT43111.1	annexin x [Aedes aegypti]	Q17A53	Q17A53_AEDAE	unreviewed	Annexin	AaeL_AAEL005417	321	calcium-dependent phospholipid binding; calcium ion binding		calcium-dependent phospholipid binding; calcium ion binding		GO:0005509; GO:0005544						Annexin family		17510324	7159.AAEL005417-PA;	IPR001464;IPR018502;IPR018252;	2102337	AaeL_AAEL005417	AaeL_AAEL005417
108878887	108878887	EAT43112.1	annexin x [Aedes aegypti]	Q17A52	Q17A52_AEDAE	unreviewed	Annexin	AaeL_AAEL005426	321	calcium-dependent phospholipid binding; calcium ion binding		calcium-dependent phospholipid binding; calcium ion binding		GO:0005509; GO:0005544						Annexin family		17510324	7159.AAEL005426-PA;	IPR001464;IPR018502;IPR018252;	2088213	AaeL_AAEL005426	AaeL_AAEL005426
108878889	108878889	EAT43114.1	annexin x [Aedes aegypti]	Q17A50	Q17A50_AEDAE	unreviewed	Annexin	AaeL_AAEL005408	321	calcium-dependent phospholipid binding; calcium ion binding		calcium-dependent phospholipid binding; calcium ion binding		GO:0005509; GO:0005544						Annexin family		17510324	7159.AAEL005408-PA;	IPR001464;IPR018502;IPR018252;	2103559	AaeL_AAEL005408	AaeL_AAEL005408
108878892	108878892	EAT43117.1	annexin x [Aedes aegypti]	Q17A49	Q17A49_AEDAE	unreviewed	Annexin	AaeL_AAEL005407	321	calcium-dependent phospholipid binding; calcium ion binding		calcium-dependent phospholipid binding; calcium ion binding		GO:0005509; GO:0005544						Annexin family		17510324		IPR001464;IPR018502;IPR018252;	2091002	AaeL_AAEL005407	AaeL_AAEL005407
108879068	108879068	EAT43293.1	ubiquinol-cytochrome c reductase complex core protein [Aedes aegypti]	Q17AK0	Q17AK0_AEDAE	unreviewed	AAEL005269-PA (AAEL005269-PB) (AAEL005269-PC)	AaeL_AAEL005269	441	catalytic activity; metal ion binding	catalytic activity	catalytic activity; metal ion binding		GO:0003824; GO:0046872						Peptidase M16 family		17510324;	7159.AAEL005269-PA;	IPR011249;IPR011237;IPR011765;IPR007863;	2105346	AaeL_AAEL005269	AaeL_AAEL005269
108879168	108879168	EAT43393.1	chaperone protein dnaj [Aedes aegypti]	Q17AX7	Q17AX7_AEDAE	unreviewed	AAEL005165-PA (AAEL005165-PB) (AAEL005165-PC)	AaeL_AAEL005165	376	ATP binding; metal ion binding; protein folding; response to heat	protein folding; response to heat	ATP binding; metal ion binding		GO:0005524; GO:0046872; GO:0006457; GO:0009408								17510324;		IPR012724;IPR002939;IPR001623;IPR018253;IPR008971;IPR001305;	2111164	AaeL_AAEL005165	AaeL_AAEL005165
108879365	108879365	EAT43590.1	Sec24B protein, putative [Aedes aegypti]	Q17BF4	Q17BF4_AEDAE	unreviewed	AAEL004977-PA	AaeL_AAEL004977	1097	COPII vesicle coat; ER to Golgi vesicle-mediated transport; intracellular protein transport; zinc ion binding	ER to Golgi vesicle-mediated transport; intracellular protein transport	zinc ion binding	COPII vesicle coat	GO:0030127; GO:0006888; GO:0006886; GO:0008270								17510324	7159.AAEL004977-PA;	IPR029006;IPR007123;IPR006900;IPR006896;IPR012990;IPR002035;IPR006895;	2110640	AaeL_AAEL004977	AaeL_AAEL004977
108879511	108879511	EAT43736.1	acireductone dioxygenase [Aedes aegypti]	Q0IFH8	Q0IFH8_AEDAE	unreviewed	1,2-dihydroxy-3-keto-5-methylthiopentene dioxygenase (EC 1.13.11.54) (Acireductone dioxygenase (Fe(2+)-requiring))	AaeL_AAEL004860	183	acireductone dioxygenase [iron(II)-requiring] activity; cytoplasm; iron ion binding; L-methionine biosynthetic process from methylthioadenosine; nucleus	acireductone dioxygenase [iron(II)-requiring] activity; L-methionine biosynthetic process from methylthioadenosine	acireductone dioxygenase [iron(II)-requiring] activity; iron ion binding	cytoplasm; nucleus	GO:0019509; GO:0010309; GO:0005737; GO:0005506; GO:0005634				PATHWAY: Amino-acid biosynthesis; L-methionine biosynthesis via salvage pathway; L-methionine from S-methyl-5-thio-alpha-D-ribose 1-phosphate: step 5/6. {ECO:0000256|HAMAP-Rule:MF_03154, ECO:0000256|SAAS:SAAS00003708}.	SUBCELLULAR LOCATION: Cytoplasm {ECO:0000256|HAMAP-Rule:MF_03154}. Nucleus {ECO:0000256|HAMAP-Rule:MF_03154}.	Acireductone dioxygenase (ARD) family	metal 89 89 iron or nickel. {ECO:0000256|HAMAP-Rule:MF_03154}.; metal 91 91 iron or nickel. {ECO:0000256|HAMAP-Rule:MF_03154}.; metal 95 95 iron or nickel. {ECO:0000256|HAMAP-Rule:MF_03154}.; metal 135 135 iron or nickel. {ECO:0000256|HAMAP-Rule:MF_03154}.	17510324	7159.AAEL004860-PA;	IPR004313;IPR027496;IPR014710;IPR011051;	2101138	AaeL_AAEL004860	AaeL_AAEL004860
108879603	108879603	EAT43828.1	methionine aminopeptidase [Aedes aegypti]	Q17BZ1	Q17BZ1_AEDAE	unreviewed	Methionine aminopeptidase 2 (MAP 2) (MetAP 2) (EC 3.4.11.18) (Peptidase M)	AaeL_AAEL004738	499	cytoplasm; metal ion binding; metalloaminopeptidase activity; protein initiator methionine removal	metalloaminopeptidase activity; protein initiator methionine removal	metal ion binding; metalloaminopeptidase activity	cytoplasm	GO:0005737; GO:0046872; GO:0070006; GO:0070084					SUBCELLULAR LOCATION: Cytoplasm {ECO:0000256|HAMAP-Rule:MF_03175, ECO:0000256|SAAS:SAAS00131646}.	Peptidase M24A family; Peptidase M24A family, Methionine aminopeptidase eukaryotic type 2 subfamily	metal 272 272 Divalent metal cation 1. {ECO:0000256|HAMAP-Rule:MF_03175}.; metal 283 283 Divalent metal cation 1. {ECO:0000256|HAMAP-Rule:MF_03175}.; metal 283 283 Divalent metal cation 2; catalytic. {ECO:0000256|HAMAP-Rule:MF_03175}.; metal 352 352 Divalent metal cation 2; catalytic; via tele nitrogen. {ECO:0000256|HAMAP-Rule:MF_03175}.; metal 385 385 Divalent metal cation 2; catalytic. {ECO:000…	17510324	7159.AAEL004738-PA;	IPR001714;IPR000994;IPR002468;IPR011991;	2086793	AaeL_AAEL004738	AaeL_AAEL004738
108879755	108879755	EAT43980.1	phenylalanyl-tRNA synthetase beta chain [Aedes aegypti]	Q17C95	Q17C95_AEDAE	unreviewed	AAEL004613-PA	AaeL_AAEL004613	590	ATP binding; cytoplasm; magnesium ion binding; phenylalanine-tRNA ligase activity; phenylalanyl-tRNA aminoacylation; RNA binding	phenylalanine-tRNA ligase activity; phenylalanyl-tRNA aminoacylation	ATP binding; magnesium ion binding; phenylalanine-tRNA ligase activity; RNA binding	cytoplasm	GO:0005524; GO:0003723; GO:0005737; GO:0000287; GO:0004826; GO:0006432								17510324	7159.AAEL004613-PA;	IPR005146;IPR009061;IPR004531;IPR020825;IPR005147;	2085650	AaeL_AAEL004613	AaeL_AAEL004613
108879843	108879843	EAT44068.1	n-acetylgalactosaminyltransferase [Aedes aegypti]	Q17CM9	Q17CM9_AEDAE	unreviewed	AAEL004538-PA	AaeL_AAEL004538	596	carbohydrate binding; Golgi apparatus; integral component of membrane; metal ion binding; protein glycosylation; transferase activity, transferring glycosyl groups	protein glycosylation; transferase activity, transferring glycosyl groups	carbohydrate binding; metal ion binding; transferase activity, transferring glycosyl groups	Golgi apparatus; integral component of membrane	GO:0005794; GO:0030246; GO:0016021; GO:0046872; GO:0006486; GO:0016757				PATHWAY: Protein modification; protein glycosylation. {ECO:0000256|SAAS:SAAS00130909}.				17510324	7159.AAEL004538-PA;	IPR001173;IPR029044;IPR000772;	2113408	AaeL_AAEL004538	AaeL_AAEL004538
108879892	108879892	EAT44117.1	s-adenosylmethionine synthetase [Aedes aegypti]	Q0IFM6	Q0IFM6_AEDAE	unreviewed	S-adenosylmethionine synthase (EC 2.5.1.6)	AaeL_AAEL004501	404	ATP binding; metal ion binding; methionine adenosyltransferase activity; one-carbon metabolic process; S-adenosylmethionine biosynthetic process	methionine adenosyltransferase activity; one-carbon metabolic process; S-adenosylmethionine biosynthetic process	ATP binding; metal ion binding; methionine adenosyltransferase activity		GO:0005524; GO:0006556; GO:0046872; GO:0004478; GO:0006730				PATHWAY: Amino-acid biosynthesis; S-adenosyl-L-methionine biosynthesis; S-adenosyl-L-methionine from L-methionine: step 1/1. {ECO:0000256|RuleBase:RU000541}.		AdoMet synthase family		17510324	7159.AAEL004501-PA;	IPR022631;IPR022630;IPR022629;IPR022628;IPR002133;IPR022636;	2096177	AaeL_AAEL004501	AaeL_AAEL004501
108879914	108879914	EAT44139.1	cytochrome b5, putative [Aedes aegypti]	Q17CQ7	Q17CQ7_AEDAE	unreviewed	AAEL004450-PB	AaeL_AAEL004450	119	heme binding		heme binding		GO:0020037						Cytochrome b5 family		17510324	7159.AAEL004450-PB;	IPR001199;	2111253	AaeL_AAEL004450	AaeL_AAEL004450
108879991	403182638	EAT44216.2	peroxinectin [Aedes aegypti]	Q17CY9	Q17CY9_AEDAE	unreviewed	AAEL004401-PA (Fragment)	HPX7 AaeL_AAEL004401	744	eggshell chorion assembly; heme binding; peroxidase activity; response to oxidative stress	eggshell chorion assembly; peroxidase activity; response to oxidative stress	heme binding; peroxidase activity		GO:0007306; GO:0020037; GO:0004601; GO:0006979								17510324	7159.AAEL004401-PA;	IPR010255;IPR019791;IPR029590;	2107800	AaeL_AAEL004401	AaeL_AAEL004401
108879992	403182639	EAT44218.2	hypothetical protein AaeL_AAEL004390 [Aedes aegypti]	Q17CY7	Q17CY7_AEDAE	unreviewed	AAEL004390-PA	AaeL_AAEL004390	788	eggshell chorion assembly; heme binding; peroxidase activity; response to oxidative stress	eggshell chorion assembly; peroxidase activity; response to oxidative stress	heme binding; peroxidase activity		GO:0007306; GO:0020037; GO:0004601; GO:0006979								17510324	7159.AAEL004390-PA;	IPR010255;IPR019791;IPR029590;		AaeL_AAEL004390
108879993	403182639	EAT44218.2	peroxinectin [Aedes aegypti]	Q17CY7	Q17CY7_AEDAE	unreviewed	AAEL004390-PA	HPX8B AaeL_AAEL004390	788	eggshell chorion assembly; heme binding; peroxidase activity; response to oxidative stress	eggshell chorion assembly; peroxidase activity; response to oxidative stress	heme binding; peroxidase activity		GO:0007306; GO:0020037; GO:0004601; GO:0006979								17510324	7159.AAEL004390-PA;	IPR010255;IPR019791;IPR029590;	2105413	AaeL_AAEL004390	AaeL_AAEL004390
108879994	108879994	EAT44219.1	peroxinectin [Aedes aegypti]	P82600	PERC_AEDAE	reviewed	Chorion peroxidase (EC 1.11.1.7)	pxt AaeL_AAEL004386	790	eggshell chorion assembly; extracellular region; heme binding; hydrogen peroxide catabolic process; hydrogen peroxide metabolic process; metal ion binding; peroxidase activity	eggshell chorion assembly; hydrogen peroxide catabolic process; hydrogen peroxide metabolic process; peroxidase activity	heme binding; metal ion binding; peroxidase activity	extracellular region	GO:0007306; GO:0005576; GO:0020037; GO:0042744; GO:0042743; GO:0046872; GO:0004601		INDUCTION: Expression levels increase 24 hours following blood feeding. Peak peroxidase activity is reached at 36-48 hours after a blood-meal. {ECO:0000269|PubMed:8900599}.			SUBCELLULAR LOCATION: Secreted. Note=In the chorion layer of the mature eggs.	Peroxidase family, XPO subfamily	metal 551 551 iron (heme axial ligand). {ECO:0000255|PROSITE-ProRule:PRU00298}.	15522615; 17510324; 10871050; 16150691; 16131661; 8900599		IPR010255;IPR019791;IPR029590;	2091458	AaeL_AAEL004386	AaeL_AAEL004386
108880166	108880166	EAT44391.1	conserved hypothetical protein [Aedes aegypti]	Q17DE6	Q17DE6_AEDAE	unreviewed	AAEL004234-PA	AaeL_AAEL004234	132	2 iron, 2 sulfur cluster binding; intracellular membrane-bounded organelle		2 iron, 2 sulfur cluster binding	intracellular membrane-bounded organelle	GO:0051537; GO:0043231								17510324	7159.AAEL004234-PA;	IPR018967;IPR006622;IPR019610;	2097137	AaeL_AAEL004234	AaeL_AAEL004234
108880218	108880218	EAT44443.1	ribose-phosphate pyrophosphokinase 1, putative [Aedes aegypti]	Q0IFT8	Q0IFT8_AEDAE	unreviewed	AAEL004178-PB	AaeL_AAEL004178	354	magnesium ion binding; nucleotide biosynthetic process; ribonucleoside monophosphate biosynthetic process; ribose phosphate diphosphokinase activity	nucleotide biosynthetic process; ribonucleoside monophosphate biosynthetic process; ribose phosphate diphosphokinase activity	magnesium ion binding; ribose phosphate diphosphokinase activity		GO:0000287; GO:0009165; GO:0009156; GO:0004749								17510324	7159.AAEL004178-PA;	IPR000842;IPR029099;IPR029057;IPR005946;	2083445	AaeL_AAEL004178	AaeL_AAEL004178
108880244	108880244	EAT44469.1	conserved hypothetical protein [Aedes aegypti]	Q0IFR6	Q0IFR6_AEDAE	unreviewed	AAEL004183-PA	AaeL_AAEL004183	422	metal ion binding		metal ion binding		GO:0046872								17510324		IPR002110;IPR020683;IPR002893;	2093966	AaeL_AAEL004183	AaeL_AAEL004183
108880248	108880248	EAT44473.1	membrane associated progesterone receptor [Aedes aegypti]	Q0IFR2	Q0IFR2_AEDAE	unreviewed	AAEL004195-PA	AaeL_AAEL004195	264	heme binding		heme binding		GO:0020037								17510324	7159.AAEL004195-PA;	IPR001199;	2084300	AaeL_AAEL004195	AaeL_AAEL004195
108880359	108880359	EAT44584.1	ubiquitin-activating enzyme E1 [Aedes aegypti]	Q17DT0	UBA5_AEDAE	reviewed	Ubiquitin-like modifier-activating enzyme 5 (Ubiquitin-activating enzyme 5)	AaeL_AAEL004076	397	ATP binding; catalytic activity; metal ion binding	catalytic activity	ATP binding; catalytic activity; metal ion binding		GO:0005524; GO:0003824; GO:0046872						Ubiquitin-activating E1 family, UBA5 subfamily	metal 219 219 Zinc. {ECO:0000250}.; metal 222 222 Zinc. {ECO:0000250}.; metal 296 296 Zinc. {ECO:0000250}.; metal 301 301 Zinc. {ECO:0000250}.	17510324	7159.AAEL004076-PA;	IPR029752;IPR009036;IPR016040;IPR000594;	2094058	AaeL_AAEL004076	AaeL_AAEL004076
108880360	108880360	EAT44585.1	cytochrome P450 [Aedes aegypti]	Q17DS9	Q17DS9_AEDAE	unreviewed	AAEL004054-PA	CYP4G36 AaeL_AAEL004054	566	heme binding; iron ion binding; monooxygenase activity; oxidoreductase activity, acting on paired donors, with incorporation or reduction of molecular oxygen	monooxygenase activity; oxidoreductase activity, acting on paired donors, with incorporation or reduction of molecular oxygen	heme binding; iron ion binding; monooxygenase activity; oxidoreductase activity, acting on paired donors, with incorporation or reduction of molecular oxygen		GO:0020037; GO:0005506; GO:0004497; GO:0016705						Cytochrome P450 family		17510324	7159.AAEL004054-PA;	IPR001128;IPR017972;IPR002401;	2116061	AaeL_AAEL004054	AaeL_AAEL004054
108880479	108880479	EAT44704.1	calpain, putative [Aedes aegypti]	Q17E34	Q17E34_AEDAE	unreviewed	AAEL003952-PA	AaeL_AAEL003952	794	calcium-dependent cysteine-type endopeptidase activity; calcium ion binding; intracellular	calcium-dependent cysteine-type endopeptidase activity	calcium-dependent cysteine-type endopeptidase activity; calcium ion binding	intracellular	GO:0005509; GO:0004198; GO:0005622								17510324	7159.AAEL003952-PA;	IPR022684;IPR022682;IPR022683;IPR011992;IPR018247;IPR002048;IPR000169;IPR001300;	2086674	AaeL_AAEL003952	AaeL_AAEL003952
108880714	108880714	EAT44939.1	methionine aminopeptidase [Aedes aegypti]	Q0IFY5	Q0IFY5_AEDAE	unreviewed	Methionine aminopeptidase (EC 3.4.11.18)	AaeL_AAEL003769	304	aminopeptidase activity; metal ion binding; metalloexopeptidase activity	aminopeptidase activity; metalloexopeptidase activity	aminopeptidase activity; metal ion binding; metalloexopeptidase activity		GO:0004177; GO:0046872; GO:0008235						Peptidase M24A family		17510324		IPR001714;IPR000994;IPR002467;	2099826	AaeL_AAEL003769	AaeL_AAEL003769
108880755	108880755	EAT44980.1	aconitase, mitochondrial [Aedes aegypti]	Q17EL3	Q17EL3_AEDAE	unreviewed	AAEL003734-PA	AaeL_AAEL003734	803	4 iron, 4 sulfur cluster binding; aconitate hydratase activity; tricarboxylic acid cycle	aconitate hydratase activity; tricarboxylic acid cycle	4 iron, 4 sulfur cluster binding; aconitate hydratase activity		GO:0051539; GO:0003994; GO:0006099								17510324	7159.AAEL003734-PA;	IPR015931;IPR015937;IPR001030;IPR015928;IPR015932;IPR018136;IPR006248;IPR000573;	2085427	AaeL_AAEL003734	AaeL_AAEL003734
108880784	108880784	EAT45009.1	leukotriene a-4 hydrolase [Aedes aegypti]	Q17EU2	Q17EU2_AEDAE	unreviewed	Leukotriene A(4) hydrolase (LTA-4 hydrolase) (EC 3.3.2.6)	AaeL_AAEL003666	615	cytoplasm; leukotriene-A4 hydrolase activity; leukotriene biosynthetic process; metallopeptidase activity; zinc ion binding	leukotriene-A4 hydrolase activity; leukotriene biosynthetic process; metallopeptidase activity	leukotriene-A4 hydrolase activity; metallopeptidase activity; zinc ion binding	cytoplasm	GO:0005737; GO:0019370; GO:0004463; GO:0008237; GO:0008270				PATHWAY: Lipid metabolism; leukotriene B4 biosynthesis. {ECO:0000256|RuleBase:RU361141}.	SUBCELLULAR LOCATION: Cytoplasm {ECO:0000256|RuleBase:RU361141}.	Peptidase M1 family		17510324		IPR016024;IPR012777;IPR001930;IPR015211;IPR014782;	2095336	AaeL_AAEL003666	AaeL_AAEL003666
108880826	403182596	EJY57498.1	ubiquinol-cytochrome c reductase iron-sulfur subunit [Aedes aegypti]	J9HSC0	J9HSC0_AEDAE	unreviewed	Cytochrome b-c1 complex subunit Rieske, mitochondrial (EC 1.10.2.2)	AaeL_AAEL003675	240	2 iron, 2 sulfur cluster binding; metal ion binding; mitochondrion; respiratory chain; ubiquinol-cytochrome-c reductase activity	ubiquinol-cytochrome-c reductase activity	2 iron, 2 sulfur cluster binding; metal ion binding; ubiquinol-cytochrome-c reductase activity	mitochondrion; respiratory chain	GO:0051537; GO:0046872; GO:0005739; GO:0070469; GO:0008121					SUBCELLULAR LOCATION: Mitochondrion {ECO:0000256|RuleBase:RU004495}.			17510324		IPR017941;IPR014349;IPR005805;IPR006317;IPR004192;	2090557	AaeL_AAEL003675	AaeL_AAEL003675
108880827	108880827	EAT45052.1	ubiquinol-cytochrome c reductase iron-sulfur subunit [Aedes aegypti]	Q17EQ1	Q17EQ1_AEDAE	unreviewed	Cytochrome b-c1 complex subunit Rieske, mitochondrial (EC 1.10.2.2)	AaeL_AAEL003675	266	2 iron, 2 sulfur cluster binding; metal ion binding; mitochondrion; respiratory chain; ubiquinol-cytochrome-c reductase activity	ubiquinol-cytochrome-c reductase activity	2 iron, 2 sulfur cluster binding; metal ion binding; ubiquinol-cytochrome-c reductase activity	mitochondrion; respiratory chain	GO:0051537; GO:0046872; GO:0005739; GO:0070469; GO:0008121					SUBCELLULAR LOCATION: Mitochondrion {ECO:0000256|RuleBase:RU004495}.			17510324		IPR017941;IPR014349;IPR005805;IPR006317;IPR004192;		AaeL_AAEL003675
108880850	108880850	EAT45075.1	peroxinectin [Aedes aegypti]	Q17EY4	Q17EY4_AEDAE	unreviewed	AAEL003612-PA	AaeL_AAEL003612	397	eggshell chorion assembly; heme binding; peroxidase activity; response to oxidative stress	eggshell chorion assembly; peroxidase activity; response to oxidative stress	heme binding; peroxidase activity		GO:0007306; GO:0020037; GO:0004601; GO:0006979								17510324	7159.AAEL003612-PA;	IPR010255;IPR019791;IPR029590;	2107934	AaeL_AAEL003612	AaeL_AAEL003612
108880942	108880942	EAT45167.1	smap1 [Aedes aegypti]	Q0IG44	Q0IG44_AEDAE	unreviewed	AAEL003509-PA	AaeL_AAEL003509	469	ARF GTPase activator activity; regulation of ARF GTPase activity; zinc ion binding	ARF GTPase activator activity; regulation of ARF GTPase activity	ARF GTPase activator activity; zinc ion binding		GO:0008060; GO:0032312; GO:0008270								17510324	7159.AAEL003509-PA;	IPR001164;	2090193	AaeL_AAEL003509	AaeL_AAEL003509
108881103	108881103	EAT45328.1	conserved hypothetical protein [Aedes aegypti]	Q17FL5	Q17FL5_AEDAE	unreviewed	AAEL003385-PA	AaeL_AAEL003385	375	nucleic acid binding; zinc ion binding		nucleic acid binding; zinc ion binding		GO:0003676; GO:0008270								17510324	7159.AAEL003385-PA;	IPR007087;IPR015880;IPR022755;IPR003604;	2108371	AaeL_AAEL003385	AaeL_AAEL003385
108881160	108881160	EAT45385.1	protein phosphatase 2c [Aedes aegypti]	Q17FN9	Q17FN9_AEDAE	unreviewed	AAEL003326-PA	AaeL_AAEL003326 AaeL_AAEL801190	388	magnesium ion binding; manganese ion binding; protein dephosphorylation; protein serine/threonine phosphatase activity	protein dephosphorylation; protein serine/threonine phosphatase activity	magnesium ion binding; manganese ion binding; protein serine/threonine phosphatase activity		GO:0000287; GO:0030145; GO:0006470; GO:0004722						PP2C family		17510324	7159.AAEL003326-PA;	IPR001932;IPR012911;IPR000222;IPR015655;	2109727	AaeL_AAEL003326	AaeL_AAEL003326
108881172	108881172	EAT45397.1	nadph cytochrome P450 [Aedes aegypti]	Q17FM7	Q17FM7_AEDAE	unreviewed	NADPH--cytochrome P450 reductase (EC 1.6.2.4)	AaeL_AAEL003349	679	endoplasmic reticulum membrane; FMN binding; iron ion binding; NADPH-hemoprotein reductase activity	NADPH-hemoprotein reductase activity	FMN binding; iron ion binding; NADPH-hemoprotein reductase activity	endoplasmic reticulum membrane	GO:0010181; GO:0003958; GO:0005789; GO:0005506					SUBCELLULAR LOCATION: Endoplasmic reticulum membrane {ECO:0000256|PIRNR:PIRNR000208}.	Flavoprotein pyridine nucleotide cytochrome reductase family		17510324	7159.AAEL003349-PA;	IPR003097;IPR017927;IPR001094;IPR008254;IPR001709;IPR029039;IPR023173;IPR001433;IPR023208;IPR017938;	2108937	AaeL_AAEL003349	AaeL_AAEL003349
108881298	108881298	EAT45523.1	inorganic pyrophosphatase [Aedes aegypti]	Q17G61	Q17G61_AEDAE	unreviewed	AAEL003193-PA	AaeL_AAEL003193	376	cytoplasm; inorganic diphosphatase activity; magnesium ion binding; phosphate-containing compound metabolic process	inorganic diphosphatase activity; phosphate-containing compound metabolic process	inorganic diphosphatase activity; magnesium ion binding	cytoplasm	GO:0005737; GO:0004427; GO:0000287; GO:0006796								17510324		IPR008162;	2097281	AaeL_AAEL003193	AaeL_AAEL003193
108881523	108881523	EAT45748.1	2-deoxyglucose-6-phosphate phosphatase [Aedes aegypti]	Q17GH7	Q17GH7_AEDAE	unreviewed	AAEL003006-PA	AaeL_AAEL003006	577	hydrolase activity; nucleic acid binding; zinc ion binding	hydrolase activity	hydrolase activity; nucleic acid binding; zinc ion binding		GO:0016787; GO:0003676; GO:0008270								17510324	7159.AAEL003006-PA;	IPR023214;IPR006439;IPR001878;	2101408	AaeL_AAEL003006	AaeL_AAEL003006
108881564	108881564	EAT45789.1	leucyl aminopeptidase, putative [Aedes aegypti]	Q17GL0	Q17GL0_AEDAE	unreviewed	AAEL002978-PA	AaeL_AAEL002978	516	aminopeptidase activity; cytoplasm; manganese ion binding; metalloexopeptidase activity	aminopeptidase activity; metalloexopeptidase activity	aminopeptidase activity; manganese ion binding; metalloexopeptidase activity	cytoplasm	GO:0004177; GO:0005737; GO:0030145; GO:0008235								17510324	7159.AAEL002978-PA;	IPR011356;IPR000819;	2094513	AaeL_AAEL002978	AaeL_AAEL002978
108881643	108881643	EAT45868.1	wd-repeat protein [Aedes aegypti]	Q17GR9	CIAO1_AEDAE	reviewed	Probable cytosolic iron-sulfur protein assembly protein Ciao1	Ciao1 AaeL_AAEL002912	337	CIA complex; iron-sulfur cluster assembly	iron-sulfur cluster assembly		CIA complex	GO:0097361; GO:0016226						WD repeat CIA1 family		17510324	7159.AAEL002912-PA;	IPR028608;IPR020472;IPR015943;IPR001680;IPR019775;IPR017986;	2099845	AaeL_AAEL002912	AaeL_AAEL002912
108881741	108881741	EAT45966.1	zinc finger protein [Aedes aegypti]	Q17H47	Q17H47_AEDAE	unreviewed	AAEL002784-PA	AaeL_AAEL002784	457	zinc ion binding		zinc ion binding		GO:0008270								17510324	7159.AAEL002784-PA;	IPR004457;	2104658	AaeL_AAEL002784	AaeL_AAEL002784
108881993	108881993	EAT46218.1	myosin regulatory light chain 2 (mlc-2) [Aedes aegypti]	Q17HX1	Q17HX1_AEDAE	unreviewed	AAEL002572-PA	AaeL_AAEL002572	210	calcium ion binding		calcium ion binding		GO:0005509								17510324	7159.AAEL002572-PA;	IPR011992;IPR018247;IPR002048;	2090571	AaeL_AAEL002572	AaeL_AAEL002572
108882030	108882030	EAT46255.1	fimbrin/plastin [Aedes aegypti]	Q17HT7	Q17HT7_AEDAE	unreviewed	AAEL002539-PA	AaeL_AAEL002539	706	calcium ion binding		calcium ion binding		GO:0005509								17510324	7159.AAEL002539-PA;	IPR001589;IPR001715;IPR011992;IPR018247;IPR002048;	2110453	AaeL_AAEL002539	AaeL_AAEL002539
108882438	108882438	EAT46663.1	LCH2, secreted ferritin G subunit precursor, putative [Aedes aegypti]	Q17J46	Q17J46_AEDAE	unreviewed	Ferritin (EC 1.16.3.1)	AaeL_AAEL002158	216	cellular iron ion homeostasis; ferric iron binding; ferroxidase activity; iron ion transport	cellular iron ion homeostasis; ferroxidase activity; iron ion transport	ferric iron binding; ferroxidase activity		GO:0006879; GO:0008199; GO:0004322; GO:0006826						Ferritin family		17510324;	7159.AAEL002158-PB;	IPR001519;IPR009040;IPR009078;IPR012347;IPR008331;	2112545	AaeL_AAEL002158	AaeL_AAEL002158
108882534	108882534	EAT46759.1	mitochondrial processing peptidase alpha subunit [Aedes aegypti]	Q17JE4	Q17JE4_AEDAE	unreviewed	AAEL002068-PA	AaeL_AAEL002068	546	metal ion binding; metalloendopeptidase activity	metalloendopeptidase activity	metal ion binding; metalloendopeptidase activity		GO:0046872; GO:0004222						Peptidase M16 family		17510324	7159.AAEL002068-PA;	IPR011249;IPR011237;IPR011765;IPR001431;IPR007863;	2099506	AaeL_AAEL002068	AaeL_AAEL002068
108882552	108882552	EAT46777.1	cytochrome P450 [Aedes aegypti]	Q17JC7	Q17JC7_AEDAE	unreviewed	AAEL002046-PA	CYP6CB1 AaeL_AAEL002046	504	heme binding; iron ion binding; monooxygenase activity; oxidoreductase activity, acting on paired donors, with incorporation or reduction of molecular oxygen	monooxygenase activity; oxidoreductase activity, acting on paired donors, with incorporation or reduction of molecular oxygen	heme binding; iron ion binding; monooxygenase activity; oxidoreductase activity, acting on paired donors, with incorporation or reduction of molecular oxygen		GO:0020037; GO:0005506; GO:0004497; GO:0016705						Cytochrome P450 family		17510324		IPR001128;IPR017972;IPR002401;	2115184	AaeL_AAEL002046	AaeL_AAEL002046
108882709	108882709	EAT46934.1	four and a half lim domains [Aedes aegypti]	Q17JP0	Q17JP0_AEDAE	unreviewed	AAEL001946-PA	AaeL_AAEL001946	351	zinc ion binding		zinc ion binding		GO:0008270								17510324	7159.AAEL001946-PA;	IPR001781;	2102351	AaeL_AAEL001946	AaeL_AAEL001946
108882762	108882762	EAT46987.1	zinc carboxypeptidase [Aedes aegypti]	Q17K11	Q17K11_AEDAE	unreviewed	AAEL001863-PA	AaeL_AAEL001863	412	metallocarboxypeptidase activity; zinc ion binding	metallocarboxypeptidase activity	metallocarboxypeptidase activity; zinc ion binding		GO:0004181; GO:0008270								17510324		IPR000834;IPR003146;IPR009020;	2086625	AaeL_AAEL001863	AaeL_AAEL001863
108882996	108882996	EAT47221.1	enolase [Aedes aegypti]	Q17KK5	Q17KK5_AEDAE	unreviewed	AAEL001668-PA	AaeL_AAEL001668	433	glycolytic process; magnesium ion binding; phosphopyruvate hydratase activity; phosphopyruvate hydratase complex	glycolytic process; phosphopyruvate hydratase activity	magnesium ion binding; phosphopyruvate hydratase activity	phosphopyruvate hydratase complex	GO:0006096; GO:0000287; GO:0004634; GO:0000015								17510324	7159.AAEL001668-PA;	IPR000941;IPR020810;IPR029065;IPR020809;IPR020811;IPR029017;	2106927	AaeL_AAEL001668	AaeL_AAEL001668
108883076	108883076	EAT47301.1	glutamate carboxypeptidase [Aedes aegypti]	Q17KV3	Q17KV3_AEDAE	unreviewed	AAEL001588-PA	AaeL_AAEL001588	483	dipeptidase activity; metallopeptidase activity; tripeptidase activity	dipeptidase activity; metallopeptidase activity; tripeptidase activity	dipeptidase activity; metallopeptidase activity; tripeptidase activity		GO:0016805; GO:0008237; GO:0034701								17510324	7159.AAEL001588-PA;	IPR001261;IPR017153;IPR002933;IPR011650;	2115243	AaeL_AAEL001588	AaeL_AAEL001588
108883153	108883153	EAT47378.1	transcription elongation factor s-ii [Aedes aegypti]	Q17L48	Q17L48_AEDAE	unreviewed	AAEL001496-PA	AaeL_AAEL001496	303	DNA binding; nucleus; regulation of DNA-templated transcription, elongation; regulation of transcription from RNA polymerase II promoter; transcription, DNA-templated; zinc ion binding	regulation of DNA-templated transcription, elongation; regulation of transcription from RNA polymerase II promoter; transcription, DNA-templated	DNA binding; zinc ion binding	nucleus	GO:0003677; GO:0005634; GO:0032784; GO:0006357; GO:0006351; GO:0008270								17510324	7159.AAEL001496-PA;	IPR016492;IPR003617;IPR003618;IPR017923;IPR017890;IPR006289;IPR001222;	2112730	AaeL_AAEL001496	AaeL_AAEL001496
108883178	108883178	EAT47403.1	anamorsin, putative [Aedes aegypti]	Q17L24	DRE2_AEDAE	reviewed	Anamorsin homolog (Fe-S cluster assembly protein DRE2 homolog)	AaeL_AAEL001501	254	2 iron, 2 sulfur cluster binding; apoptotic process; electron carrier activity; iron-sulfur cluster assembly; metal ion binding; mitochondrial intermembrane space; negative regulation of apoptotic process	apoptotic process; iron-sulfur cluster assembly; negative regulation of apoptotic process	2 iron, 2 sulfur cluster binding; electron carrier activity; metal ion binding	mitochondrial intermembrane space	GO:0051537; GO:0006915; GO:0009055; GO:0016226; GO:0046872; GO:0005758; GO:0043066					SUBCELLULAR LOCATION: Cytoplasm {ECO:0000255|HAMAP-Rule:MF_03115}. Mitochondrion intermembrane space {ECO:0000255|HAMAP-Rule:MF_03115}.	Anamorsin family	metal 177 177 iron-sulfur (2Fe-2S). {ECO:0000255|HAMAP-Rule:MF_03115}.; metal 186 186 iron-sulfur (2Fe-2S). {ECO:0000255|HAMAP-Rule:MF_03115}.; metal 189 189 iron-sulfur (2Fe-2S). {ECO:0000255|HAMAP-Rule:MF_03115}.; metal 191 191 iron-sulfur (2Fe-2S). {ECO:0000255|HAMAP-Rule:MF_03115}.	17510324	7159.AAEL001501-PA;	IPR007785;IPR029063;	2084776	AaeL_AAEL001501	AaeL_AAEL001501
108883195	108883195	EAT47420.1	conserved hypothetical protein [Aedes aegypti]	Q17L75	Q17L75_AEDAE	unreviewed	AAEL001448-PA	AaeL_AAEL001448	521	calcium ion binding; transferase activity, transferring acyl groups	transferase activity, transferring acyl groups	calcium ion binding; transferase activity, transferring acyl groups		GO:0005509; GO:0016746								17510324	7159.AAEL001448-PA;	IPR011992;IPR002123;	2086517	AaeL_AAEL001448	AaeL_AAEL001448
108883218	108883218	EAT47443.1	protein phosphatase 2c gamma [Aedes aegypti]	Q17L52	Q17L52_AEDAE	unreviewed	AAEL001441-PA (Fragment)	AaeL_AAEL001441	404	metal ion binding; protein dephosphorylation; protein serine/threonine phosphatase activity	protein dephosphorylation; protein serine/threonine phosphatase activity	metal ion binding; protein serine/threonine phosphatase activity		GO:0046872; GO:0006470; GO:0004722						PP2C family		17510324	7159.AAEL001441-PA;	IPR001932;IPR000222;IPR015655;	2113376	AaeL_AAEL001441	AaeL_AAEL001441
108883257	108883257	EAT47482.1	ribonuclease [Aedes aegypti]	Q17L93	Q17L93_AEDAE	unreviewed	DIS3-like exonuclease 2 (EC 3.1.13.-)	AaeL_AAEL001397	1210	3'-5'-exoribonuclease activity; cytoplasmic mRNA processing body; miRNA catabolic process; nuclear-transcribed mRNA catabolic process, exonucleolytic, 3'-5'; polyuridylation-dependent mRNA catabolic process; RNA binding	3'-5'-exoribonuclease activity; miRNA catabolic process; nuclear-transcribed mRNA catabolic process, exonucleolytic, 3'-5'; polyuridylation-dependent mRNA catabolic process	3'-5'-exoribonuclease activity; RNA binding	cytoplasmic mRNA processing body	GO:0000175; GO:0003723; GO:0000932; GO:0010587; GO:0034427; GO:1990074					SUBCELLULAR LOCATION: Cytoplasm {ECO:0000256|HAMAP-Rule:MF_03045}. Cytoplasm, P-body {ECO:0000256|HAMAP-Rule:MF_03045}.	RNR ribonuclease family; RNR ribonuclease family, DIS3L2 subfamily	metal 681 681 Magnesium. {ECO:0000256|HAMAP-Rule:MF_03045}.; metal 690 690 Magnesium. {ECO:0000256|HAMAP-Rule:MF_03045}.	17510324	7159.AAEL001397-PA;	IPR028591;IPR012340;IPR022966;	2096583	AaeL_AAEL001397	AaeL_AAEL001397
108883434	108883434	EAT47659.1	merozoite surface protein, putative [Aedes aegypti]	Q16VW0	Q16VW0_AEDAE	unreviewed	AAEL001279-PB (AAEL009422-PF)	AaeL_AAEL001279 AaeL_AAEL009422	609	metal ion binding		metal ion binding		GO:0046872								17510324;	7159.AAEL001279-PB;	IPR007087;IPR015880;	2097178	AaeL_AAEL001279	AaeL_AAEL001279
108883466	108883466	EAT47691.1	alanyl-tRNA synthetase [Aedes aegypti]	Q17LY0	Q17LY0_AEDAE	unreviewed	Alanine--tRNA ligase, cytoplasmic (EC 6.1.1.7) (Alanyl-tRNA synthetase)	AaeL_AAEL001218	966	alanine-tRNA ligase activity; alanyl-tRNA aminoacylation; ATP binding; cytoplasm; tRNA binding; zinc ion binding	alanine-tRNA ligase activity; alanyl-tRNA aminoacylation	alanine-tRNA ligase activity; ATP binding; tRNA binding; zinc ion binding	cytoplasm	GO:0005524; GO:0004813; GO:0006419; GO:0005737; GO:0000049; GO:0008270					SUBCELLULAR LOCATION: Cytoplasm {ECO:0000256|HAMAP-Rule:MF_03133}.	Class-II aminoacyl-tRNA synthetase family	metal 604 604 Zinc. {ECO:0000256|HAMAP-Rule:MF_03133}.; metal 608 608 Zinc. {ECO:0000256|HAMAP-Rule:MF_03133}.; metal 723 723 Zinc. {ECO:0000256|HAMAP-Rule:MF_03133}.; metal 727 727 Zinc. {ECO:0000256|HAMAP-Rule:MF_03133}.	17510324	7159.AAEL001218-PA;	IPR002318;IPR018162;IPR018165;IPR018164;IPR023033;IPR003156;IPR018163;IPR009000;IPR012947;	2085633	AaeL_AAEL001218	AaeL_AAEL001218
108883484	108883484	EAT47709.1	phosphoinositide-binding protein, putative [Aedes aegypti]	Q17LW2	Q17LW2_AEDAE	unreviewed	AAEL001212-PA	AaeL_AAEL001212	408	metal ion binding		metal ion binding		GO:0046872								17510324	7159.AAEL001212-PA;	IPR020472;IPR015943;IPR001680;IPR019775;IPR017986;IPR000306;IPR017455;IPR011011;IPR013083;	2095460	AaeL_AAEL001212	AaeL_AAEL001212
108883502	108883502	EAT47727.1	conserved hypothetical protein [Aedes aegypti]	Q17M17	Q17M17_AEDAE	unreviewed	AAEL001185-PA	AaeL_AAEL001185	323	iron ion binding; L-ascorbic acid binding; oxidoreductase activity, acting on paired donors, with incorporation or reduction of molecular oxygen, 2-oxoglutarate as one donor, and incorporation of one atom each of oxygen into both donors	oxidoreductase activity, acting on paired donors, with incorporation or reduction of molecular oxygen, 2-oxoglutarate as one donor, and incorporation of one atom each of oxygen into both donors	iron ion binding; L-ascorbic acid binding; oxidoreductase activity, acting on paired donors, with incorporation or reduction of molecular oxygen, 2-oxoglutarate as one donor, and incorporation of one atom each of oxygen into both donors		GO:0031418; GO:0005506; GO:0016706								17510324	7159.AAEL001185-PA;	IPR005123;IPR006620;	2084212	AaeL_AAEL001185	AaeL_AAEL001185
108883503	108883503	EAT47728.1	fatty acid synthase [Aedes aegypti]	Q17M16	Q17M16_AEDAE	unreviewed	AAEL001194-PA	AaeL_AAEL001194	2422	[acyl-carrier-protein] S-acetyltransferase activity; [acyl-carrier-protein] S-malonyltransferase activity; 3-hydroxypalmitoyl-[acyl-carrier-protein] dehydratase activity; 3-oxoacyl-[acyl-carrier-protein] reductase (NADPH) activity; 3-oxoacyl-[acyl-carrier-protein] synthase activity; biosynthetic process; enoyl-[acyl-carrier-protein] reductase (NADPH, B-specific) activity; myristoyl-[acyl-carrier-…	[acyl-carrier-protein] S-acetyltransferase activity; [acyl-carrier-protein] S-malonyltransferase activity; 3-hydroxypalmitoyl-[acyl-carrier-protein] dehydratase activity; 3-oxoacyl-[acyl-carrier-protein] reductase (NADPH) activity; 3-oxoacyl-[acyl-carrier-protein] synthase activity; biosynthetic process; enoyl-[acyl-carrier-protein] reductase (NADPH, B-specific) activity; myristoyl-[acyl-carrier-…	[acyl-carrier-protein] S-acetyltransferase activity; [acyl-carrier-protein] S-malonyltransferase activity; 3-hydroxypalmitoyl-[acyl-carrier-protein] dehydratase activity; 3-oxoacyl-[acyl-carrier-protein] reductase (NADPH) activity; 3-oxoacyl-[acyl-carrier-protein] synthase activity; enoyl-[acyl-carrier-protein] reductase (NADPH, B-specific) activity; myristoyl-[acyl-carrier-protein] hydrolase act…		GO:0004317; GO:0004316; GO:0004315; GO:0004313; GO:0004314; GO:0009058; GO:0004319; GO:0016295; GO:0004320; GO:0016296; GO:0008270								17510324	7159.AAEL001194-PA;	IPR029058;IPR001227;IPR009081;IPR014043;IPR016035;IPR013149;IPR023102;IPR011032;IPR018201;IPR014031;IPR014030;IPR016036;IPR016040;IPR020842;IPR020843;IPR013968;IPR001031;IPR016039;IPR016038;	2105543	AaeL_AAEL001194	AaeL_AAEL001194
108883569	108883569	EAT47794.1	conserved hypothetical protein [Aedes aegypti]	Q17M51	Q17M51_AEDAE	unreviewed	Ubiquitin carboxyl-terminal hydrolase (EC 3.4.19.12)	AaeL_AAEL001112	813	cysteine-type peptidase activity; omega peptidase activity; ubiquitin-dependent protein catabolic process; ubiquitinyl hydrolase activity; zinc ion binding	cysteine-type peptidase activity; omega peptidase activity; ubiquitin-dependent protein catabolic process; ubiquitinyl hydrolase activity	cysteine-type peptidase activity; omega peptidase activity; ubiquitinyl hydrolase activity; zinc ion binding		GO:0008234; GO:0008242; GO:0006511; GO:0036459; GO:0008270						Peptidase C19 family		17510324	7159.AAEL001112-PA;	IPR018200;IPR001394;IPR009060;IPR015940;IPR000449;IPR016652;IPR028889;IPR013083;IPR001607;	2110644	AaeL_AAEL001112	AaeL_AAEL001112
108883718	108883718	EAT47943.1	calreticulin [Aedes aegypti]	Q17MI1	Q17MI1_AEDAE	unreviewed	AAEL001005-PA	AaeL_AAEL001005	407	calcium ion binding; endoplasmic reticulum; protein folding	protein folding	calcium ion binding	endoplasmic reticulum	GO:0005509; GO:0005783; GO:0006457						Calreticulin family		17510324		IPR001580;IPR018124;IPR009169;IPR009033;IPR013320;	2113473	AaeL_AAEL001005	AaeL_AAEL001005
108883732	108883732	EAT47957.1	conserved hypothetical protein [Aedes aegypti]	Q17MR6	Q17MR6_AEDAE	unreviewed	AAEL000961-PA	AaeL_AAEL000961	2335	zinc ion binding		zinc ion binding		GO:0008270								17510324		IPR009039;IPR011011;IPR001965;IPR019787;IPR013083;	2093823	AaeL_AAEL000961	AaeL_AAEL000961
108883737	108883737	EAT47962.1	conserved hypothetical protein [Aedes aegypti]	Q17MR0	Q17MR0_AEDAE	unreviewed	AAEL000930-PB	AaeL_AAEL000930	215	calcium channel activity; integral component of synaptic vesicle membrane; synaptic vesicle endocytosis	calcium channel activity; synaptic vesicle endocytosis	calcium channel activity	integral component of synaptic vesicle membrane	GO:0005262; GO:0030285; GO:0048488								17510324	7159.AAEL000930-PB;	IPR024947;IPR019365;	2111187	AaeL_AAEL000930	AaeL_AAEL000930
108883762	108883762	EAT47987.1	mitochondrial inner membrane protein translocase, 8kD-subunit, putative [Aedes aegypti]	Q1HRI2	Q1HRI2_AEDAE	unreviewed	AAEL000941-PA (Mitochondrial import inner membrane translocase subunit TIM8)	AaeL_AAEL000941	89	metal ion binding; mitochondrion; protein transport	protein transport	metal ion binding	mitochondrion	GO:0046872; GO:0005739; GO:0015031								17204158; 17510324;	7159.AAEL000941-PA;	IPR004217;	2082952	AaeL_AAEL000941	AaeL_AAEL000941
108883896	108883896	EAT48121.1	microsomal dipeptidase [Aedes aegypti]	Q17N24	Q17N24_AEDAE	unreviewed	Dipeptidase (EC 3.4.13.19)	AaeL_AAEL000800	437	anchored component of membrane; dipeptidase activity; dipeptidyl-peptidase activity; metal ion binding; metalloexopeptidase activity	dipeptidase activity; dipeptidyl-peptidase activity; metalloexopeptidase activity	dipeptidase activity; dipeptidyl-peptidase activity; metal ion binding; metalloexopeptidase activity	anchored component of membrane	GO:0031225; GO:0016805; GO:0008239; GO:0046872; GO:0008235					SUBCELLULAR LOCATION: Membrane {ECO:0000256|RuleBase:RU341113}; Lipid-anchor, GPI-anchor {ECO:0000256|RuleBase:RU341113}.	Peptidase M19 family		17510324		IPR000180;IPR008257;	2097654	AaeL_AAEL000800	AaeL_AAEL000800
108883996	108883996	EAT48221.1	nadp-specific isocitrate dehydrogenase [Aedes aegypti]	Q1HQW5	Q1HQW5_AEDAE	unreviewed	Isocitrate dehydrogenase [NADP] (EC 1.1.1.42)	AaeL_AAEL000746	409	isocitrate dehydrogenase (NADP+) activity; isocitrate metabolic process; magnesium ion binding; NAD binding; tricarboxylic acid cycle	isocitrate dehydrogenase (NADP+) activity; isocitrate metabolic process; tricarboxylic acid cycle	isocitrate dehydrogenase (NADP+) activity; magnesium ion binding; NAD binding		GO:0051287; GO:0004450; GO:0006102; GO:0000287; GO:0006099						Isocitrate and isopropylmalate dehydrogenases family	metal 251 251 Magnesium or manganese. {ECO:0000256|PIRSR:PIRSR000108-3}.; metal 274 274 Magnesium or manganese. {ECO:0000256|PIRSR:PIRSR000108-3}.	17204158; 17510324;	7159.AAEL000746-PA;	IPR019818;IPR004790;IPR024084;	2115053	AaeL_AAEL000746	AaeL_AAEL000746
108884185	108884185	EAT48410.1	fibulin 1 and [Aedes aegypti]	Q17NY8	Q17NY8_AEDAE	unreviewed	AAEL000549-PA	AaeL_AAEL000549	886	calcium ion binding; extracellular region		calcium ion binding	extracellular region	GO:0005509; GO:0005576								17510324	7159.AAEL000549-PA;	IPR026823;IPR000742;IPR001881;IPR013032;IPR000152;IPR018097;IPR009030;	2111250	AaeL_AAEL000549	AaeL_AAEL000549
108884221	108884221	EAT48446.1	conserved hypothetical protein [Aedes aegypti]	Q17P51	Q17P51_AEDAE	unreviewed	AAEL000507-PA	AaeL_AAEL000507	627	heme binding; peroxidase activity; response to oxidative stress	peroxidase activity; response to oxidative stress	heme binding; peroxidase activity		GO:0020037; GO:0004601; GO:0006979								17510324		IPR010255;IPR019791;	2090052	AaeL_AAEL000507	AaeL_AAEL000507
108884222	108884222	EAT48447.1	conserved hypothetical protein [Aedes aegypti]	Q17P50	Q17P50_AEDAE	unreviewed	AAEL000496-PA	AaeL_AAEL000496	608	heme binding; peroxidase activity; response to oxidative stress	peroxidase activity; response to oxidative stress	heme binding; peroxidase activity		GO:0020037; GO:0004601; GO:0006979								17510324		IPR010255;IPR019791;	2093466	AaeL_AAEL000496	AaeL_AAEL000496
108884230	108884230	EAT48455.1	paramyosin, putative [Aedes aegypti]	Q17P45	Q17P45_AEDAE	unreviewed	AAEL000485-PB	AaeL_AAEL000485	854	calcium ion binding		calcium ion binding		GO:0005509								17510324	7159.AAEL000485-PB;	IPR002048;IPR011685;	2096740	AaeL_AAEL000485	AaeL_AAEL000485
108884307	108884307	EAT48532.1	leucine aminopeptidase [Aedes aegypti]	Q17P99	Q17P99_AEDAE	unreviewed	AAEL000424-PA	AaeL_AAEL000424	510	aminopeptidase activity; cytoplasm; manganese ion binding; metalloexopeptidase activity	aminopeptidase activity; metalloexopeptidase activity	aminopeptidase activity; manganese ion binding; metalloexopeptidase activity	cytoplasm	GO:0004177; GO:0005737; GO:0030145; GO:0008235								17510324	7159.AAEL000424-PA;	IPR011356;IPR000819;IPR023042;IPR008283;	2094088	AaeL_AAEL000424	AaeL_AAEL000424
108884328	108884328	EAT48553.1	isocitrate dehydrogenase [Aedes aegypti]	Q17P79	Q17P79_AEDAE	unreviewed	AAEL000454-PA	AaeL_AAEL000454	396	isocitrate dehydrogenase (NAD+) activity; magnesium ion binding; NAD binding; tricarboxylic acid cycle	isocitrate dehydrogenase (NAD+) activity; tricarboxylic acid cycle	isocitrate dehydrogenase (NAD+) activity; magnesium ion binding; NAD binding		GO:0051287; GO:0004449; GO:0000287; GO:0006099						Isocitrate and isopropylmalate dehydrogenases family		17510324	7159.AAEL000454-PA;	IPR019818;IPR001804;IPR004434;IPR024084;	2089942	AaeL_AAEL000454	AaeL_AAEL000454
108884422	108884422	EAT48647.1	conserved hypothetical protein [Aedes aegypti]	Q17PH0	Q17PH0_AEDAE	unreviewed	AAEL000328-PA	AaeL_AAEL000328	408	oxidoreductase activity; zinc ion binding	oxidoreductase activity	oxidoreductase activity; zinc ion binding		GO:0016491; GO:0008270								17510324	7159.AAEL000328-PA;	IPR002085;IPR011032;IPR016040;	2092105	AaeL_AAEL000328	AaeL_AAEL000328
108884477	108884477	EAT48702.1	superoxide dismutase [Aedes aegypti]	Q1HRN3	Q1HRN3_AEDAE	unreviewed	Superoxide dismutase [Cu-Zn] (EC 1.15.1.1)	CUSOD3_b CUSOD3_a AaeL_AAEL000274 AaeL_AAEL011498	153	metal ion binding; superoxide dismutase activity	superoxide dismutase activity	metal ion binding; superoxide dismutase activity		GO:0046872; GO:0004784						Cu-Zn superoxide dismutase family		17204158; 17510324;	7159.AAEL011498-PA;	IPR018152;IPR001424;	2089862	AaeL_AAEL000274	AaeL_AAEL000274
108884659	108884659	EAT48884.1	enolase-phosphatase e-1 [Aedes aegypti]	Q17Q32	ENOPH_AEDAE	reviewed	Enolase-phosphatase E1 (EC 3.1.3.77) (2,3-diketo-5-methylthio-1-phosphopentane phosphatase)	AaeL_AAEL000109	1107	acireductone synthase activity; cytoplasm; L-methionine biosynthetic process from methylthioadenosine; magnesium ion binding; nucleus	acireductone synthase activity; L-methionine biosynthetic process from methylthioadenosine	acireductone synthase activity; magnesium ion binding	cytoplasm; nucleus	GO:0019509; GO:0043874; GO:0005737; GO:0000287; GO:0005634				PATHWAY: Amino-acid biosynthesis; L-methionine biosynthesis via salvage pathway; L-methionine from S-methyl-5-thio-alpha-D-ribose 1-phosphate: step 3/6. {ECO:0000255|HAMAP-Rule:MF_03117}.; PATHWAY: Amino-acid biosynthesis; L-methionine biosynthesis via salvage pathway; L-methionine from S-methyl-5-thio-alpha-D-ribose 1-phosphate: step 4/6. {ECO:0000255|HAMAP-Rule:MF_03117}.	SUBCELLULAR LOCATION: Cytoplasm {ECO:0000255|HAMAP-Rule:MF_03117}. Nucleus {ECO:0000255|HAMAP-Rule:MF_03117}.	HAD-like hydrolase superfamily, MasA/MtnC family	metal 19 19 Magnesium. {ECO:0000255|HAMAP-Rule:MF_03117}.; metal 21 21 Magnesium; via carbonyl oxygen. {ECO:0000255|HAMAP-Rule:MF_03117}.; metal 211 211 Magnesium. {ECO:0000255|HAMAP-Rule:MF_03117}.	17510324	7159.AAEL000109-PA;	IPR023943;IPR027511;IPR023214;IPR006439;	2105044	AaeL_AAEL000109	AaeL_AAEL000109
164523402	164523402	YP_001649164.1	COX2 gene product (mitochondrion) [Aedes aegypti]	P50692	COX2_AEDAE	reviewed	Cytochrome c oxidase subunit 2 (EC 1.9.3.1) (Cytochrome c oxidase polypeptide II)	COII COX2	228	copper ion binding; cytochrome-c oxidase activity; electron transport chain; integral component of membrane; mitochondrial inner membrane; respiratory chain	cytochrome-c oxidase activity; electron transport chain	copper ion binding; cytochrome-c oxidase activity	integral component of membrane; mitochondrial inner membrane; respiratory chain	GO:0005507; GO:0004129; GO:0022900; GO:0016021; GO:0005743; GO:0070469					SUBCELLULAR LOCATION: Mitochondrion inner membrane; Multi-pass membrane protein.	Cytochrome c oxidase subunit 2 family	metal 161 161 Copper A. {ECO:0000305}.; metal 196 196 Copper A. {ECO:0000305}.; metal 200 200 Copper A. {ECO:0000305}.; metal 204 204 Copper A. {ECO:0000305}.	7608924;		IPR001505;IPR008972;IPR014222;IPR002429;IPR011759;		AaeL_AAEL018664	AaeL_AAEL018664

## Sheet: Key
Only expressed at 24 h
Only expressed at 72h
Gene Name NOT found in DAVID database: http://david.abcc.ncifcrf.gov/home.jsp
Duplicates
