# Supplementary material for: Shotgun and TMT-Labeled Proteomic Analysis of the Ovarian Proteins of an Insect Vector, Aedes aegypti (Diptera: Culicidae)
Source: J Insect Sci. 2022 Mar 18;22(2):7. doi: 10.1093/jisesa/ieac018 (PMC8932505; doi:10.1093/jisesa/ieac018)
Supplement: ieac018_suppl_Supplementary_Materials [file ieac018_suppl_supplementary_materials.zip › ieac018_suppl_Supplement 6.xlsx]

## Sheet: Iron-Heme Functional Annotation
Annotation Cluster 1	Enrichment Score: 16.038892831197884
Category	Term	Count	%	PValue	Genes
GOTERM_MF_ALL	GO:0005506~iron ion binding	28	75.6757	1.8226e-33	2087867, 2105413, 2093905, 2101903, 2105305, 2108937, 2084300, 2091458, 2103523, 2115184, 2090557, 2108302, 2116061, 2094013, 2112883, 2107934, 2099079, 2111253, 2097107, 2112545, 2093013, 2094725, 2093466, 2107800, 2099325, 2084212, 2090052, 2095165
GOTERM_MF_ALL	GO:0046914~transition metal ion binding	28	75.6757	3.31736e-13	2087867, 2105413, 2093905, 2101903, 2105305, 2108937, 2084300, 2091458, 2103523, 2115184, 2090557, 2108302, 2116061, 2094013, 2112883, 2107934, 2099079, 2111253, 2097107, 2112545, 2093013, 2094725, 2093466, 2107800, 2099325, 2084212, 2090052, 2095165
GOTERM_MF_ALL	GO:0046872~metal ion binding	29	78.3784	1.17964e-12	2087867, 2105413, 2093905, 2101903, 2101138, 2105305, 2108937, 2084300, 2091458, 2103523, 2115184, 2090557, 2108302, 2116061, 2112883, 2094013, 2107934, 2099079, 2111253, 2097107, 2112545, 2093013, 2094725, 2093466, 2107800, 2099325, 2084212, 2090052, 2095165
GOTERM_MF_ALL	GO:0043167~ion binding	29	78.3784	2.9933e-12	2087867, 2105413, 2093905, 2101903, 2101138, 2105305, 2108937, 2084300, 2091458, 2103523, 2115184, 2090557, 2108302, 2116061, 2112883, 2094013, 2107934, 2099079, 2111253, 2097107, 2112545, 2093013, 2094725, 2093466, 2107800, 2099325, 2084212, 2090052, 2095165
GOTERM_MF_ALL	GO:0043169~cation binding	29	78.3784	2.9933e-12	2087867, 2105413, 2093905, 2101903, 2101138, 2105305, 2108937, 2084300, 2091458, 2103523, 2115184, 2090557, 2108302, 2116061, 2112883, 2094013, 2107934, 2099079, 2111253, 2097107, 2112545, 2093013, 2094725, 2093466, 2107800, 2099325, 2084212, 2090052, 2095165
Annotation Cluster 2	Enrichment Score: 10.392013445713006
Category	Term	Count	%	PValue	Genes
GOTERM_MF_ALL	GO:0020037~heme binding	16	43.2432	1.59923e-15	2087867, 2115184, 2105413, 2108302, 2093905, 2116061, 2094013, 2107934, 2111253, 2093466, 2105305, 2107800, 2084300, 2091458, 2090052, 2095165
GOTERM_MF_ALL	GO:0046906~tetrapyrrole binding	16	43.2432	1.70695e-15	2087867, 2115184, 2105413, 2108302, 2093905, 2116061, 2094013, 2107934, 2111253, 2093466, 2105305, 2107800, 2084300, 2091458, 2090052, 2095165
GOTERM_MF_ALL	GO:0016684~oxidoreductase activity, acting on peroxide as acceptor	8	21.6216	2.47403e-12	2105413, 2093466, 2107800, 2108302, 2091458, 2107934, 2095165, 2090052
GOTERM_MF_ALL	GO:0004601~peroxidase activity	8	21.6216	2.47403e-12	2105413, 2093466, 2107800, 2108302, 2091458, 2107934, 2095165, 2090052
GOTERM_BP_ALL	GO:0006979~response to oxidative stress	8	21.6216	4.44966e-12	2105413, 2093466, 2107800, 2108302, 2091458, 2107934, 2095165, 2090052
GOTERM_MF_ALL	GO:0016209~antioxidant activity	8	21.6216	7.10202e-11	2105413, 2093466, 2107800, 2108302, 2091458, 2107934, 2095165, 2090052
GOTERM_BP_ALL	GO:0042221~response to chemical stimulus	8	21.6216	9.44691e-11	2105413, 2093466, 2107800, 2108302, 2091458, 2107934, 2095165, 2090052
GOTERM_BP_ALL	GO:0006950~response to stress	8	21.6216	6.32743e-06	2105413, 2093466, 2107800, 2108302, 2091458, 2107934, 2095165, 2090052
GOTERM_BP_ALL	GO:0050896~response to stimulus	8	21.6216	9.39097e-05	2105413, 2093466, 2107800, 2108302, 2091458, 2107934, 2095165, 2090052
Annotation Cluster 3	Enrichment Score: 7.9971978502176375
Category	Term	Count	%	PValue	Genes
GOTERM_MF_ALL	GO:0051540~metal cluster binding	9	24.3243	4.56559e-12	2099079, 2097137, 2097107, 2083205, 2115758, 2090557, 2108492, 2085427, 2099325
GOTERM_MF_ALL	GO:0051536~iron-sulfur cluster binding	9	24.3243	4.56559e-12	2099079, 2097137, 2097107, 2083205, 2115758, 2090557, 2108492, 2085427, 2099325
GOTERM_MF_ALL	GO:0051539~4 iron, 4 sulfur cluster binding	5	13.5135	4.10504e-08	2099079, 2097107, 2115758, 2108492, 2085427
GOTERM_BP_ALL	GO:0006091~generation of precursor metabolites and energy	4	10.8108	0.0119921	2099079, 2090557, 2085427, 2099325
Annotation Cluster 4	Enrichment Score: 3.858118363559166
Category	Term	Count	%	PValue	Genes
GOTERM_MF_ALL	GO:0008199~ferric iron binding	4	10.8108	1.19083e-05	2112545, 2093013, 2101903, 2112883
GOTERM_BP_ALL	GO:0006826~iron ion transport	4	10.8108	1.87199e-05	2112545, 2093013, 2101903, 2112883
GOTERM_BP_ALL	GO:0006879~cellular iron ion homeostasis	4	10.8108	2.42611e-05	2112545, 2093013, 2101903, 2112883
GOTERM_BP_ALL	GO:0055072~iron ion homeostasis	4	10.8108	2.42611e-05	2112545, 2093013, 2101903, 2112883
GOTERM_BP_ALL	GO:0030005~cellular di-, tri-valent inorganic cation homeostasis	4	10.8108	3.07828e-05	2112545, 2093013, 2101903, 2112883
GOTERM_BP_ALL	GO:0055066~di-, tri-valent inorganic cation homeostasis	4	10.8108	3.83603e-05	2112545, 2093013, 2101903, 2112883
GOTERM_BP_ALL	GO:0000041~transition metal ion transport	4	10.8108	4.70676e-05	2112545, 2093013, 2101903, 2112883
GOTERM_BP_ALL	GO:0006873~cellular ion homeostasis	4	10.8108	4.70676e-05	2112545, 2093013, 2101903, 2112883
GOTERM_BP_ALL	GO:0030003~cellular cation homeostasis	4	10.8108	4.70676e-05	2112545, 2093013, 2101903, 2112883
GOTERM_BP_ALL	GO:0055082~cellular chemical homeostasis	4	10.8108	4.70676e-05	2112545, 2093013, 2101903, 2112883
GOTERM_BP_ALL	GO:0050801~ion homeostasis	4	10.8108	0.000110079	2112545, 2093013, 2101903, 2112883
GOTERM_BP_ALL	GO:0048878~chemical homeostasis	4	10.8108	0.000110079	2112545, 2093013, 2101903, 2112883
GOTERM_BP_ALL	GO:0055080~cation homeostasis	4	10.8108	0.000110079	2112545, 2093013, 2101903, 2112883
GOTERM_BP_ALL	GO:0015674~di-, tri-valent inorganic cation transport	4	10.8108	0.000295076	2112545, 2093013, 2101903, 2112883
GOTERM_BP_ALL	GO:0019725~cellular homeostasis	4	10.8108	0.00216814	2112545, 2093013, 2101903, 2112883
GOTERM_BP_ALL	GO:0042592~homeostatic process	4	10.8108	0.00275978	2112545, 2093013, 2101903, 2112883
GOTERM_BP_ALL	GO:0065008~regulation of biological quality	4	10.8108	0.00607819	2112545, 2093013, 2101903, 2112883
GOTERM_BP_ALL	GO:0030001~metal ion transport	4	10.8108	0.0328882	2112545, 2093013, 2101903, 2112883
Annotation Cluster 5	Enrichment Score: 3.389605483011101
Category	Term	Count	%	PValue	Genes
GOTERM_MF_ALL	GO:0051539~4 iron, 4 sulfur cluster binding	5	13.5135	4.10504e-08	2099079, 2097107, 2115758, 2108492, 2085427
GOTERM_MF_ALL	GO:0008137~NADH dehydrogenase (ubiquinone) activity	3	8.10811	0.00220481	2099079, 2097107, 2115758
GOTERM_MF_ALL	GO:0016655~oxidoreductase activity, acting on NADH or NADPH, quinone or similar compound as acceptor	3	8.10811	0.00220481	2099079, 2097107, 2115758
GOTERM_MF_ALL	GO:0050136~NADH dehydrogenase (quinone) activity	3	8.10811	0.00220481	2099079, 2097107, 2115758
GOTERM_MF_ALL	GO:0003954~NADH dehydrogenase activity	3	8.10811	0.00245815	2099079, 2097107, 2115758
GOTERM_MF_ALL	GO:0016651~oxidoreductase activity, acting on NADH or NADPH	3	8.10811	0.00424939	2099079, 2097107, 2115758
Annotation Cluster 6	Enrichment Score: 1.8510631653662477
Category	Term	Count	%	PValue	Genes
GOTERM_BP_ALL	GO:0006091~generation of precursor metabolites and energy	4	10.8108	0.0119921	2099079, 2090557, 2085427, 2099325
GOTERM_BP_ALL	GO:0045333~cellular respiration	3	8.10811	0.012999	2099079, 2085427, 2099325
GOTERM_BP_ALL	GO:0015980~energy derivation by oxidation of organic compounds	3	8.10811	0.0179474	2099079, 2085427, 2099325
Terms Not Clustered
Category	Term	Count	%	PValue	Genes
GOTERM_MF_ALL	GO:0016491~oxidoreductase activity	25	67.5676	3.03789e-19	2105413, 2093905, 2101903, 2101138, 2105305, 2108937, 2091458, 2115184, 2115758, 2090557, 2108302, 2104643, 2116061, 2107934, 2099079, 2097107, 2093013, 2112545, 2094725, 2093466, 2107800, 2099325, 2084212, 2090052, 2095165
GOTERM_MF_ALL	GO:0009055~electron carrier activity	11	29.7297	7.57054e-08	2099079, 2115184, 2083205, 2105305, 2090557, 2104643, 2108937, 2093905, 2116061, 2099325, 2094013
GOTERM_BP_ALL	GO:0055114~oxidation reduction	13	35.1351	1.33334e-07	2115184, 2115758, 2090557, 2093905, 2116061, 2099079, 2097107, 2093013, 2094725, 2105305, 2091458, 2095165, 2084212
GOTERM_MF_ALL	GO:0005488~binding	35	94.5946	3.28101e-07	2087867, 2105413, 2083205, 2108492, 2093905, 2097137, 2101903, 2101138, 2105305, 2085427, 2108937, 2084300, 2091458, 2103523, 2115184, 2115758, 2090557, 2108302, 2104643, 2116061, 2112883, 2094013, 2107934, 2099079, 2111253, 2097107, 2112545, 2093013, 2094725, 2093466, 2107800, 2099325, 2084212, 2090052, 2095165
GOTERM_MF_ALL	GO:0003824~catalytic activity	28	75.6757	5.04644e-05	2105413, 2083205, 2093905, 2101903, 2101138, 2105305, 2085427, 2108937, 2091458, 2103523, 2115184, 2115758, 2090557, 2108302, 2104643, 2116061, 2107934, 2099079, 2097107, 2112545, 2093013, 2094725, 2093466, 2107800, 2099325, 2084212, 2090052, 2095165
GOTERM_MF_ALL	GO:0051537~2 iron, 2 sulfur cluster binding	3	8.10811	0.00272456	2097137, 2090557, 2099325
GOTERM_BP_ALL	GO:0051186~cofactor metabolic process	4	10.8108	0.00912947	2099845, 2085427, 2099325, 2103523
GOTERM_CC_ALL	GO:0005576~extracellular region	3	8.10811	0.0355793	2093013, 2091458, 2112883
GOTERM_MF_ALL	GO:0004497~monooxygenase activity	4	10.8108	0.0430801	2115184, 2105305, 2093905, 2116061
