# Supplementary material for: Shotgun and TMT-Labeled Proteomic Analysis of the Ovarian Proteins of an Insect Vector, Aedes aegypti (Diptera: Culicidae)
Source: J Insect Sci. 2022 Mar 18;22(2):7. doi: 10.1093/jisesa/ieac018 (PMC8932505; doi:10.1093/jisesa/ieac018)
Supplement: ieac018_suppl_Supplementary_Materials [file ieac018_suppl_supplementary_materials.zip › ieac018_suppl_Supplement 7.xlsx]

## Sheet: Identified Proteins
Identified Proteins from Dias-Lopes, et al. (2016) with a Potential Match in our Ovary Protein Database
UniProtKB ID	Protein Name
W5JL30	116 kDa U5 small nuclear ribonucleoprotein component OS=Anopheles darlingi GN=AND_004806 PE=4 SV=1
E3WN61	26S protease regulatory subunit 4 OS=Anopheles darlingi GN=AND_008850 PE=3 SV=1
W5JLL0	26S protease regulatory subunit S10B OS=Anopheles darlingi GN=AND_004067 PE=3 SV=1
W5JMV0	26S proteasome regulatory subunit 7, psd7 OS=Anopheles darlingi GN=AND_002522 PE=4 SV=1
W5JAQ3	26S proteasome regulatory subunit rpn1 OS=Anopheles darlingi GN=AND_008478 PE=4 SV=1
W5J7R6	26S proteasome regulatory subunit rpn2 OS=Anopheles darlingi GN=AND_008370 PE=4 SV=1
W5JPZ7	2-amino-3-ketobutyrate coenzyme a ligase OS=Anopheles darlingi GN=AND_003306 PE=3 SV=1
W5JJM8	2-hydroxyacid dehydrogenase (Fragment) OS=Anopheles darlingi GN=AND_004803 PE=3 SV=1
T1DN42	3-hydroxyisobutyrate dehydrogenase OS=Anopheles aquasalis PE=2 SV=1
W5J4J7	3-hydroxyisobutyrate dehydrogenase OS=Anopheles darlingi GN=AND_010069 PE=4 SV=1
W5JW52	40S ribosomal protein S10 OS=Anopheles darlingi GN=AND_001012 PE=4 SV=1
T1DPF9	40S ribosomal protein S12 OS=Anopheles aquasalis PE=2 SV=1
B6DDV2	40S ribosomal protein S15 OS=Anopheles darlingi GN=AND_008725 PE=2 SV=1
W5JM31	40S ribosomal protein S19 OS=Anopheles darlingi GN=AND_004323 PE=4 SV=1
B6DDS4	40S ribosomal protein S20 OS=Anopheles darlingi GN=AND_008594 PE=2 SV=1
W5J4B1	40S ribosomal protein S21 OS=Anopheles darlingi GN=AND_009121 PE=3 SV=1
T1E708	40S ribosomal protein S27 OS=Anopheles aquasalis PE=2 SV=1
B6DDR2	40S ribosomal protein S29 OS=Anopheles darlingi PE=2 SV=1
W5J6E7	40S ribosomal protein S3 OS=Anopheles darlingi GN=AND_010033 PE=3 SV=1
W5J7K3	40S ribosomal protein S4 OS=Anopheles darlingi GN=AND_007928 PE=3 SV=1
W5J4A1	40S ribosomal protein S5 OS=Anopheles darlingi GN=AND_010208 PE=3 SV=1
Q9NB21	40S ribosomal protein S7 OS=Culex quinquefasciatus GN=RpS7 PE=2 SV=1
T1DNB2	40S ribosomal protein S8 OS=Anopheles aquasalis PE=2 SV=1
B6DDV6	40S ribosomal protein SA OS=Anopheles darlingi GN=AND_000612 PE=2 SV=1
B6DDS7	60S ribosomal protein L11 OS=Anopheles darlingi GN=AND_009045 PE=2 SV=1
W5JHG2	60S ribosomal protein L12 OS=Anopheles darlingi GN=AND_006065 PE=3 SV=1
T1E9A9	60S ribosomal protein L13 (Fragment) OS=Anopheles aquasalis PE=2 SV=1
T1E7D8	60S ribosomal protein L18 OS=Anopheles aquasalis PE=2 SV=1
Q174U3	60S ribosomal protein L18a OS=Aedes aegypti GN=AAEL006785 PE=3 SV=1
B6DDV4	60S ribosomal protein L22 OS=Anopheles darlingi GN=AND_001591 PE=2 SV=1
B6DDT5	60S ribosomal protein L26 OS=Anopheles darlingi PE=2 SV=1
W5JUR7	60S ribosomal protein L30 OS=Anopheles darlingi GN=AND_001730 PE=3 SV=1
B6DDT4	60S ribosomal protein L32 OS=Anopheles darlingi GN=AND_007403 PE=2 SV=1
W5JP81	60S ribosomal protein L7a OS=Anopheles darlingi GN=AND_003114 PE=4 SV=1
T1DKC5	6-phosphogluconate dehydrogenase, decarboxylating (Fragment) OS=Anopheles aquasalis PE=2 SV=1
Q172X3	AAEL007226-PA OS=Aedes aegypti GN=AAEL007226 PE=4 SV=1
Q4F6X0	AAEL008192-PA OS=Aedes aegypti GN=AAEL008192 PE=2 SV=1
W5JHX2	Acetyl-CoA acetyltransferase, mitochondrial OS=Anopheles darlingi GN=AND_005804 PE=3 SV=1
W5J7Y2	Aconitate hydratase OS=Anopheles darlingi GN=AND_008915 PE=3 SV=1
D9YST7	Actin (Fragment) OS=Anopheles stephensi PE=2 SV=1
W5JFB0	Acyl-coa dehydrogenase OS=Anopheles darlingi GN=AND_006777 PE=3 SV=1
W5JSH8	Acyl-protein thioesterase 1,2 OS=Anopheles darlingi GN=AND_002510 PE=4 SV=1
W5J6P4	Adaptin, alpha/gamma/epsilon OS=Anopheles darlingi GN=AND_009958 PE=4 SV=1
T1DMZ8	Adenosylhomocysteinase OS=Anopheles aquasalis PE=2 SV=1
W5JL98	Aldo-keto reductase OS=Anopheles darlingi GN=AND_003081 PE=4 SV=1
W5JBU8	Aldo-keto reductase OS=Anopheles darlingi GN=AND_006882 PE=4 SV=1
W5JF75	Aldo-keto reductase OS=Anopheles darlingi GN=AND_006888 PE=4 SV=1
T1DG31	Annexin OS=Anopheles aquasalis PE=2 SV=1
W5JAR0	Arginyl-tRNA synthetase OS=Anopheles darlingi GN=AND_007888 PE=3 SV=1
T1DND3	Aspartate aminotransferase OS=Anopheles aquasalis PE=2 SV=1
W5JI36	Aspartate aminotransferase OS=Anopheles darlingi GN=AND_004217 PE=3 SV=1
W5J9Z0	ATP synthase alpha subunit vacuolar OS=Anopheles darlingi GN=AND_007554 PE=3 SV=1
W5JXC4	ATP synthase delta chain, mitochondrial OS=Anopheles darlingi GN=AND_000070 PE=3 SV=1
T1DES1	ATP synthase subunit beta OS=Anopheles aquasalis PE=2 SV=1
W5JVX5	ATP synthase subunit beta vacuolar OS=Anopheles darlingi GN=AND_001145 PE=3 SV=1
W5JTQ6	ATP synthase subunit d OS=Anopheles darlingi GN=AND_001545 PE=4 SV=1
W5JGW6	Beta chain spectrin OS=Anopheles darlingi GN=AND_004672 PE=4 SV=1
W5J719	Bifunctional aminoacyl-tRNA synthetase OS=Anopheles darlingi GN=AND_009830 PE=3 SV=1
W5JIK7	Bifunctional purine biosynthesis protein OS=Anopheles darlingi GN=AND_005571 PE=4 SV=1
W5JHN5	Calcium/calmodulin-dependent protein kinase type 1 (Camki) OS=Anopheles darlingi GN=AND_005500 PE=4 SV=1
T1DEQ4	Calponin OS=Anopheles aquasalis PE=2 SV=1
W5JDL2	Carboxylase:pyruvate/acetyl-coa/propionyl-coa OS=Anopheles darlingi GN=AND_005859 PE=4 SV=1
W5J3C2	Chaperonin OS=Anopheles darlingi GN=AND_010601 PE=3 SV=1
W5JPN6	Chloride intracellular channel 6-like protein OS=Anopheles darlingi GN=AND_003519 PE=4 SV=1
T1E9V8	Citrate synthase (Fragment) OS=Anopheles aquasalis PE=2 SV=1
W5JHG3	Clathrin heavy chain OS=Anopheles darlingi GN=AND_005509 PE=3 SV=1 R.NNLSGAEDLFVR.K
W5J4G9	Cop9 complex subunit OS=Anopheles darlingi GN=AND_010105 PE=4 SV=1
W5JFD2	CTP synthase OS=Anopheles darlingi GN=AND_006733 PE=3 SV=1
W5J4I4	Cyclohex-1-ene-1-carboxyl-CoA hydratase OS=Anopheles darlingi GN=AND_010666 PE=4 SV=1
W5JF22	Cysteinyl-tRNA synthetase OS=Anopheles darlingi GN=AND_006940 PE=3 SV=1
W5JF68	Cytochrome c oxidase, subunit VB OS=Anopheles darlingi GN=AND_006810 PE=4 SV=1
W5JWF0	DEAD box ATP-dependent RNA helicase OS=Anopheles darlingi GN=AND_000866 PE=3 SV=1
W5JVZ4	DEAD box ATP-dependent RNA helicase OS=Anopheles darlingi GN=AND_001110 PE=4 SV=1
W5JRG3	DEAD box ATP-dependent RNA helicase OS=Anopheles darlingi GN=AND_001223 PE=4 SV=1
W5JQ92	DEAD box ATP-dependent RNA helicase OS=Anopheles darlingi GN=AND_001628 PE=3 SV=1
W5JQL4	DEAD box ATP-dependent RNA helicase OS=Anopheles darlingi GN=AND_003204 PE=3 SV=1
W5JK09	DEAD box ATP-dependent RNA helicase OS=Anopheles darlingi GN=AND_005184 PE=3 SV=1
W5JGZ7	DEAD box ATP-dependent RNA helicase OS=Anopheles darlingi GN=AND_006229 PE=3 SV=1
W5J526	DEAD box ATP-dependent RNA helicase OS=Anopheles darlingi GN=AND_010548 PE=4 SV=1
A0A084W1B2	DEAD box ATP-dependent RNA helicase OS=Anopheles sinensis GN=ZHAS_00011836 PE=4 SV=1
Q7PWM2	DNA topoisomerase 2 (Fragment) OS=Anopheles gambiae GN=AgaP_AGAP008917 PE=3 SV=4
T1DQ01	Dolichyl-diphosphooligosaccharide--protein glycosyltransferase 48 kDa subunit (Fragment) OS=Anopheles aquasalis PE=2 SV=1
W5JSG8	Dynamin OS=Anopheles darlingi GN=AND_001126 PE=4 SV=1
W5J1R5	Dynamin OS=Anopheles darlingi GN=AND_010252 PE=3 SV=1
W5JKP6	Electron transfer flavoprotein subunit alpha, mitochondrial OS=Anopheles darlingi GN=AND_004941 PE=4 SV=1
T1DN37	Elongation factor 1-alpha (Fragment) OS=Anopheles aquasalis PE=2 SV=1
W5JDS4	Elongation factor 1-beta2 OS=Anopheles darlingi GN=AND_006072 PE=3 SV=1
W5JVA6	Eukaryotic peptide chain release factor subunit OS=Anopheles darlingi GN=AND_000051 PE=4 SV=1
W5JG72	Eukaryotic translation initiation factor 3 subunit A OS=Anopheles darlingi GN=AND_006454 PE=3 SV=1
T1E8M4	Eukaryotic translation initiation factor 3 subunit B OS=Anopheles aquasalis PE=2 SV=1
T1DFE9	Eukaryotic translation initiation factor 3 subunit D OS=Anopheles aquasalis PE=2 SV=1
T1DFG1	Eukaryotic translation initiation factor 3 subunit F OS=Anopheles aquasalis PE=2 SV=1
W5JRL1	Eukaryotic translation initiation factor 3 subunit J OS=Anopheles darlingi GN=AND_001431 PE=3 SV=1
T1DH39	Eukaryotic translation initiation factor 3 subunit K OS=Anopheles aquasalis PE=2 SV=1
T1E8F1	Eukaryotic translation initiation factor 3 subunit M OS=Anopheles aquasalis PE=2 SV=1 R.LFSNLEVTSPLR.Y
W5JPF7	Eukaryotic translation initiation factor 4 gamma OS=Anopheles darlingi GN=AND_003040 PE=4 SV=1
W5J9Y9	Eukaryotic translation initiation factor OS=Anopheles darlingi GN=AND_008731 PE=4 SV=1
W5J8A8	Eukaryotic translation initiation factor OS=Anopheles darlingi GN=AND_008775 PE=4 SV=1
W5J8W7	Farnesyl-pyrophosphate synthetase OS=Anopheles darlingi GN=AND_007982 PE=3 SV=1
T1DHK6	Ferritin OS=Anopheles aquasalis PE=2 SV=1
T1DH45	Ferritin OS=Anopheles aquasalis PE=2 SV=1
W5JF69	Fibrillarin OS=Anopheles darlingi GN=AND_006884 PE=3 SV=1
W5JFM5	Filamin OS=Anopheles darlingi GN=AND_006165 PE=4 SV=1
B0W3D7	Filamin OS=Culex quinquefasciatus GN=CpipJ_CPIJ001681 PE=4 SV=1
W5J6S1	FK506-binding protein OS=Anopheles darlingi GN=AND_009948 PE=3 SV=1
W5J860	Flotillin-2 OS=Anopheles darlingi GN=AND_009442 PE=4 SV=1
T1DPE1	Fructose-bisphosphate aldolase OS=Anopheles aquasalis PE=2 SV=1
W5JU82	Glucose-6-phosphate 1-dehydrogenase OS=Anopheles darlingi GN=AND_001705 PE=3 SV=1
Q2KQ96	Glutamate synthase OS=Aedes aegypti GN=GltS PE=2 SV=2
W5JPB3	Glutaredoxin, grx OS=Anopheles darlingi GN=AND_003086 PE=4 SV=1
T1DU39	Glutathione peroxidase (Fragment) OS=Anopheles aquasalis PE=2 SV=1
T1E805	Glutathione peroxidase OS=Anopheles aquasalis PE=2 SV=1
W5JHU5	Glycerol-3-phosphate acyltransferase OS=Anopheles darlingi GN=AND_004572 PE=4 SV=1
T1E8J2	Glycerol-3-phosphate dehydrogenase [NAD(+)] OS=Anopheles aquasalis PE=2 SV=1
W5JSI5	Glycyl-tRNA synthetase OS=Anopheles darlingi GN=AND_001109 PE=3 SV=1
W5JX82	Gmp synthase OS=Anopheles darlingi GN=AND_000265 PE=4 SV=1
W5JUZ6	Gp210 OS=Anopheles darlingi GN=AND_001436 PE=4 SV=1
B0WVL4	Heat shock protein 70 B2 OS=Culex quinquefasciatus GN=CpipJ_CPIJ011081 PE=3 SV=1
W5JM27	Heat shock protein cognate 5 OS=Anopheles darlingi GN=AND_004322 PE=3 SV=1
W5JN94	Heterogeneous nuclear ribonucleoprotein 27C OS=Anopheles darlingi GN=AND_004017 PE=4 SV=1
W5J3V4	Heterogeneous nuclear ribonucleoprotein OS=Anopheles darlingi GN=AND_010434 PE=4 SV=1
W5JPB9	Histidyl-tRNA synthetase OS=Anopheles darlingi GN=AND_001976 PE=3 SV=1
W5JHN1	Histone H1 OS=Anopheles darlingi GN=AND_004676 PE=3 SV=1
W5J6I0	Histone H1 OS=Anopheles darlingi GN=AND_008324 PE=3 SV=1
T1DPG5	Histone H2A OS=Anopheles aquasalis PE=2 SV=1
T1DMW4	Histone H2A OS=Anopheles aquasalis PE=2 SV=1
T1DNB4	Histone H2B OS=Anopheles aquasalis PE=2 SV=1
Q5TPH4	Histone H3 OS=Anopheles gambiae GN=AgaP_AGAP003910 PE=3 SV=1
T1E9X0	Histone H4 (Fragment) OS=Anopheles aquasalis PE=2 SV=1
W5JEY3	Hsc70Cb OS=Anopheles darlingi GN=AND_006904 PE=3 SV=1
W5JR40	Hsc70-interacting protein 1 OS=Anopheles darlingi GN=AND_002453 PE=4 SV=1
W5JUI3	Importin beta-4 OS=Anopheles darlingi GN=AND_001570 PE=4 SV=1
W5JAA4	Importin subunit alpha OS=Anopheles darlingi GN=AND_008695 PE=3 SV=1
W5JHY1	Importin subunit beta OS=Anopheles darlingi GN=AND_004285 PE=4 SV=1
W5J4U0	Inorganic pyrophosphatase OS=Anopheles darlingi GN=AND_010546 PE=4 SV=1
W5JMU4	Integrin beta subunit OS=Anopheles darlingi GN=AND_003616 PE=4 SV=1
W5JJ40	Isocitrate dehydrogenase [NAD] subunit, mitochondrial OS=Anopheles darlingi GN=AND_004976 PE=3 SV=1
T1DNG1	Isocitrate dehydrogenase [NADP] OS=Anopheles aquasalis PE=2 SV=1
W5JM42	Isocitrate dehydrogenase [NADP] OS=Anopheles darlingi GN=AND_002816 PE=3 SV=1
W5JE40	Isoleucyl tRNA synthetase OS=Anopheles darlingi GN=AND_007179 PE=3 SV=1
W5JK74	Jun activation domain binding protein OS=Anopheles darlingi GN=AND_004563 PE=4 SV=1
W5JSB5	Kinesin light chain 1 and OS=Anopheles darlingi GN=AND_002020 PE=4 SV=1
W5JMW4	Laminin beta-2 chain OS=Anopheles darlingi GN=AND_004020 PE=4 SV=1
W5JQ47	Laminin gamma 1 OS=Anopheles darlingi GN=AND_001906 PE=4 SV=1
W5J9T9	Laminin subunit alpha OS=Anopheles darlingi GN=AND_008872 PE=4 SV=1
W5JM54	Leucine-rich repeat-containing protein 57 OS=Anopheles darlingi GN=AND_004301 PE=4 SV=1
W5J260	Leucyl-tRNA synthetase OS=Anopheles darlingi GN=AND_010066 PE=3 SV=1
T1DEU4	Malate dehydrogenase OS=Anopheles aquasalis PE=2 SV=1 K.SVPEAVANDEFLK.Q
W5JPA9	Malic enzyme OS=Anopheles darlingi GN=AND_003641 PE=3 SV=1
W5J6N1	Metalloprotease OS=Anopheles darlingi GN=AND_009351 PE=3 SV=1
W5JTD6	Methionine aminopeptidase 2 OS=Anopheles darlingi GN=AND_000544 PE=3 SV=1
W5JBE2	Methionine-tRNA synthetase OS=Anopheles darlingi GN=AND_008176 PE=3 SV=1
W5J7P7	Microtubule binding protein OS=Anopheles darlingi GN=AND_007895 PE=4 SV=1
W5J1D1	Microtubule binding protein OS=Anopheles darlingi GN=AND_010455 PE=4 SV=1
W5JI23	Mitochondrial solute carrier OS=Anopheles darlingi GN=AND_004231 PE=3 SV=1
W5J5P1	Myelin expression factor 2 OS=Anopheles darlingi GN=AND_009684 PE=4 SV=1
W5JE10	Myosin heavy chain, nonmuscle or smooth muscle OS=Anopheles darlingi GN=AND_005702 PE=4 SV=1
W5J1A7	Myosin heavy chain, nonmuscle or smooth muscle OS=Anopheles darlingi GN=AND_010496 PE=4 SV=1
W5JIC7	Na+/k+ atpase alpha subunit OS=Anopheles darlingi GN=AND_005766 PE=3 SV=1
W5J6A9	NADH:ubiquinone dehydrogenase OS=Anopheles darlingi GN=AND_008439 PE=4 SV=1
W5JF32	Nidogen OS=Anopheles darlingi GN=AND_006388 PE=4 SV=1
W5J6K5	Nuclear movement protein nudc OS=Anopheles darlingi GN=AND_009363 PE=4 SV=1
W5JD26	Nuclear pore complex protein nup98 OS=Anopheles darlingi GN=AND_006370 PE=4 SV=1
T1DQ49	Nucleolar GTP-binding protein 1 OS=Anopheles aquasalis PE=2 SV=1
W5J5Q0	Nucleolar GTP-binding protein 2 OS=Anopheles darlingi GN=AND_010226 PE=4 SV=1
W5JIL1	Nucleoporin P54 OS=Anopheles darlingi GN=AND_005668 PE=4 SV=1
T1EA13	Nucleoside diphosphate kinase (Fragment) OS=Anopheles aquasalis PE=2 SV=1
W5JCC8	Opioid-binding protein/cell adhesion molecule OS=Anopheles darlingi GN=AND_006329 PE=4 SV=1
W5JCT2	Papilin OS=Anopheles darlingi GN=AND_006448 PE=4 SV=1
W5J2N6	Paramyosin OS=Anopheles darlingi GN=AND_010402 PE=4 SV=1
W5JW63	Pef protein with a long n-terminal hydrophobic domain (Peflin) OS=Anopheles darlingi GN=AND_000994 PE=4 SV=1
T1DP12	Peptidyl-prolyl cis-trans isomerase OS=Anopheles aquasalis PE=2 SV=1
T1E7S9	Peptidyl-prolyl cis-trans isomerase OS=Anopheles aquasalis PE=2 SV=1
W5JWH9	Peptidyl-prolyl cis-trans isomerase OS=Anopheles darlingi GN=AND_000172 PE=3 SV=1
W5JFQ9	Perlecan OS=Anopheles darlingi GN=AND_006615 PE=4 SV=1
W5JB11	Peroxisome assembly factor-2 (Peroxisomal-type atpase 1) OS=Anopheles darlingi GN=AND_006690 PE=3 SV=1
W5J571	Phenylalanyl-tRNA synthetase beta chain OS=Anopheles darlingi GN=AND_009862 PE=4 SV=1
W5JXB4	Phosphatidylinositol-binding clathrin assembly protein OS=Anopheles darlingi GN=AND_000117 PE=4 SV=1
T1DMZ3	Phosphoglycerate kinase OS=Anopheles aquasalis PE=2 SV=1
W5JAT6	Phosphoribosylamine-glycine ligase OS=Anopheles darlingi GN=AND_006766 PE=3 SV=1
W5J6P9	PIWI (Fragment) OS=Anopheles darlingi GN=AND_008732 PE=4 SV=1
W5JQK8	Pre-mRNA-splicing factor ISY1 OS=Anopheles darlingi GN=AND_003044 PE=4 SV=1
T1DQL5	Profilin OS=Anopheles aquasalis PE=2 SV=1
W5JS62	Programmed cell death OS=Anopheles darlingi GN=AND_000968 PE=4 SV=1
W5JB53	Prohibitin OS=Anopheles darlingi GN=AND_007732 PE=4 SV=1
W5JUW4	Proliferation-associated 2g4 OS=Anopheles darlingi GN=AND_001466 PE=4 SV=1
W5JEP0	Proline synthetase associated protein OS=Anopheles darlingi GN=AND_005774 PE=3 SV=1
W5JJ34	Prolyl endopeptidase (Prolyl oligopeptidase) OS=Anopheles darlingi GN=AND_005407 PE=4 SV=1
T1E9P1	Proteasome subunit alpha type (Fragment) OS=Anopheles aquasalis PE=2 SV=1
T1DGS8	Proteasome subunit alpha type (Fragment) OS=Psorophora albipes PE=2 SV=1
T1E934	Proteasome subunit alpha type OS=Anopheles aquasalis PE=2 SV=1
T1E8H5	Proteasome subunit alpha type OS=Anopheles aquasalis PE=2 SV=1
T1DNI9	Proteasome subunit alpha type OS=Anopheles aquasalis PE=2 SV=1
T1E8W8	Proteasome subunit alpha type OS=Anopheles aquasalis PE=2 SV=1
W5JH83	Proteasome subunit alpha type OS=Anopheles darlingi GN=AND_004872 PE=3 SV=1
T1DPW2	Proteasome subunit beta type OS=Anopheles aquasalis PE=2 SV=1
T1E7A1	Proteasome subunit beta type OS=Anopheles aquasalis PE=2 SV=1
T1DNN0	Proteasome subunit beta type OS=Anopheles aquasalis PE=2 SV=1
W5JKL2	Proteasome-associated protein ECM29 OS=Anopheles darlingi GN=AND_003567 PE=4 SV=1
W5JI60	Protein disulfide isomerase OS=Anopheles darlingi GN=AND_004460 PE=3 SV=1
T1E8D6	Protein disulfide-isomerase OS=Anopheles aquasalis PE=2 SV=1
T1E811	Protein disulfide-isomerase OS=Anopheles aquasalis PE=2 SV=1
T1EAG5	Protein phosphatase 1 regulatory subunit (Fragment) OS=Anopheles aquasalis PE=2 SV=1
W5JHQ1	Puromycin-sensitive aminopeptidase OS=Anopheles darlingi GN=AND_004644 PE=4 SV=1
A0A084VZT4	Pyruvate carboxylase OS=Anopheles sinensis GN=ZHAS_00011282 PE=4 SV=1
T1EAC5	Pyruvate dehydrogenase E1 component subunit alpha (Fragment) OS=Anopheles aquasalis PE=2 SV=1
W5J7J0	Pyruvate dehydrogenase OS=Anopheles darlingi GN=AND_008461 PE=4 SV=1
T1DN39	Pyruvate kinase OS=Anopheles aquasalis PE=2 SV=1
W5JC64	Ran gtpase-activating protein OS=Anopheles darlingi GN=AND_007902 PE=4 SV=1
W5JK79	Ran-binding protein OS=Anopheles darlingi GN=AND_004547 PE=4 SV=1
W5JTK9	Rap55 OS=Anopheles darlingi GN=AND_001563 PE=4 SV=1
T1DS48	Reticulon-like protein (Fragment) OS=Anopheles aquasalis PE=2 SV=1
W5JS74	Rho-associated protein kinase 1 OS=Anopheles darlingi GN=AND_000956 PE=4 SV=1
T1E7H8	Ribosomal protein L19 OS=Anopheles aquasalis PE=2 SV=1
B6DDS1	Ribosomal protein S16 OS=Anopheles darlingi GN=AND_010534 PE=2 SV=1
W5JN51	Ribosomal protein S6 kinase OS=Anopheles darlingi GN=AND_003504 PE=4 SV=1
W5JV41	Ribosomal rRNA small subunit methyltransferase b (Sun) OS=Anopheles darlingi GN=AND_001377 PE=4 SV=1
W5JM85	Ribosome biogenesis protein BOP1 homolog OS=Anopheles darlingi GN=AND_004386 PE=3 SV=1
W5JRY2	RNA and export factor binding protein OS=Anopheles darlingi GN=AND_002714 PE=4 SV=1
W5JV78	RNA binding motif protein 4,lark OS=Anopheles darlingi GN=AND_001514 PE=4 SV=1
W5J9R8	RNA binding motif protein OS=Anopheles darlingi GN=AND_008917 PE=4 SV=1
W5J4R8	RNA recognition motif protein split end OS=Anopheles darlingi GN=AND_008922 PE=4 SV=1
B0W8V7	Serine/threonine protein phosphatase 2a regulatory subunit a OS=Culex quinquefasciatus GN=CpipJ_CPIJ003532 PE=4 SV=1
Q17FR9	Serrate RNA effector molecule homolog OS=Aedes aegypti GN=Ars2 PE=3 SV=1
W5JCC0	Seryl-tRNA synthetase OS=Anopheles darlingi GN=AND_007903 PE=3 SV=1
W5J9L5	Short chain type dehydrogenase OS=Anopheles darlingi GN=AND_007681 PE=3 SV=1
W5JN68	Sideroflexin 1,2,3 OS=Anopheles darlingi GN=AND_004042 PE=4 SV=1
T1DL89	Signal peptidase I (Fragment) OS=Anopheles aquasalis PE=2 SV=1
W5JG85	Signal recognition particle OS=Anopheles darlingi GN=AND_005950 PE=4 SV=1
W5J3V1	Signal recognition particle subunit SRP68 OS=Anopheles darlingi GN=AND_010437 PE=3 SV=1
W5J914	Spectrin OS=Anopheles darlingi GN=AND_007916 PE=4 SV=1
W5JH55	Splicing factor U2af 38 kDa subunit OS=Anopheles darlingi GN=AND_004587 PE=4 SV=1
W5JUV9	Succinate dehydrogenase OS=Anopheles darlingi GN=AND_000022 PE=4 SV=1
W5JBD9	Sulfide quinone reductase OS=Anopheles darlingi GN=AND_006550 PE=4 SV=1
G9BQS8	Superoxide dismutase [Cu-Zn] OS=Anopheles aquasalis GN=SOD3A PE=2 SV=1
T1E7D6	Superoxide dismutase [Cu-Zn] OS=Anopheles aquasalis PE=2 SV=1
W5JKA0	Superoxide dismutase OS=Anopheles darlingi GN=AND_003705 PE=3 SV=1
W5JC17	Thioredoxin reductase OS=Anopheles darlingi GN=AND_006717 PE=3 SV=1
W5JWK0	Threonyl-tRNA synthetase OS=Anopheles darlingi GN=AND_000811 PE=3 SV=1
W5J867	Transcription factor BTF3 OS=Anopheles darlingi GN=AND_009378 PE=3 SV=1
W5J901	Transketolase OS=Anopheles darlingi GN=AND_009027 PE=4 SV=1
W5JJ28	Translational activator gcn1 OS=Anopheles darlingi GN=AND_005505 PE=4 SV=1
T1DMV1	Triosephosphate isomerase OS=Anopheles aquasalis PE=2 SV=1
W5JU28	Tubulointerstitial nephritis antigen OS=Anopheles darlingi GN=AND_001931 PE=3 SV=1
W5JQB9	U3 small nucleolar ribonucleoprotein IMP3 OS=Anopheles darlingi GN=AND_003312 PE=4 SV=1
T1DM54	Ubiquitin carboxyl-terminal hydrolase (Fragment) OS=Anopheles aquasalis PE=2 SV=1
T1E8N2	Ubiquitin carboxyl-terminal hydrolase OS=Anopheles aquasalis PE=2 SV=1
W5JJB3	Ubiquitin carboxyl-terminal hydrolase OS=Anopheles darlingi GN=AND_004031 PE=3 SV=1
W5JJ08	Ubiquitin-activating enzyme E1 OS=Anopheles darlingi GN=AND_004145 PE=4 SV=1
W5J6E3	Ubiquitin-activating enzyme E1 OS=Anopheles darlingi GN=AND_008378 PE=3 SV=1

## Sheet: Putative Proteins
Putative Proteins from Dias-Lopes, et al. (2016) with a Potential Match in our Ovary Protein Database
UniProtKB ID	Protein Name
T1DP61	14-3-3 protein zeta multifunctional 14-3-3 family chaperone OS=Anopheles aquasalis PE=2 SV=1
T1DPS9	26s protease regulatory subunit 6a OS=Anopheles aquasalis PE=2 SV=1
T1DK58	26s protease regulatory subunit 7 (Fragment) OS=Anopheles aquasalis PE=2 SV=1
T1DN64	26s proteasome non-atpase regulatory subunit 4 OS=Anopheles aquasalis PE=2 SV=1
T1DTL7	26s proteasome regulatory complex subunit (Fragment) OS=Anopheles aquasalis PE=2 SV=1
T1DQF6	26s proteasome regulatory complex subunit rpn11 OS=Anopheles aquasalis PE=2 SV=1
T1E9K5	2-oxoglutarate dehydrogenase e1 subunit (Fragment) OS=Anopheles aquasalis PE=2 SV=1
T1DK38	3-hydroxyacyl-coa dehydrogenase (Fragment) OS=Anopheles aquasalis PE=2 SV=1
T1DSP2	40s ribosomal protein (Fragment) OS=Anopheles aquasalis PE=2 SV=1
T1DHE4	40s ribosomal protein s11 OS=Anopheles aquasalis PE=2 SV=1
T1E823	40s ribosomal protein s14a OS=Anopheles aquasalis PE=2 SV=1
T1E8F3	40s ribosomal protein s17 OS=Anopheles aquasalis PE=2 SV=1
T1E7U2	40s ribosomal protein s2 OS=Anopheles aquasalis PE=2 SV=1
T1DT34	40s ribosomal protein s3a (Fragment) OS=Anopheles aquasalis PE=2 SV=1
T1DFZ6	60s acidic ribosomal protein OS=Anopheles aquasalis PE=2 SV=1
T1E9Y0	60s acidic ribosomal protein p2 (Fragment) OS=Anopheles aquasalis PE=2 SV=1
T1DJV0	60s ribosomal protein (Fragment) OS=Anopheles aquasalis PE=2 SV=1
T1E7T0	60s ribosomal protein l10a OS=Anopheles aquasalis PE=2 SV=1
T1DS33	60s ribosomal protein l13a (Fragment) OS=Anopheles aquasalis PE=2 SV=1
T1DKB1	60s ribosomal protein l14 (Fragment) OS=Anopheles aquasalis PE=2 SV=1
T1DPL7	60s ribosomal protein l21 OS=Anopheles aquasalis PE=2 SV=1
T1E7L5	60s ribosomal protein l22 OS=Anopheles aquasalis PE=2 SV=1
T1DHN6	60s ribosomal protein l23 OS=Anopheles aquasalis PE=2 SV=1
T1E841	60s ribosomal protein l24 OS=Anopheles aquasalis PE=2 SV=1
T1DG77	60s ribosomal protein l31 OS=Anopheles aquasalis PE=2 SV=1
T1DF20	60s ribosomal protein l6 OS=Anopheles aquasalis PE=2 SV=1
T1E806	60s ribosomal protein l7 OS=Anopheles aquasalis PE=2 SV=1
T1DNI1	60s ribosomal protein l9 OS=Anopheles aquasalis PE=2 SV=1
T1DPQ2	aaa+-type atpase OS=Anopheles aquasalis PE=2 SV=1
T1DFC0	actin muscle OS=Anopheles aquasalis PE=2 SV=1
T1DHQ3	adp ribosylation factor 79f OS=Anopheles aquasalis PE=2 SV=1
T1E9F7	adp/atp translocase 3 (Fragment) OS=Anopheles aquasalis PE=2 SV=1
A0A023ERQ0	aldehyde dehydrogenase (Fragment) OS=Aedes albopictus PE=2 SV=1
T1EAL1	aldehyde dehydrogenase (Fragment) OS=Anopheles aquasalis PE=2 SV=1
T1DG57	alpha actinin OS=Anopheles aquasalis PE=2 SV=1
T1DK60	apolipoprotein o (Fragment) OS=Anopheles aquasalis PE=2 SV=1
T1E7C3	arginine/serine-rich splicing factor arginine/serine-rich splicing factor OS=Anopheles aquasalis PE=2 SV=1
T1DJN3	aspartyl/asparaginyl-trna synthetase translation (Fragment) OS=Anopheles aquasalis PE=2 SV=1
T1E778	atp OS=Anopheles aquasalis PE=2 SV=1
T1E9T8	atp synthase subunit b (Fragment) OS=Anopheles aquasalis PE=2 SV=1
T1DN10	atp synthase subunit d OS=Anopheles aquasalis PE=2 SV=1
T1DI05	atp-dependent rna helicase (Fragment) OS=Anopheles aquasalis PE=2 SV=1
A0A023ETJ9	beta tubulin OS=Aedes albopictus PE=2 SV=1
T1DRF7	bleomycin hydrolases and aminopeptidase of cysteine protease family (Fragment) OS=Anopheles aquasalis PE=2 SV=1
T1DQ74	calreticulin (Fragment) OS=Anopheles aquasalis PE=2 SV=1
T1E8H8	camp-dependent protein kinase type ii regulatory subunit (Fragment) OS=Anopheles aquasalis PE=2 SV=1
T1EAW3	cell adhesion complex protein bystin (Fragment) OS=Anopheles aquasalis PE=2 SV=1
T1E783	chaperonin complex component tcp-1 epsilon subunit cct5 OS=Anopheles aquasalis PE=2 SV=1
T1DGV8	chaperonin complex component tcp-1 eta subunit cct7 OS=Anopheles aquasalis PE=2 SV=1
T1DFU4	chaperonin complex component tcp-1 theta subunit cct8 OS=Anopheles aquasalis PE=2 SV=1
A0A023ETP2	chaperonin OS=Aedes albopictus PE=2 SV=1
T1DS14	cytochrome b5 (Fragment) OS=Anopheles aquasalis PE=2 SV=1
T1DER5	cytochrome c oxid OS=Anopheles aquasalis PE=2 SV=1
T1E9I0	cytochrome c oxidase subunit iv aedes aegypti cytochrome c oxidase subunit iv (Fragment) OS=Anopheles aquasalis PE=2 SV=1
T1DPL9	cytochrome c1 OS=Anopheles aquasalis PE=2 SV=1
T1EAC3	deoxyuridine triphosphatase (Fragment) OS=Anopheles aquasalis PE=2 SV=1
T1DMX9	elongation factor 1-gamma OS=Anopheles aquasalis PE=2 SV=1
T1DKY1	elongation factor ts mitochondrial (Fragment) OS=Anopheles aquasalis PE=2 SV=1
T1E772	enolase OS=Anopheles aquasalis PE=2 SV=1
T1DSV5	eukaryotic translation initiation factor (Fragment) OS=Anopheles aquasalis PE=2 SV=1
T1DQI9	eukaryotic translation initiation factor 5a OS=Anopheles aquasalis PE=2 SV=1
A0A023EPA0	failed axon connections fax protein/glutathione s-transferase-like protein (Fragment) OS=Aedes albopictus PE=2 SV=1
T1DFH2	flotillin OS=Anopheles aquasalis PE=2 SV=1
T1DJN6	glucosidase 2 subunit beta (Fragment) OS=Anopheles aquasalis PE=2 SV=1
T1E871	glutathione s-transferase aedes aegypti glutathione s-transferase OS=Anopheles aquasalis PE=2 SV=1
T1E7J6	gtp-binding protein sar1 aedes aegypti vesicle coat complex copii gtp OS=Anopheles aquasalis PE=2 SV=1
T1E7E0	heat shock 70 kDa protein OS=Anopheles aquasalis PE=2 SV=1
T1EB67	heat shock protein (Fragment) OS=Anopheles aquasalis PE=2 SV=1
T1DN77	heat shock protein OS=Anopheles aquasalis PE=2 SV=1
T1DPJ1	hemomucin (Fragment) OS=Anopheles aquasalis PE=2 SV=1 K.LFNSVAVAR.N
T1DQ42	hydroxyacyl-coa dehydrogenase/enoyl-coa hydratase (Fragment) OS=Anopheles aquasalis PE=2 SV=1
T1E8C9	hydroxyacyl-coa dehydrogenase/enoyl-coa hydratase OS=Anopheles aquasalis PE=2 SV=1
T1EB12	hydroxymethylglutaryl-coa lyase (Fragment) OS=Anopheles aquasalis PE=2 SV=1
T1EAM6	imaginal disc growth factor 4 (Fragment) OS=Anopheles aquasalis PE=2 SV=1
T1EAT6	imaginal disc growth factor 4 (Fragment) OS=Anopheles aquasalis PE=2 SV=1
T1DRP1	lamin (Fragment) OS=Anopheles aquasalis PE=2 SV=1
T1DN47	lipid storage droplet-2 OS=Anopheles aquasalis PE=2 SV=1
T1E728	membrane associated progesterone receptor OS=Anopheles aquasalis PE=2 SV=1
T1DTA4	membrane glycoprotein lig-1 (Fragment) OS=Anopheles aquasalis PE=2 SV=1
T1EAM4	membrane glycoprotein lig-1 membrane glycoprotein lig-1 (Fragment) OS=Anopheles aquasalis PE=2 SV=1
T1E867	methylmalonate semialdehyde dehydrogenase OS=Anopheles aquasalis PE=2 SV=1
T1DNI8	microtubule associated complex OS=Anopheles aquasalis PE=2 SV=1
T1E759	microtubule associated complex OS=Anopheles aquasalis PE=2 SV=1
T1DHH2	microtubule associated complex OS=Anopheles aquasalis PE=2 SV=1
T1DPW9	microtubule associated complex OS=Anopheles aquasalis PE=2 SV=1
T1E839	mitochondrial inner membrane protein mitofilin OS=Anopheles aquasalis PE=2 SV=1
T1E7A2	mitochondrial phosphate carrier protein OS=Anopheles aquasalis PE=2 SV=1
T1DES9	mitochondrial processing peptidase beta subunit OS=Anopheles aquasalis PE=2 SV=1
T1DMV8	mitochondrial processing peptidase beta subunit OS=Anopheles aquasalis PE=2 SV=1
T1EB94	myosin class i heavy chain (Fragment) OS=Anopheles aquasalis PE=2 SV=1
T1DEY1	myosin class ii heavy chain OS=Anopheles aquasalis PE=2 SV=1
T1DQJ8	myosin light chain 1 (Fragment) OS=Anopheles aquasalis PE=2 SV=1
T1E798	myosin light chain 2 myosin light chain 2 OS=Anopheles aquasalis PE=2 SV=1
T1E7B9	nadh:ubiquinone oxidoreductase ndufa9/39kda subunit OS=Anopheles aquasalis PE=2 SV=1
T1E7M7	nadh:ubiquinone oxidoreductase ndufv2/24 kd subunit OS=Anopheles aquasalis PE=2 SV=1
T1E710	nadh-ubiquinone oxidoreductase ndufs1/75 kDa subunit OS=Anopheles aquasalis PE=2 SV=1
T1DPL2	nascent polypeptide-associated complex subunit alpha OS=Anopheles aquasalis PE=2 SV=1
T1E7Y0	nucleosome assembly protein 1 OS=Anopheles aquasalis PE=2 SV=1
T1EAE6	oxidoreductase glyr1 (Fragment) OS=Anopheles aquasalis PE=2 SV=1
T1E8Q9	peptidyl-prolyl cis-trans isomerase OS=Anopheles aquasalis PE=2 SV=1
T1DN66	peroxiredoxin 5 OS=Anopheles aquasalis PE=2 SV=1
T1DFQ0	phosphoglycerate mutase 2 muscle OS=Anopheles aquasalis PE=2 SV=1
T1DM63	polyadenylate-binding protein rrm superfamily (Fragment) OS=Anopheles aquasalis PE=2 SV=1
T1E7C5	polyadenylate-binding protein rrm superfamily OS=Anopheles aquasalis PE=2 SV=1
T1E9D6	polypyrimidine tract-binding protein puf60 rrm superfamily (Fragment) OS=Anopheles aquasalis PE=2 SV=1
T1DPD8	programmed cell death protein (Fragment) OS=Anopheles aquasalis PE=2 SV=1
T1DK42	prohibitin (Fragment) OS=Anopheles aquasalis PE=2 SV=1
T1DKD4	proteasome subunit aedes aegypti proteasome activator (Fragment) OS=Anopheles aquasalis PE=2 SV=1
T1EAP6	proteasome subunit beta type aedes aegypti proteasome subunit beta type (Fragment) OS=Anopheles aquasalis PE=2 SV=1
T1E8Q6	rab11a member ras oncoprotein family OS=Anopheles aquasalis PE=2 SV=1
T1DGW1	rab-protein 5 OS=Anopheles aquasalis PE=2 SV=1
T1DNI4	regulator of chromosome condensation OS=Anopheles aquasalis PE=2 SV=1
T1E8X3	rho gdp-dissociation inhibitor OS=Anopheles aquasalis PE=2 SV=1
T1EAJ0	ribonuclease h1 (Fragment) OS=Anopheles aquasalis PE=2 SV=1
T1DFH7	ribose-5-phosphate isomerase OS=Anopheles aquasalis PE=2 SV=1
T1DJ51	ribosomal protein (Fragment) OS=Anopheles aquasalis PE=2 SV=1
T1DPZ3	ribosomal protein (Fragment) OS=Anopheles aquasalis PE=2 SV=1
T1DMW7	ribosomal protein OS=Anopheles aquasalis PE=2 SV=1
T1DN06	ribosomal protein OS=Anopheles aquasalis PE=2 SV=1
T1DJY1	ribosomal protein s25 (Fragment) OS=Anopheles aquasalis PE=2 SV=1
A0A023EVD2	rna-binding protein etr-3 rrm superfamily (Fragment) OS=Aedes albopictus PE=2 SV=1
T1DQN2	rna-binding protein fusilli (Fragment) OS=Anopheles aquasalis PE=2 SV=1
A0A023EQ57	rna-binding protein sam68 OS=Aedes albopictus PE=2 SV=1
T1DT50	selenophosphate synthetase (Fragment) OS=Anopheles aquasalis PE=2 SV=1
T1DU92	serine protease 14 (Fragment) OS=Anopheles aquasalis PE=2 SV=1
T1DPI7	serine/arginine rich splicing factor OS=Anopheles aquasalis PE=2 SV=1
T1EAG2	serine/threonine phosphatase 2c (Fragment) OS=Anopheles aquasalis PE=2 SV=1
T1E9J3	short chain acyl-coa dehydrogen (Fragment) OS=Anopheles aquasalis PE=2 SV=1
T1EAA9	short-chain alcohol dehydrogenase/3-hydroxyacyl-coa dehydrogenase (Fragment) OS=Anopheles aquasalis PE=2 SV=1
T1DF92	signal recognition particle 19 kDa protein OS=Anopheles aquasalis PE=2 SV=1
T1E989	signal recognition particle receptor ftsy (Fragment) OS=Anopheles aquasalis PE=2 SV=1
T1DQY9	skpa associated protein OS=Anopheles aquasalis PE=2 SV=1
T1DPD9	small ribonucleoprotein particle protein smb OS=Anopheles aquasalis PE=2 SV=1 R.VLGFVLLR.G
T1DSK0	snare protein (Fragment) OS=Anopheles aquasalis PE=2 SV=1
T1E893	sorting nexin OS=Anopheles aquasalis PE=2 SV=1
T1EAB1	superfamily ii dna and rna helicase dna replication (Fragment) OS=Anopheles aquasalis PE=2 SV=1
T1DG61	superfamily ii dna and rna helicase dna replication OS=Anopheles aquasalis PE=2 SV=1
T1E9F3	synaptic vesicle membrane protein vat-1 (Fragment) OS=Anopheles aquasalis PE=2 SV=1
T1E7Q6	tata-binding protein-associated factor 2n OS=Anopheles aquasalis PE=2 SV=1
T1DPR8	transferrin 1 OS=Anopheles aquasalis PE=2 SV=1
T1DSB6	translation initiation factor 3 subunit c eif-3c (Fragment) OS=Anopheles aquasalis PE=2 SV=1
T1EA89	translationally-controlled tumor (Fragment) OS=Anopheles aquasalis PE=2 SV=1
T1E7W8	translin OS=Anopheles aquasalis PE=2 SV=1
T1EA24	translocon-associated protein subunit gamma (Fragment) OS=Anopheles aquasalis PE=2 SV=1
T1E8E8	tropomyosin-1 OS=Anopheles aquasalis PE=2 SV=1
T1DGR6	tropomyosin-2 OS=Anopheles aquasalis PE=2 SV=1
T1E7U1	troponin t skeletal muscle OS=Anopheles aquasalis PE=2 SV=1
T1DF12	tubulin beta-1 chain OS=Anopheles aquasalis PE=2 SV=1
T1DPP7	tubulin beta-3 chain OS=Anopheles aquasalis PE=2 SV=1
T1DJE7	ubiquinol-cytochrome c reduct (Fragment) OS=Anopheles aquasalis PE=2 SV=1
T1E9W2	vitellogenin receptor (Fragment) OS=Anopheles aquasalis PE=2 SV=1
T1DJZ1	vitellogenin-a1 (Fragment) OS=Anopheles aquasalis PE=2 SV=1
T1E7K3	vitellogenin-a1 OS=Anopheles aquasalis PE=2 SV=1
