# Supplementary material for: Shotgun and TMT-Labeled Proteomic Analysis of the Ovarian Proteins of an Insect Vector, Aedes aegypti (Diptera: Culicidae)
Source: J Insect Sci. 2022 Mar 18;22(2):7. doi: 10.1093/jisesa/ieac018 (PMC8932505; doi:10.1093/jisesa/ieac018)
Supplement: ieac018_suppl_Supplementary_Materials [file ieac018_suppl_supplementary_materials.zip › ieac018_suppl_Supplement 8.xlsx]

## Sheet: Annotated Genes
Annotated Genes from Akbari, et al. (2014) with a Potential Match in our Ovary Protein Database
GI Number	Corrected GI Number	Accession Number	Protein Name	Gene Short Name
108884766	108884766	EAT48991.1	bystin [Aedes aegypti]	AAEL000001
108884760	108884760	EAT48985.1	ribosomal protein L36, putative [Aedes aegypti]	AAEL000010
108884697	108884697	EAT48922.1	serine protease [Aedes aegypti]	AAEL000028
108884698	108884697	EAT48922.1	serine protease [Aedes aegypti]	AAEL000028
108884764	108884764	EAT48989.1	ribosomal protein S6 [Aedes aegypti]	AAEL000032
108884720	108884720	EAT48945.1	ribosomal protein S25, putative [Aedes aegypti]	AAEL000068
108884684	108884684	EAT48909.1	peroxisome assembly factor-2 (peroxisomal-type ATPase 1) [Aedes aegypti]	AAEL000081
108884716	108884716	EAT48941.1	sumo-1-activating enzyme E1a [Aedes aegypti]	AAEL000091
108884696	108884696	EAT48921.1	serine protease [Aedes aegypti]	AAEL000099
108884638	108884638	EAT48863.1	beta-alanine synthase, putative [Aedes aegypti]	AAEL000105
108884659	108884659	EAT48884.1	enolase-phosphatase e-1 [Aedes aegypti]	AAEL000109
108884662	108884662	EAT48887.1	NADH dehydrogenase, putative [Aedes aegypti]	AAEL000138
108884628	108884628	EAT48853.1	conserved hypothetical protein [Aedes aegypti]	AAEL000144
108884658	108884658	EAT48883.1	single-stranded DNA binding protein, putative [Aedes aegypti]	AAEL000147
108884561	108884561	EAT48786.1	nipsnap [Aedes aegypti]	AAEL000159
108884563	108884563	EAT48788.1	translation initiation factor 3, subunit S8, putative [Aedes aegypti]	AAEL000175
108884577	108884577	EAT48802.1	conserved hypothetical protein [Aedes aegypti]	AAEL000182
108884609	108884609	EAT48834.1	eukaryotic translation initiation factor [Aedes aegypti]	AAEL000185
108884575	108884575	EAT48800.1	arginyl-tRNA synthetase [Aedes aegypti]	AAEL000199
108884574	108884574	EAT48799.1	copii-coated vesicle membrane protein P24 [Aedes aegypti]	AAEL000208
108884522	108884522	EAT48747.1	lactoylglutathione lyase [Aedes aegypti]	AAEL000219
108884528	108884528	EAT48753.1	conserved hypothetical protein [Aedes aegypti]	AAEL000241
108884486	108884486	EAT48711.1	26S proteasome regulatory subunit 7, psd7 [Aedes aegypti]	AAEL000270
108884477	108884477	EAT48702.1	superoxide dismutase [Aedes aegypti]	AAEL000274
108884480	108884480	EAT48705.1	conserved hypothetical protein [Aedes aegypti]	AAEL000289
108884504	108884504	EAT48729.1	ebna2 binding protein P100 [Aedes aegypti]	AAEL000293
108884463	108884463	EAT48688.1	heat shock protein [Aedes aegypti]	AAEL000301
108884381	108884381	EAT48606.1	cysteine-rich venom protein, putative [Aedes aegypti]	AAEL000302
108884404	108884404	EAT48629.1	Histone H2A, putative [Aedes aegypti]	AAEL000303
108884384	108884384	EAT48609.1	cysteine-rich venom protein, putative [Aedes aegypti]	AAEL000317
108884435	108884435	EAT48660.1	conserved hypothetical protein [Aedes aegypti]	AAEL000318
108884434	108884434	EAT48659.1	hypothetical protein AaeL_AAEL000319 [Aedes aegypti]	AAEL000319
108884422	108884422	EAT48647.1	conserved hypothetical protein [Aedes aegypti]	AAEL000328
108884412	108884412	EAT48637.1	elongation factor ts [Aedes aegypti]	AAEL000331
108884444	108884444	EAT48669.1	lamin [Aedes aegypti]	AAEL000335
108884432	108884432	EAT48657.1	conserved hypothetical protein [Aedes aegypti]	AAEL000344
108884436	108884436	EAT48661.1	conserved hypothetical protein [Aedes aegypti]	AAEL000350
108884386	108884386	EAT48611.1	cysteine-rich venom protein, putative [Aedes aegypti]	AAEL000363
108884445	108884445	EAT48670.1	acyl-CoA oxidase [Aedes aegypti]	AAEL000370
108884380	108884380	EAT48605.1	cysteine-rich venom protein, putative [Aedes aegypti]	AAEL000375
108884433	108884433	EAT48658.1	conserved hypothetical protein [Aedes aegypti]	AAEL000377
108884366	108884366	EAT48591.1	isoleucyl tRNA synthetase [Aedes aegypti]	AAEL000388
108884281	108884281	EAT48506.1	glycoprotein 25l [Aedes aegypti]	AAEL000410
108884340	108884340	EAT48565.1	AMP dependent coa ligase [Aedes aegypti]	AAEL000415
108884320	108884320	EAT48545.1	U3 small nucleolar RNA-associated protein, putative [Aedes aegypti]	AAEL000422
108884307	108884307	EAT48532.1	leucine aminopeptidase [Aedes aegypti]	AAEL000424
108884288	108884288	EAT48513.1	DNA repair/transcription protein met18/mms19 [Aedes aegypti]	AAEL000440
108884292	108884292	EAT48517.1	conserved hypothetical protein [Aedes aegypti]	AAEL000442
108884277	108884277	EAT48502.1	UDP-glucose glycoprotein:glucosyltransferase [Aedes aegypti]	AAEL000444
108884328	108884328	EAT48553.1	isocitrate dehydrogenase [Aedes aegypti]	AAEL000454
108884317	108884317	EAT48542.1	conserved hypothetical protein [Aedes aegypti]	AAEL000460
108884260	108884260	EAT48485.1	histone H3 [Aedes aegypti]	AAEL000482 AaeL_AAEL000492 AaeL_AAEL000506 AaeL_AAEL003659 AaeL_AAEL003828 AaeL_AAEL003836 AaeL_AAEL003850 AaeL_AAEL003852 AaeL_AAEL003856 AaeL_AAEL012072
108884230	108884230	EAT48455.1	paramyosin, putative [Aedes aegypti]	AAEL000485
108884248	108884248	EAT48473.1	chaperonin [Aedes aegypti]	AAEL000486
108884264	108884264	EAT48489.1	histone H4 [Aedes aegypti]	AAEL000490 AaeL_AAEL000501 AaeL_AAEL000513 AaeL_AAEL000517 AaeL_AAEL003673 AaeL_AAEL003689 AaeL_AAEL003814 AaeL_AAEL003823 AaeL_AAEL003838 AaeL_AAEL003846 AaeL_AAEL003866 AaeL_AAEL011999 AaeL_AAEL013709
108884222	108884222	EAT48447.1	conserved hypothetical protein [Aedes aegypti]	AAEL000496
108884221	108884221	EAT48446.1	conserved hypothetical protein [Aedes aegypti]	AAEL000507
108884172	108884172	EAT48397.1	conserved hypothetical protein [Aedes aegypti]	AAEL000529 AaeL_AAEL004503
108884206	108884206	EAT48431.1	fasciclin, putative [Aedes aegypti]	AAEL000540
108884202	108884202	EAT48427.1	fasciclin, putative [Aedes aegypti]	AAEL000541
108884185	108884185	EAT48410.1	fibulin 1 and [Aedes aegypti]	AAEL000549
108884182	108884182	EAT48407.1	hypothetical protein AaeL_AAEL000551 [Aedes aegypti]	AAEL000551
108880204	108880204	EAT44429.1	26S proteasome non-ATPase regulatory subunit [Aedes aegypti]	AAEL000568 AaeL_AAEL004173
108884157	108884157	EAT48382.1	AMP dependent ligase [Aedes aegypti]	AAEL000572
108884158	108884158	EAT48383.1	conserved hypothetical protein [Aedes aegypti]	AAEL000574
108884103	108884103	EAT48328.1	adenylate kinase 3, putative [Aedes aegypti]	AAEL000629
108884076	108884076	EAT48301.1	cop9 complex subunit 7a [Aedes aegypti]	AAEL000635
108884096	108884096	EAT48321.1	conserved hypothetical protein [Aedes aegypti]	AAEL000636
108884060	108884060	EAT48285.1	protein disulfide isomerase [Aedes aegypti]	AAEL000641
108884062	108884062	EAT48287.1	RNA m5u methyltransferase [Aedes aegypti]	AAEL000674
108884079	108884079	EAT48304.1	DNA-directed RNA polymerase subunit rpb8 [Aedes aegypti]	AAEL000677
108884043	108884043	EAT48268.1	conserved hypothetical protein [Aedes aegypti]	AAEL000691
108884015	108884015	EAT48240.1	fkbp-rapamycin associated protein [Aedes aegypti]	AAEL000693
108884042	108884042	EAT48267.1	conserved hypothetical protein [Aedes aegypti]	AAEL000695
108884031	108884031	EAT48256.1	50S ribosomal protein L4 [Aedes aegypti]	AAEL000701
108884025	108884025	EAT48250.1	glycogen phosphorylase [Aedes aegypti]	AAEL000703
108884024	108884024	EAT48249.1	reticulon/nogo [Aedes aegypti]	AAEL000713
108883974	108883974	EAT48199.1	ribosomal protein S6 kinase [Aedes aegypti]	AAEL000728
108883996	108883996	EAT48221.1	nadp-specific isocitrate dehydrogenase [Aedes aegypti]	AAEL000746
108883944	108883944	EAT48169.1	ubiquitin-activating enzyme E1 [Aedes aegypti]	AAEL000758
108883931	108883931	EAT48156.1	gamma-glutamylcysteine synthetase, putative [Aedes aegypti]	AAEL000759
108883952	108883952	EAT48177.1	arginine/serine-rich splicing factor [Aedes aegypti]	AAEL000769
108883928	108883928	EAT48153.1	hypothetical protein AaeL_AAEL000786 [Aedes aegypti]	AAEL000786
108883896	108883896	EAT48121.1	microsomal dipeptidase [Aedes aegypti]	AAEL000800
108883858	108883858	EAT48083.1	Tetratricopeptide repeat protein, putative [Aedes aegypti]	AAEL000807
108883902	108883902	EAT48127.1	conserved hypothetical protein [Aedes aegypti]	AAEL000821
108883856	108883856	EAT48081.1	ribosomal protein L35A, putative [Aedes aegypti]	AAEL000823
108883914	108883914	EAT48139.1	conserved hypothetical protein [Aedes aegypti]	AAEL000827
108883911	108883911	EAT48136.1	conserved hypothetical protein [Aedes aegypti]	AAEL000833
108883908	108883908	EAT48133.1	conserved hypothetical protein [Aedes aegypti]	AAEL000835
108883912	108883912	EAT48137.1	conserved hypothetical protein [Aedes aegypti]	AAEL000837
108883910	108883910	EAT48135.1	conserved hypothetical protein [Aedes aegypti]	AAEL000846
108883808	403182383	EAT48033.2	carboxylesterase [Aedes aegypti]	AAEL000889
108883823	403182387	EAT48048.2	carboxylesterase [Aedes aegypti]	AAEL000898
108883784	108883784	EAT48009.1	conserved hypothetical protein [Aedes aegypti]	AAEL000923
108883737	108883737	EAT47962.1	conserved hypothetical protein [Aedes aegypti]	AAEL000930
108883751	108883751	EAT47976.1	alkaline phosphatase [Aedes aegypti]	AAEL000931
108883762	108883762	EAT47987.1	mitochondrial inner membrane protein translocase, 8kD-subunit, putative [Aedes aegypti]	AAEL000941
108883729	108883729	EAT47954.1	conserved hypothetical protein [Aedes aegypti]	AAEL000944
108883749	108883749	EAT47974.1	microsomal signal peptidase 23 kd subunit (spc22/23) [Aedes aegypti]	AAEL000947
108883772	108883772	EAT47997.1	elongation factor 1-beta2 [Aedes aegypti]	AAEL000951
108883736	108883736	EAT47961.1	conserved hypothetical protein [Aedes aegypti]	AAEL000955
108883732	108883732	EAT47957.1	conserved hypothetical protein [Aedes aegypti]	AAEL000961
108883698	108883698	EAT47923.1	NADH-ubiquinone oxidoreductase ashi subunit [Aedes aegypti]	AAEL000986
108883681	108883681	EAT47906.1	60S ribosomal protein L8 [Aedes aegypti]	AAEL000987
108883686	108883686	EAT47911.1	dally [Aedes aegypti]	AAEL000993
108883684	108883684	EAT47909.1	DNA replication licensing factor MCM7 [Aedes aegypti]	AAEL000999
108883718	108883718	EAT47943.1	calreticulin [Aedes aegypti]	AAEL001005
108883667	108883667	EAT47892.1	ribosomal RNA methyltransferase [Aedes aegypti]	AAEL001037
108883636	108883636	EAT47861.1	guanine nucleotide-binding protein beta 3 (g protein beta3) [Aedes aegypti]	AAEL001041
108868776	108868776	EAT33001.1	jun activation domain binding protein [Aedes aegypti]	AAEL001058 AaeL_AAEL014747
108883538	108883538	EAT47763.1	glutaredoxin [Aedes aegypti]	AAEL001109
108883569	108883569	EAT47794.1	conserved hypothetical protein [Aedes aegypti]	AAEL001112
108883537	108883537	EAT47762.1	conserved hypothetical protein [Aedes aegypti]	AAEL001129
108883533	108883533	EAT47758.1	conserved hypothetical protein [Aedes aegypti]	AAEL001132
108883539	108883539	EAT47764.1	methylmalonate-semialdehyde dehydrogenase [Aedes aegypti]	AAEL001134
108883540	108883540	EAT47765.1	conserved hypothetical protein [Aedes aegypti]	AAEL001144
108883522	108883522	EAT47747.1	conserved hypothetical protein [Aedes aegypti]	AAEL001153
108883496	108883496	EAT47721.1	fructose-1,6-bisphosphatase [Aedes aegypti]	AAEL001158
108883517	108883517	EAT47742.1	NADH:ubiquinone dehydrogenase, putative [Aedes aegypti]	AAEL001164
108883490	108883490	EAT47715.1	protein phosphatases pp1 regulatory subunit [Aedes aegypti]	AAEL001166
108883527	108883527	EAT47752.1	ribosome biogenesis protein bop1 (block of proliferation 1 protein) [Aedes aegypti]	AAEL001169
108883493	108883493	EAT47718.1	conserved hypothetical protein [Aedes aegypti]	AAEL001170
108883524	108883524	EAT47749.1	hypothetical protein AaeL_AAEL001174 [Aedes aegypti]	AAEL001174
108883521	108883521	EAT47746.1	conserved hypothetical protein [Aedes aegypti]	AAEL001179
108883516	108883516	EAT47741.1	phosphotyrosyl phosphatase activator [Aedes aegypti]	AAEL001182
108883502	108883502	EAT47727.1	conserved hypothetical protein [Aedes aegypti]	AAEL001185
108883523	108883523	EAT47748.1	conserved hypothetical protein [Aedes aegypti]	AAEL001189
108883503	108883503	EAT47728.1	fatty acid synthase [Aedes aegypti]	AAEL001194
108883479	108883479	EAT47704.1	threonyl-tRNA synthetase [Aedes aegypti]	AAEL001206
108883474	108883474	EAT47699.1	NADH ubiquinone oxidoreductase subunit, putative [Aedes aegypti]	AAEL001210
108883484	108883484	EAT47709.1	phosphoinositide-binding protein, putative [Aedes aegypti]	AAEL001212
108883476	108883476	EAT47701.1	DEAD box ATP-dependent RNA helicase [Aedes aegypti]	AAEL001216
108883466	108883466	EAT47691.1	alanyl-tRNA synthetase [Aedes aegypti]	AAEL001218
108883447	108883447	EAT47672.1	tubulointerstitial nephritis antigen [Aedes aegypti]	AAEL001232
108883434	108883434	EAT47659.1	merozoite surface protein, putative [Aedes aegypti]	AAEL001279 AAEL009422
108883380	108883380	EAT47605.1	conserved hypothetical protein [Aedes aegypti]	AAEL001297
108883351	108883351	EAT47576.1	conserved hypothetical protein [Aedes aegypti]	AAEL001300
108883381	108883381	EAT47606.1	CRAL/TRIO domain-containing protein [Aedes aegypti]	AAEL001308
108883352	108883352	EAT47577.1	DEAD box ATP-dependent RNA helicase [Aedes aegypti]	AAEL001317
108883362	108883362	EAT47587.1	conserved hypothetical protein [Aedes aegypti]	AAEL001323
108883317	108883317	EAT47542.1	mitochondrial carrier protein [Aedes aegypti]	AAEL001329
108883320	108883320	EAT47545.1	scaffold attachment factor b [Aedes aegypti]	AAEL001352
108883318	108883318	EAT47543.1	conserved hypothetical protein [Aedes aegypti]	AAEL001354
108883341	108883341	EAT47566.1	RNA-binding protein [Aedes aegypti]	AAEL001356
108883287	108883287	EAT47512.1	Y-box binding protein [Aedes aegypti]	AAEL001375
108883276	108883276	EAT47501.1	conserved hypothetical protein [Aedes aegypti]	AAEL001379
108883257	108883257	EAT47482.1	ribonuclease [Aedes aegypti]	AAEL001397
108883226	108883226	EAT47451.1	conserved hypothetical protein [Aedes aegypti]	AAEL001401
108883225	108883225	EAT47450.1	conserved hypothetical protein [Aedes aegypti]	AAEL001402
108883253	108883253	EAT47478.1	myosin heavy chain, nonmuscle or smooth muscle [Aedes aegypti]	AAEL001411
108883254	108883254	EAT47479.1	myosin heavy chain, nonmuscle or smooth muscle [Aedes aegypti]	AAEL001411
108883230	108883230	EAT47455.1	conserved hypothetical protein [Aedes aegypti]	AAEL001414
94468954	94468954	ABF18326.1	membrane glycoprotein LIG-1 [Aedes aegypti]	AAEL001420
108883228	108883228	EAT47453.1	conserved hypothetical protein [Aedes aegypti]	AAEL001420
108883247	108883247	EAT47472.1	high density lipoprotien binding protein / vigilin [Aedes aegypti]	AAEL001421
108883242	108883242	EAT47467.1	proteasome inhibitor [Aedes aegypti]	AAEL001422
108883270	108883270	EAT47495.1	short-chain dehydrogenase [Aedes aegypti]	AAEL001427
108883258	108883258	EAT47483.1	protein disulfide isomerase [Aedes aegypti]	AAEL001432
108883218	108883218	EAT47443.1	protein phosphatase 2c gamma [Aedes aegypti]	AAEL001441
108883200	108883200	EAT47425.1	testis-specific protein pbs13 (t-complex 11 ) [Aedes aegypti]	AAEL001446
108883195	108883195	EAT47420.1	conserved hypothetical protein [Aedes aegypti]	AAEL001448
108883174	108883174	EAT47399.1	chromosome region maintenance protein 1/exportin [Aedes aegypti]	AAEL001484
108883165	108883165	EAT47390.1	conserved hypothetical protein [Aedes aegypti]	AAEL001487
108883153	108883153	EAT47378.1	transcription elongation factor s-ii [Aedes aegypti]	AAEL001496
108883178	108883178	EAT47403.1	anamorsin, putative [Aedes aegypti]	AAEL001501
108883177	108883177	EAT47402.1	U3 small nucleolar ribonucleoprotein protein mpp10 [Aedes aegypti]	AAEL001506
108883127	108883127	EAT47352.1	conserved hypothetical protein [Aedes aegypti]	AAEL001507
108883152	108883152	EAT47377.1	vesicle associated protein, putative [Aedes aegypti]	AAEL001516
108883076	108883076	EAT47301.1	glutamate carboxypeptidase [Aedes aegypti]	AAEL001588
108883108	108883108	EAT47333.1	glycerol-3-phosphate dehydrogenase [Aedes aegypti]	AAEL001593
108883040	108883040	EAT47265.1	integrin alpha-ps [Aedes aegypti]	AAEL001603
108883027	108883027	EAT47252.1	microtubule binding protein, putative [Aedes aegypti]	AAEL001605
108883051	108883051	EAT47276.1	vesicular-fusion protein nsf [Aedes aegypti]	AAEL001616
108883039	108883039	EAT47264.1	proteasome subunit [Aedes aegypti]	AAEL001623
108882990	108882990	EAT47215.1	conserved hypothetical protein [Aedes aegypti]	AAEL001666
108882996	108882996	EAT47221.1	enolase [Aedes aegypti]	AAEL001668
108882963	108882963	EAT47188.1	actin [Aedes aegypti]	AAEL001673
108882940	108882940	EAT47165.1	nuclear movement protein nudc [Aedes aegypti]	AAEL001682
108882957	108882957	EAT47182.1	charged multivesicular body protein 4b [Aedes aegypti]	AAEL001698
108882931	108882931	EAT47156.1	chaperonin [Aedes aegypti]	AAEL001715 AaeL_AAEL801237
108882871	108882871	EAT47096.1	40S ribosomal protein S9 [Aedes aegypti]	AAEL001759
108882878	108882878	EAT47103.1	short-chain dehydrogenase [Aedes aegypti]	AAEL001768
108882852	108882852	EAT47077.1	DEAD box ATP-dependent RNA helicase [Aedes aegypti]	AAEL001769
108882794	108882794	EAT47019.1	short-chain dehydrogenase [Aedes aegypti]	AAEL001845
108882789	108882789	EAT47014.1	ribosomal protein L34, putative [Aedes aegypti]	AAEL001849
108882775	108882775	EAT47000.1	conserved hypothetical protein [Aedes aegypti]	AAEL001851
108881306	108881306	EAT45531.1	conserved hypothetical protein [Aedes aegypti]	AAEL001852 AaeL_AAEL003204
108882781	108882781	EAT47006.1	vesicle protein sorting-associated [Aedes aegypti]	AAEL001859
108882792	108882792	EAT47017.1	nuclear pore complex protein nup154 [Aedes aegypti]	AAEL001861
108882762	108882762	EAT46987.1	zinc carboxypeptidase [Aedes aegypti]	AAEL001863
108882778	108882779	EAT47004.1	NADH dehydrogenase, putative [Aedes aegypti]	AAEL001865 AAEL801244
108882800	108882800	EAT47025.1	gmp synthase [Aedes aegypti]	AAEL001869 AaeL_AAEL801247
108882772	108882772	EAT46997.1	voltage-dependent anion-selective channel [Aedes aegypti]	AAEL001872
108882787	108882787	EAT47012.1	hypothetical protein AaeL_AAEL001873 [Aedes aegypti]	AAEL001873
108882771	108882771	EAT46996.1	cop9 complex subunit [Aedes aegypti]	AAEL001874
108882722	108882722	EAT46947.1	UDP-N-acetylglucosamine: polypeptide-N-acetylglucosaminyl transferase, putative [Aedes aegypti]	AAEL001896
108882730	108882730	EAT46955.1	mitochondrial ribosomal protein, S21, putative [Aedes aegypti]	AAEL001909
108882727	108882727	EAT46952.1	conserved hypothetical protein [Aedes aegypti]	AAEL001913
108882708	108882708	EAT46933.1	eukaryotic translation initiation factor 4e [Aedes aegypti]	AAEL001916
108882693	108882693	EAT46918.1	ribosome biogenesis protein brix [Aedes aegypti]	AAEL001917
108882670	108882670	EAT46895.1	protein tyrosine phosphatase, non-receptor type nt1 [Aedes aegypti]	AAEL001919
108882672	108882672	EAT46897.1	pra1 protein [Aedes aegypti]	AAEL001930
108882709	108882709	EAT46934.1	four and a half lim domains [Aedes aegypti]	AAEL001946
108882676	108882676	EAT46901.1	actin [Aedes aegypti]	AAEL001951
108882598	108882598	EAT46823.1	imaginal disc growth factor [Aedes aegypti]	AAEL001965
108882650	108882650	EAT46875.1	mitochondrial ribosomal protein, S18B, putative [Aedes aegypti]	AAEL002002
108882651	108882651	EAT46876.1	conserved hypothetical protein [Aedes aegypti]	AAEL002006
108882648	108882648	EAT46873.1	disulfide oxidoreductase [Aedes aegypti]	AAEL002016
108882601	108882601	EAT46826.1	imaginal disc growth factor [Aedes aegypti]	AAEL002023
108882647	108882647	EAT46872.1	hypothetical protein AaeL_AAEL002036 [Aedes aegypti]	AAEL002036
108882552	108882552	EAT46777.1	cytochrome P450 [Aedes aegypti]	AAEL002046
108882559	108882559	EAT46784.1	40S ribosomal protein S10 [Aedes aegypti]	AAEL002047
108882557	108882557	EAT46782.1	histidyl-tRNA synthetase [Aedes aegypti]	AAEL002048
108882537	108882537	EAT46762.1	hydroxymethylglutaryl-coa lyase [Aedes aegypti]	AAEL002065
108882534	108882534	EAT46759.1	mitochondrial processing peptidase alpha subunit [Aedes aegypti]	AAEL002068
108882553	108882553	EAT46778.1	uv excision repair protein rad23 [Aedes aegypti]	AAEL002077
108882564	108882564	EAT46789.1	DEAD box ATP-dependent RNA helicase [Aedes aegypti]	AAEL002083
108882501	108882501	EAT46726.1	sulfide quinone reductase [Aedes aegypti]	AAEL002107
108882450	403182468	EJY57406.1	ras-related protein Rab-10, putative [Aedes aegypti]	AAEL002155
108882438	108882438	EAT46663.1	LCH2, secreted ferritin G subunit precursor, putative [Aedes aegypti]	AAEL002158
108882448	108882448	EAT46673.1	GTP-binding protein [Aedes aegypti]	AAEL002160
108882440	108882440	EAT46665.1	phosphatidylinositol-phosphatidylcholine transfer protein, putative [Aedes aegypti]	AAEL002170
108882451	108882451	EAT46676.1	dolichyl-diphosphooligosaccharide protein glycosyltransferase [Aedes aegypti]	AAEL002174
108882442	108882442	EAT46667.1	conserved hypothetical protein [Aedes aegypti]	AAEL002175
108882455	108882455	EAT46680.1	conserved hypothetical protein [Aedes aegypti]	AAEL002178
108882420	108882420	EAT46645.1	oligosaccharyl transferase, subunit, putative [Aedes aegypti]	AAEL002183
108882364	108882364	EAT46589.1	f-actin capping protein beta subunit [Aedes aegypti]	AAEL002184
108882429	108882429	EAT46654.1	conserved hypothetical protein [Aedes aegypti]	AAEL002207
108882355	108882355	EAT46580.1	GTP cyclohydrolase i [Aedes aegypti]	AAEL002261
108882345	108882345	EAT46570.1	26S proteasome regulatory subunit S3 [Aedes aegypti]	AAEL002271
108882314	108882314	EAT46539.1	trifunctional enzyme beta subunit (tp-beta) [Aedes aegypti]	AAEL002296
108882285	108882285	EAT46510.1	serine protease [Aedes aegypti]	AAEL002301
108882267	108882267	EAT46492.1	conserved hypothetical protein [Aedes aegypti]	AAEL002324 AaeL_AAEL013658
108882281	108882281	EAT46506.1	conserved hypothetical protein [Aedes aegypti]	AAEL002333
108882258	108882258	EAT46483.1	eukaryotic translation initiation factor 3 subunit [Aedes aegypti]	AAEL002334
108882271	108882271	EAT46496.1	conserved hypothetical protein [Aedes aegypti]	AAEL002345
108882270	108882270	EAT46495.1	conserved hypothetical protein [Aedes aegypti]	AAEL002350
108882276	108882276	EAT46501.1	conserved hypothetical protein [Aedes aegypti]	AAEL002362
108882212	108882212	EAT46437.1	40S ribosomal protein S11 [Aedes aegypti]	AAEL002372
108882210	108882210	EAT46435.1	40S ribosomal protein S11 [Aedes aegypti]	AAEL002372
108882220	108882220	EAT46445.1	small nuclear ribonucleoprotein-associated protein [Aedes aegypti]	AAEL002377
108882206	108882206	EAT46431.1	conserved hypothetical protein [Aedes aegypti]	AAEL002387
108882223	108882223	EAT46448.1	aspartate aminotransferase [Aedes aegypti]	AAEL002399
108882209	108882209	EAT46434.1	proteasome subunit beta type [Aedes aegypti]	AAEL002401
108882166	108882166	EAT46391.1	short-chain dehydrogenase [Aedes aegypti]	AAEL002416
108882178	108882178	EAT46403.1	troponin t, invertebrate [Aedes aegypti]	AAEL002417
108882110	108882110	EAT46335.1	DEAD box ATP-dependent RNA helicase [Aedes aegypti]	AAEL002488
108882082	108882082	EAT46307.1	short-chain dehydrogenase [Aedes aegypti]	AAEL002493
108882047	108882047	EAT46272.1	protein disulfide isomerase [Aedes aegypti]	AAEL002501
108882048	403182488	EJY57423.1	ATP synthase delta chain, mitochondrial [Aedes aegypti]	AAEL002504
108882054	108882054	EAT46279.1	26S protease regulatory subunit 6a [Aedes aegypti]	AAEL002508
108882052	108882052	EAT46277.1	serine hydroxymethyltransferase [Aedes aegypti]	AAEL002510
108882036	108882036	EAT46261.1	conserved hypothetical protein [Aedes aegypti]	AAEL002521 AaeL_AAEL012936
108882046	108882046	EAT46271.1	conserved hypothetical protein [Aedes aegypti]	AAEL002526
108882038	108882038	EAT46263.1	conserved hypothetical protein [Aedes aegypti]	AAEL002527
108882067	108882067	EAT46292.1	60S ribosomal protein L10 [Aedes aegypti]	AAEL002534
108882030	108882030	EAT46255.1	fimbrin/plastin [Aedes aegypti]	AAEL002539
108882001	108882001	EAT46226.1	triosephosphate isomerase [Aedes aegypti]	AAEL002542
108881993	108881993	EAT46218.1	myosin regulatory light chain 2 (mlc-2) [Aedes aegypti]	AAEL002572
108881917	108881917	EAT46142.1	hypothetical protein AaeL_AAEL002652 [Aedes aegypti]	AAEL002652
108881881	108881881	EAT46106.1	Vanin-like protein 1 precursor, putative [Aedes aegypti]	AAEL002681
108881876	108881876	EAT46101.1	sterol carrier protein-2, putative [Aedes aegypti]	AAEL002687
108881878	108881878	EAT46103.1	conserved hypothetical protein [Aedes aegypti]	AAEL002691
108881857	108881857	EAT46082.1	mannosyltransferase [Aedes aegypti]	AAEL002701
108881834	108881834	EAT46059.1	conserved hypothetical protein [Aedes aegypti]	AAEL002719
108881839	108881839	EAT46064.1	serine protease inhibitors, serpins [Aedes aegypti]	AAEL002720
108881832	108881832	EAT46057.1	conserved hypothetical protein [Aedes aegypti]	AAEL002728
108881786	108881786	EAT46011.1	tropomyosin invertebrate [Aedes aegypti]	AAEL002759
108881794	108881794	EAT46019.1	tropomyosin invertebrate [Aedes aegypti]	AAEL002761
108881774	403182503	EJY57434.1	dihydrolipoamide succinyltransferase component of 2-oxoglutarate dehydrogenase [Aedes aegypti]	AAEL002764
108881758	108881758	EAT45983.1	conserved hypothetical protein [Aedes aegypti]	AAEL002776
108881763	108881763	EAT45988.1	mitochondrial ribosomal protein, L37, putative [Aedes aegypti]	AAEL002783
108881741	108881741	EAT45966.1	zinc finger protein [Aedes aegypti]	AAEL002784
108881730	108881730	EAT45955.1	26S proteasome non-ATPase regulatory subunit [Aedes aegypti]	AAEL002789
108881751	108881751	EAT45976.1	DNA replication licensing factor MCM5 [Aedes aegypti]	AAEL002810
108881737	108881737	EAT45962.1	coupling factor, putative [Aedes aegypti]	AAEL002813
108881726	108881726	EAT45951.1	conserved hypothetical protein [Aedes aegypti]	AAEL002815
108881728	108881728	EAT45953.1	splicing factor u2af large subunit [Aedes aegypti]	AAEL002818
108881686	108881686	EAT45911.1	ATP synthase beta subunit [Aedes aegypti]	AAEL002827
108881687	108881687	EAT45912.1	40S ribosomal protein S26 [Aedes aegypti]	AAEL002832
108881694	108881694	EAT45919.1	cathepsin l [Aedes aegypti]	AAEL002833
108881692	108881692	EAT45917.1	myo-inositol-1 phosphate synthase [Aedes aegypti]	AAEL002834
108881688	108881688	EAT45913.1	3-hydroxyacyl-coa dehyrogenase [Aedes aegypti]	AAEL002841
108881721	108881721	EAT45946.1	tubulin beta chain [Aedes aegypti]	AAEL002848
108881720	108881720	EAT45945.1	tubulin beta chain [Aedes aegypti]	AAEL002851
108881662	108881662	EAT45887.1	conserved hypothetical protein [Aedes aegypti]	AAEL002857
108881660	108881660	EAT45885.1	conserved hypothetical protein [Aedes aegypti]	AAEL002861
108881674	108881674	EAT45899.1	heterogeneous nuclear ribonucleoprotein r [Aedes aegypti]	AAEL002879
108881665	108881665	EAT45890.1	NADH:ubiquinone dehydrogenase, putative [Aedes aegypti]	AAEL002881
108881628	108881628	EAT45853.1	thioredoxin reductase [Aedes aegypti]	AAEL002886
108881639	108881639	EAT45864.1	conserved hypothetical protein [Aedes aegypti]	AAEL002898
108881644	108881644	EAT45869.1	conserved hypothetical protein [Aedes aegypti]	AAEL002900
108881635	108881635	EAT45860.1	26S proteasome regulatory subunit rpn2 [Aedes aegypti]	AAEL002906
108881643	108881643	EAT45868.1	wd-repeat protein [Aedes aegypti]	AAEL002912
108881642	108881642	EAT45867.1	peroxisomal membrane protein 70 abcd3 [Aedes aegypti]	AAEL002913
108881602	108881602	EAT45827.1	conserved hypothetical protein [Aedes aegypti]	AAEL002924
108881597	108881597	EAT45822.1	VAMP-associated protein, putative [Aedes aegypti]	AAEL002936
108881598	108881598	EAT45823.1	skd/vacuolar sorting [Aedes aegypti]	AAEL002938
108881564	108881564	EAT45789.1	leucyl aminopeptidase, putative [Aedes aegypti]	AAEL002978
108881528	108881528	EAT45753.1	39S ribosomal protein L43 [Aedes aegypti]	AAEL002993
108881523	108881523	EAT45748.1	2-deoxyglucose-6-phosphate phosphatase [Aedes aegypti]	AAEL003006
108881521	108881521	EAT45746.1	NADH dehydrogenase, putative [Aedes aegypti]	AAEL003011
108881519	108881519	EAT45744.1	dual specificity mitogen-activated protein kinase kinase 4 MAPKK4 [Aedes aegypti]	AAEL003013
108881484	108881484	EAT45709.1	conserved hypothetical protein [Aedes aegypti]	AAEL003019
108881499	108881499	EAT45724.1	saposin [Aedes aegypti]	AAEL003046
108881426	108881426	EAT45651.1	conserved hypothetical protein [Aedes aegypti]	AAEL003070
108881423	108881423	EAT45648.1	glycoprotein, putative [Aedes aegypti]	AAEL003094
108881406	108881406	EAT45631.1	ubiquitin-conjugating enzyme E2 [Aedes aegypti]	AAEL003103
108881420	108881420	EAT45645.1	clathrin coat associated protein ap-50 [Aedes aegypti]	AAEL003106
108881409	108881409	EAT45634.1	atlastin [Aedes aegypti]	AAEL003109
108881424	108881424	EAT45649.1	hypothetical protein AaeL_AAEL003110 [Aedes aegypti]	AAEL003110
108881403	108881403	EAT45628.1	conserved hypothetical protein [Aedes aegypti]	AAEL003119
108881392	108881392	EAT45617.1	acyl-coa dehydrogenase [Aedes aegypti]	AAEL003125
108881370	108881370	EAT45595.1	bcr-associated protein, bap [Aedes aegypti]	AAEL003130
108881388	108881388	EAT45613.1	conserved hypothetical protein [Aedes aegypti]	AAEL003142
108881351	108881351	EAT45576.1	aldo-keto reductase [Aedes aegypti]	AAEL003154
108881343	108881343	EAT45568.1	low molecular weight protein-tyrosine-phosphatase [Aedes aegypti]	AAEL003165
108881347	108881347	EAT45572.1	protein arginine n-methyltransferase 1, putative [Aedes aegypti]	AAEL003179
108881298	108881298	EAT45523.1	inorganic pyrophosphatase [Aedes aegypti]	AAEL003193
108881314	108881314	EAT45539.1	glutaredoxin, grx [Aedes aegypti]	AAEL003206
108881252	108881252	EAT45477.1	tetraspanin 29fa [Aedes aegypti]	AAEL003210
108881214	108881214	EAT45439.1	translocation associated membrane protein [Aedes aegypti]	AAEL003285
108881206	108881206	EAT45431.1	arsenite-resistance protein [Aedes aegypti]	AAEL003287
108881175	108881175	EAT45400.1	conserved hypothetical protein [Aedes aegypti]	AAEL003303
108881176	108881176	EAT45401.1	MRAS2, putative [Aedes aegypti]	AAEL003306
108881181	108881181	EAT45406.1	conserved hypothetical protein [Aedes aegypti]	AAEL003311
108881204	108881204	EAT45429.1	hypothetical protein AaeL_AAEL003315 [Aedes aegypti]	AAEL003315
108881160	108881160	EAT45385.1	protein phosphatase 2c [Aedes aegypti]	AAEL003326 AaeL_AAEL801190
108881140	108881140	EAT45365.1	CRAL/TRIO domain-containing protein [Aedes aegypti]	AAEL003347
108881172	108881172	EAT45397.1	nadph cytochrome P450 [Aedes aegypti]	AAEL003349
108881137	108881137	EAT45362.1	ribosomal protein l7ae [Aedes aegypti]	AAEL003352
108881114	108881114	EAT45339.1	signal recognition particle [Aedes aegypti]	AAEL003377
108881126	108881126	EAT45351.1	Ro ribonucleoprotein autoantigen, putative [Aedes aegypti]	AAEL003382
108881103	108881103	EAT45328.1	conserved hypothetical protein [Aedes aegypti]	AAEL003385
108881102	108881102	EAT45327.1	60S ribosomal protein L32 [Aedes aegypti]	AAEL003396
108881096	108881096	EAT45321.1	DNA-directed RNA polymerase II 19 kDa polypeptide rpb7 [Aedes aegypti]	AAEL003401
108881066	108881066	EAT45291.1	conserved hypothetical protein [Aedes aegypti]	AAEL003406
108881082	108881082	EAT45307.1	60S ribosomal protein L10, mitochondrial [Aedes aegypti]	AAEL003409
108881054	108881054	EAT45279.1	lamin [Aedes aegypti]	AAEL003415
108881065	108881065	EAT45290.1	microsomal signal peptidase 25 kda subunit [Aedes aegypti]	AAEL003418
108881088	108881088	EAT45313.1	ribosomal protein S9, putative [Aedes aegypti]	AAEL003427
108881087	108881087	EAT45312.1	proteasome subunit beta type 7,10 [Aedes aegypti]	AAEL003431
108881080	108881080	EAT45305.1	threonine dehydrogenase [Aedes aegypti]	AAEL003443
108881007	108881007	EAT45232.1	failed axon connections protein, putative [Aedes aegypti]	AAEL003453
108881006	108881006	EAT45231.1	hypothetical protein AaeL_AAEL003459 [Aedes aegypti]	AAEL003459
108881032	108881032	EAT45257.1	cullin [Aedes aegypti]	AAEL003466
108881019	108881019	EAT45244.1	peptidyl-prolyl cis-trans isomerase h, ppih [Aedes aegypti]	AAEL003477
108880984	108880984	EAT45209.1	proline synthetase associated protein [Aedes aegypti]	AAEL003491
108880982	108880982	EAT45207.1	farnesyl-pyrophosphate synthetase [Aedes aegypti]	AAEL003497
108880990	108880990	EAT45215.1	ras-related protein Rab-7 [Aedes aegypti]	AAEL003503
108880942	108880942	EAT45167.1	smap1 [Aedes aegypti]	AAEL003509
108880950	108880950	EAT45175.1	conserved hypothetical protein [Aedes aegypti]	AAEL003511
108880948	108880948	EAT45173.1	conserved hypothetical protein [Aedes aegypti]	AAEL003513
108880941	108880941	EAT45166.1	centromere/microtubule binding protein cbf5 [Aedes aegypti]	AAEL003514
108880947	108880947	EAT45172.1	conserved hypothetical protein [Aedes aegypti]	AAEL003525
108880968	108880968	EAT45193.1	acidic ribosomal protein P1, putative [Aedes aegypti]	AAEL003530
108880970	108880970	EAT45195.1	conserved hypothetical protein [Aedes aegypti]	AAEL003536
108880908	108880908	EAT45133.1	transportin [Aedes aegypti]	AAEL003573
108880868	108880868	EAT45093.1	FAS-associated factor 1, putative [Aedes aegypti]	AAEL003579
108880890	108880890	EAT45115.1	ribosomal protein S15p/S13e [Aedes aegypti]	AAEL003582
108880871	108880871	EAT45096.1	DNA-J/hsp40 [Aedes aegypti]	AAEL003588
108880898	108880898	EAT45123.1	protein serine/threonine kinase, putative [Aedes aegypti]	AAEL003595
108880887	108880887	EAT45112.1	U2 small nuclear ribonucleoprotein, putative [Aedes aegypti]	AAEL003605
108880884	108880884	EAT45109.1	purine biosynthesis protein 6, pur6 [Aedes aegypti]	AAEL003606
108880850	108880850	EAT45075.1	peroxinectin [Aedes aegypti]	AAEL003612
108880852	108880852	EAT45077.1	Hsp70-interacting protein, putative [Aedes aegypti]	AAEL003634
108880799	108880799	EAT45024.1	hypothetical protein AaeL_AAEL003656 [Aedes aegypti]	AAEL003656
108880764	108880764	EAT44989.1	laminin beta-2 chain [Aedes aegypti]	AAEL003658
108880763	108880763	EAT44988.1	translation initiation factor [Aedes aegypti]	AAEL003661
108880822	108880822	EAT45047.1	lupus la ribonucleoprotein [Aedes aegypti]	AAEL003664
108880784	108880784	EAT45009.1	leukotriene a-4 hydrolase [Aedes aegypti]	AAEL003666
108880814	108880814	EAT45039.1	histone h2a [Aedes aegypti]	AAEL003669
108880772	108880772	EAT44997.1	myelinprotein expression factor [Aedes aegypti]	AAEL003670
108880767	108880767	EAT44992.1	hypothetical protein AaeL_AAEL003671 [Aedes aegypti]	AAEL003671
108880826	403182596	EJY57498.1	ubiquinol-cytochrome c reductase iron-sulfur subunit [Aedes aegypti]	AAEL003675
108880827	108880827	EAT45052.1	ubiquinol-cytochrome c reductase iron-sulfur subunit [Aedes aegypti]	AAEL003675
55982009	55982009	AAV69397.1	40S ribosomal protein S4 [Aedes aegypti]	AAEL003694
94468404	94468404	ABF18051.1	40S ribosomal protein S4 [Aedes aegypti]	AAEL003694
108880735	108880735	EAT44960.1	leucine-rich transmembrane protein [Aedes aegypti]	AAEL003720
108880755	108880755	EAT44980.1	aconitase, mitochondrial [Aedes aegypti]	AAEL003734
108880716	108880716	EAT44941.1	vacuolar proton ATPases [Aedes aegypti]	AAEL003743
108880696	108880696	EAT44921.1	4-Hydroxybutyrate CoA-transferase, putative [Aedes aegypti]	AAEL003746
108880698	108880698	EAT44923.1	conserved hypothetical protein [Aedes aegypti]	AAEL003750
108880700	108880700	EAT44925.1	actin binding [Aedes aegypti]	AAEL003754
108880687	108880687	EAT44912.1	sorting nexin [Aedes aegypti]	AAEL003758
108880714	108880714	EAT44939.1	methionine aminopeptidase [Aedes aegypti]	AAEL003769
108880677	108880677	EAT44902.1	conserved hypothetical protein [Aedes aegypti]	AAEL003774
108880650	108880650	EAT44875.1	conserved hypothetical protein [Aedes aegypti]	AAEL003785
108880625	108880625	EAT44850.1	dynamin [Aedes aegypti]	AAEL003829
108880628	108880628	EAT44853.1	initiation factor 5a [Aedes aegypti]	AAEL003835
108880550	108880550	EAT44775.1	proteasome subunit alpha type [Aedes aegypti]	AAEL003871
108880570	108880570	EAT44795.1	translationally controlled tumor protein [Aedes aegypti]	AAEL003872
108880554	108880554	EAT44779.1	ubiquitin [Aedes aegypti]	AAEL003877
108880559	108880559	EAT44784.1	conserved hypothetical protein [Aedes aegypti]	AAEL003882
108880541	108880541	EAT44766.1	ubiquitination factor E4a [Aedes aegypti]	AAEL003907
108880535	108880535	EAT44760.1	nuclear pore complex protein nup107 [Aedes aegypti]	AAEL003908
108880501	108880501	EAT44726.1	conserved hypothetical protein [Aedes aegypti]	AAEL003923
108880515	108880515	EAT44740.1	mRNA cleavage stimulating factor, 50kD-subunit, putative [Aedes aegypti]	AAEL003938
108880508	108880508	EAT44733.1	60S ribosomal protein L44 L41, putative [Aedes aegypti]	AAEL003942
108880487	108880487	EAT44712.1	conserved hypothetical protein [Aedes aegypti]	AAEL003949
108880479	108880479	EAT44704.1	calpain, putative [Aedes aegypti]	AAEL003952
108880462	108880462	EAT44687.1	conserved hypothetical protein [Aedes aegypti]	AAEL003957
108880490	108880490	EAT44715.1	short-chain dehydrogenase [Aedes aegypti]	AAEL003961
108880464	108880464	EAT44689.1	conserved hypothetical protein [Aedes aegypti]	AAEL003976
108880435	108880435	EAT44660.1	cyclohex-1-ene-1-carboxyl-CoA hydratase, putative [Aedes aegypti]	AAEL003993
108880403	108880403	EAT44628.1	DNA polymerase v [Aedes aegypti]	AAEL004017
108880413	108880413	EAT44638.1	glucose dehydrogenase [Aedes aegypti]	AAEL004027
108880423	108880423	EAT44648.1	protein phsophatase-2a [Aedes aegypti]	AAEL004040
108880410	108880410	EAT44635.1	flotillin-2 [Aedes aegypti]	AAEL004041
108880358	108880358	EAT44583.1	conserved hypothetical protein [Aedes aegypti]	AAEL004042
108880349	108880349	EAT44574.1	conserved hypothetical protein [Aedes aegypti]	AAEL004045
108880360	108880360	EAT44585.1	cytochrome P450 [Aedes aegypti]	AAEL004054
108880350	108880350	EAT44575.1	conserved hypothetical protein [Aedes aegypti]	AAEL004055
108880346	108880346	EAT44571.1	conserved hypothetical protein [Aedes aegypti]	AAEL004065
108880362	108880362	EAT44587.1	hypothetical protein AaeL_AAEL004068 [Aedes aegypti]	AAEL004068
108880359	108880359	EAT44584.1	ubiquitin-activating enzyme E1 [Aedes aegypti]	AAEL004076
108880380	108880380	EAT44605.1	dj-1 protein (park7) [Aedes aegypti]	AAEL004081
108880328	108880328	EAT44553.1	aldo-keto reductase [Aedes aegypti]	AAEL004088
108880316	403182615	EAT44541.2	peroxiredoxins, prx-1, prx-2, prx-3 [Aedes aegypti]	AAEL004112
108880294	108880294	EAT44519.1	lupus la ribonucleoprotein [Aedes aegypti]	AAEL004134
108880272	108880272	EAT44497.1	phosphatidylinositol transfer protein/retinal degeneration b protein [Aedes aegypti]	AAEL004141
108880274	108880274	EAT44499.1	conserved hypothetical protein [Aedes aegypti]	AAEL004142
108880263	108880263	EAT44488.1	heat shock protein 70 (hsp70)-interacting protein [Aedes aegypti]	AAEL004148
108880217	108880217	EAT44442.1	ubiquitin-conjugating enzyme E2-25kD [Aedes aegypti]	AAEL004152
108880237	108880237	EAT44462.1	syntaxin [Aedes aegypti]	AAEL004168
108880220	108880220	EAT44445.1	tubulin alpha chain [Aedes aegypti]	AAEL004172
108880215	108880215	EAT44440.1	40S ribosomal protein S17 [Aedes aegypti]	AAEL004175
108880214	108880214	EAT44439.1	microtubule binding protein, putative [Aedes aegypti]	AAEL004176
108880218	108880218	EAT44443.1	ribose-phosphate pyrophosphokinase 1, putative [Aedes aegypti]	AAEL004178
108880256	108880256	EAT44481.1	conserved hypothetical protein [Aedes aegypti]	AAEL004180
108880244	108880244	EAT44469.1	conserved hypothetical protein [Aedes aegypti]	AAEL004183
108880248	108880248	EAT44473.1	membrane associated progesterone receptor [Aedes aegypti]	AAEL004195
108880178	108880178	EAT44403.1	opioid-binding protein/cell adhesion molecule, putative [Aedes aegypti]	AAEL004209
108880199	108880199	EAT44424.1	glycogen synthase [Aedes aegypti]	AAEL004221
108880163	108880163	EAT44388.1	myosin vi [Aedes aegypti]	AAEL004227
108880166	108880166	EAT44391.1	conserved hypothetical protein [Aedes aegypti]	AAEL004234
108880129	108880129	EAT44354.1	conserved hypothetical protein [Aedes aegypti]	AAEL004264
108880123	108880123	EAT44348.1	mitochondrial ATPase inhibitor, putative [Aedes aegypti]	AAEL004284
108880104	108880104	EAT44329.1	fas-associated protein [Aedes aegypti]	AAEL004287
108880115	108880115	EAT44340.1	protein phsophatase-2a [Aedes aegypti]	AAEL004288
108880126	108880126	EAT44351.1	translin [Aedes aegypti]	AAEL004291
108880101	108880101	EAT44326.1	dihydrolipoamide acetyltransferase component of pyruvate dehydrogenase [Aedes aegypti]	AAEL004294
108880117	108880117	EAT44342.1	ATP-citrate synthase [Aedes aegypti]	AAEL004297
108880086	108880086	EAT44311.1	39S ribosomal protein L19, mitochondrial precursor [Aedes aegypti]	AAEL004306
108880076	108880076	EAT44301.1	n-myc downstream regulated [Aedes aegypti]	AAEL004307
108880078	108880078	EAT44303.1	proteasome subunit alpha type [Aedes aegypti]	AAEL004308
108880088	108880088	EAT44313.1	hypothetical protein AaeL_AAEL004317 [Aedes aegypti]	AAEL004317
108880080	108880080	EAT44305.1	ribosomal protein L5 [Aedes aegypti]	AAEL004325
108880047	108880047	EAT44272.1	valyl-trna synthetase [Aedes aegypti]	AAEL004327
108880044	108880044	EAT44269.1	pyruvate dehydrogenase [Aedes aegypti]	AAEL004338
108880067	108880067	EAT44292.1	cysteinyl-tRNA synthetase [Aedes aegypti]	AAEL004345
108880066	108880066	EAT44291.1	dendritic cell protein [Aedes aegypti]	AAEL004347
108880021	108880021	EAT44246.1	alpha-glucosidase [Aedes aegypti]	AAEL004361
108880035	108880035	EAT44260.1	phosphatidylinositol 4-kinase type-ii [Aedes aegypti]	AAEL004379
108879994	108879994	EAT44219.1	peroxinectin [Aedes aegypti]	AAEL004386
108879992	403182639	EAT44218.2	hypothetical protein AaeL_AAEL004390 [Aedes aegypti]	AAEL004390
108879993	403182639	EAT44218.2	peroxinectin [Aedes aegypti]	AAEL004390
108879991	403182638	EAT44216.2	peroxinectin [Aedes aegypti]	AAEL004401
108879962	108879962	EAT44187.1	ATP-dependent RNA helicase [Aedes aegypti]	AAEL004419
108879952	108879952	EAT44177.1	mitochondrial F0 ATP synthase D chain, putative [Aedes aegypti]	AAEL004423
108879942	108879942	EAT44167.1	prefoldin subunit [Aedes aegypti]	AAEL004427
108879967	108879967	EAT44192.1	transketolase [Aedes aegypti]	AAEL004434
108879966	108879966	EAT44191.1	importin 9 (imp9) (ran-binding protein 9) [Aedes aegypti]	AAEL004441
108879944	108879944	EAT44169.1	torsin a [Aedes aegypti]	AAEL004448
108879914	108879914	EAT44139.1	cytochrome b5, putative [Aedes aegypti]	AAEL004450
108879908	108879908	EAT44133.1	fast myosin heavy chain HCIII, putative [Aedes aegypti]	AAEL004452
108879905	108879905	EAT44130.1	DEAD box ATP-dependent RNA helicase [Aedes aegypti]	AAEL004453
108879924	108879924	EAT44149.1	hypothetical protein AaeL_AAEL004454 [Aedes aegypti]	AAEL004454
108879907	108879907	EAT44132.1	lamin, putative [Aedes aegypti]	AAEL004461
108879922	108879922	EAT44147.1	predicted protein [Aedes aegypti]	AAEL004467
108879929	108879929	EAT44154.1	adaptin, alpha/gamma/epsilon [Aedes aegypti]	AAEL004469
108879920	108879920	EAT44145.1	conserved hypothetical protein [Aedes aegypti]	AAEL004471
108879906	108879906	EAT44131.1	hypothetical protein AaeL_AAEL004472 [Aedes aegypti]	AAEL004472
108879889	108879889	EAT44114.1	predicted protein [Aedes aegypti]	AAEL004484
108879884	108879884	EAT44109.1	conserved hypothetical protein [Aedes aegypti]	AAEL004490
108879886	108879886	EAT44111.1	eukaryotic translation elongation factor [Aedes aegypti]	AAEL004500
108879892	108879892	EAT44117.1	s-adenosylmethionine synthetase [Aedes aegypti]	AAEL004501
108879836	108879836	EAT44061.1	conserved hypothetical protein [Aedes aegypti]	AAEL004514
108879865	108879865	EAT44090.1	conserved hypothetical protein [Aedes aegypti]	AAEL004516
108879858	108879858	EAT44083.1	glyoxylate/hydroxypyruvate reductase [Aedes aegypti]	AAEL004532
108879843	108879843	EAT44068.1	n-acetylgalactosaminyltransferase [Aedes aegypti]	AAEL004538
108879811	108879811	EAT44036.1	coatomer beta subunit [Aedes aegypti]	AAEL004546
108879818	108879818	EAT44043.1	26S protease regulatory subunit S10b [Aedes aegypti]	AAEL004563
108879825	108879825	EAT44050.1	adp-ribosylation factor, arf [Aedes aegypti]	AAEL004565
108879776	108879776	EAT44001.1	histone deacetylase [Aedes aegypti]	AAEL004586
94468840	94468840	ABF18269.1	40S ribosomal protein S27 [Aedes aegypti]	AAEL004600
108879755	108879755	EAT43980.1	phenylalanyl-tRNA synthetase beta chain [Aedes aegypti]	AAEL004613
108879764	108879764	EAT43989.1	actin [Aedes aegypti]	AAEL004616
108879741	108879741	EAT43966.1	sorting nexin [Aedes aegypti]	AAEL004620
108879763	108879763	EAT43988.1	actin [Aedes aegypti]	AAEL004631
108879742	108879742	EAT43967.1	condensin [Aedes aegypti]	AAEL004634
108879746	108879746	EAT43971.1	mitochondrial ribosomal protein L1 [Aedes aegypti]	AAEL004643
108879693	108879693	EAT43918.1	septin [Aedes aegypti]	AAEL004668
108879667	108879667	EAT43892.1	TATA-binding protein, putative [Aedes aegypti]	AAEL004686
108879668	108879668	EAT43893.1	conserved hypothetical protein [Aedes aegypti]	AAEL004699
108879669	108879669	EAT43894.1	conserved hypothetical protein [Aedes aegypti]	AAEL004699
108879625	108879625	EAT43850.1	jun activation domain binding protein [Aedes aegypti]	AAEL004733
108879603	108879603	EAT43828.1	methionine aminopeptidase [Aedes aegypti]	AAEL004738
108879621	108879621	EAT43846.1	acyl-coa dehydrogenase [Aedes aegypti]	AAEL004739
108879613	108879613	EAT43838.1	vesicle docking protein P115 [Aedes aegypti]	AAEL004756
108879533	108879533	EAT43758.1	conserved hypothetical protein [Aedes aegypti]	AAEL004809
108879541	108879541	EAT43766.1	conserved hypothetical protein [Aedes aegypti]	AAEL004818
108879512	108879512	EAT43737.1	glycerol kinase [Aedes aegypti]	AAEL004853
108879523	108879523	EAT43748.1	adp,ATP carrier protein [Aedes aegypti]	AAEL004855
108879531	108879531	EAT43756.1	conserved hypothetical protein [Aedes aegypti]	AAEL004856
108879498	108879498	EAT43723.1	ATP-dependent RNA helicase [Aedes aegypti]	AAEL004859
108879511	108879511	EAT43736.1	acireductone dioxygenase [Aedes aegypti]	AAEL004860
108879481	108879481	EAT43706.1	hemomucin [Aedes aegypti]	AAEL004868
108879470	108879470	EAT43695.1	conserved hypothetical protein [Aedes aegypti]	AAEL004873
108879482	108879482	EAT43707.1	hemomucin [Aedes aegypti]	AAEL004884
108879444	108879444	EAT43669.1	ras-related protein Rab-2A, putative [Aedes aegypti]	AAEL004902
108879423	108879423	EAT43648.1	conserved hypothetical protein [Aedes aegypti]	AAEL004920
108879375	108879375	EAT43600.1	conserved hypothetical protein [Aedes aegypti]	AAEL004969
108879365	108879365	EAT43590.1	Sec24B protein, putative [Aedes aegypti]	AAEL004977
108879362	108879362	EAT43587.1	DEAD box ATP-dependent RNA helicase [Aedes aegypti]	AAEL004978
108879371	108879371	EAT43596.1	cullin-associated NEDD8-dissociated protein 1 [Aedes aegypti]	AAEL004984
108879368	108879368	EAT43593.1	phosphoglycerate kinase [Aedes aegypti]	AAEL004988
108879307	108879307	EAT43532.1	seryl-tRNA synthetase [Aedes aegypti]	AAEL005037
108879311	108879311	EAT43536.1	wd-repeat protein [Aedes aegypti]	AAEL005041
108879298	108879298	EAT43523.1	tubulin beta chain [Aedes aegypti]	AAEL005052
108879274	108879274	EAT43499.1	electron transfer flavoprotein beta-subunit [Aedes aegypti]	AAEL005056
108879268	108879268	EAT43493.1	ras-related protein Rab-1A, putative [Aedes aegypti]	AAEL005069
108879296	108879296	EAT43521.1	tubulin beta chain [Aedes aegypti]	AAEL005084
108879256	108879256	EAT43481.1	60S ribosomal protein L30 [Aedes aegypti]	AAEL005085 AaeL_AAEL005220 AaeL_AAEL005085
108879244	108879244	EAT43469.1	n-myristoyl transferase [Aedes aegypti]	AAEL005092
108879245	108879245	EAT43470.1	cold induced protein (BnC24A), putative [Aedes aegypti]	AAEL005097
108879221	108879221	EAT43446.1	RNA and export factor binding protein [Aedes aegypti]	AAEL005114 AaeL_AAEL015263
108879236	108879236	EAT43461.1	ribonuclease UK114, putative [Aedes aegypti]	AAEL005127
108879173	108879173	EAT43398.1	50S robosomal protein L11 [Aedes aegypti]	AAEL005162
108879168	108879168	EAT43393.1	chaperone protein dnaj [Aedes aegypti]	AAEL005165
108879171	108879171	EAT43396.1	cytochrome c oxidase subunit iv [Aedes aegypti]	AAEL005170
108879150	108879150	EAT43375.1	lipin [Aedes aegypti]	AAEL005175
108879129	403182693	EAT43354.2	juvenile hormone esterase [Aedes aegypti]	AAEL005182
108879155	108879155	EAT43380.1	laminin gamma 1 chain [Aedes aegypti]	AAEL005187
108879151	108879151	EAT43376.1	conserved hypothetical protein [Aedes aegypti]	AAEL005197
108879131	108879131	EAT43356.1	juvenile hormone esterase [Aedes aegypti]	AAEL005198
108879158	108879158	EAT43383.1	conserved hypothetical protein [Aedes aegypti]	AAEL005208
108879106	108879106	EAT43331.1	conserved hypothetical protein [Aedes aegypti]	AAEL005216
108879074	108879074	EAT43299.1	40S ribosomal protein S14 [Aedes aegypti]	AAEL005266
108879068	108879068	EAT43293.1	ubiquinol-cytochrome c reductase complex core protein [Aedes aegypti]	AAEL005269
108879056	108879056	EAT43281.1	conserved hypothetical protein [Aedes aegypti]	AAEL005277
108879017	108879017	EAT43242.1	ornithine aminotransferase [Aedes aegypti]	AAEL005289
94468476	94468476	ABF18087.1	60S ribosomal protein L15/L27 [Aedes aegypti]	AAEL005298
108879014	108879014	EAT43239.1	aminoacyl-tRNA synthetase auxiliary protein, 43kD, putative [Aedes aegypti]	AAEL005307
108879026	108879026	EAT43251.1	pyruvate dehydrogenase [Aedes aegypti]	AAEL005308
108878989	108878989	EAT43214.1	kinesin motor protein, putative [Aedes aegypti]	AAEL005323
108878986	108878986	EAT43211.1	titin [Aedes aegypti]	AAEL005324
108879005	108879005	EAT43230.1	dopachrome-conversion enzyme (DCE) isoenzyme, putative [Aedes aegypti]	AAEL005325
108878977	108878977	EAT43202.1	d-3-phosphoglycerate dehydrogenase [Aedes aegypti]	AAEL005336
108879004	108879004	EAT43229.1	carbonic anhydrase [Aedes aegypti]	AAEL005337
108878966	108878966	EAT43191.1	dynein light chain, putative [Aedes aegypti]	AAEL005354
108878934	108878934	EAT43159.1	phosphoribosylformylglycinamidine synthase, putative [Aedes aegypti]	AAEL005384
108878898	108878898	EAT43123.1	2-hydroxyacid dehydrogenase [Aedes aegypti]	AAEL005400
108878892	108878892	EAT43117.1	annexin x [Aedes aegypti]	AAEL005407
108878889	108878889	EAT43114.1	annexin x [Aedes aegypti]	AAEL005408
108878894	108878894	EAT43119.1	conserved hypothetical protein [Aedes aegypti]	AAEL005414
108878883	108878883	EAT43108.1	ferrochelatase [Aedes aegypti]	AAEL005415
108878886	108878886	EAT43111.1	annexin x [Aedes aegypti]	AAEL005417
108878912	108878912	EAT43137.1	pyrroline-5-carboxylate dehydrogenase [Aedes aegypti]	AAEL005422
108878880	108878880	EAT43105.1	conserved hypothetical protein [Aedes aegypti]	AAEL005425
108878887	108878887	EAT43112.1	annexin x [Aedes aegypti]	AAEL005426
108878872	403182712	EJY57583.1	mitochondrial processing peptidase beta subunit [Aedes aegypti]	AAEL005435
108878852	108878852	EAT43077.1	conserved hypothetical protein [Aedes aegypti]	AAEL005451
108878840	108878840	EAT43065.1	aaa ATPase [Aedes aegypti]	AAEL005454
108878841	108878841	EAT43066.1	ctp synthase [Aedes aegypti]	AAEL005455
108878850	108878850	EAT43075.1	conserved hypothetical protein [Aedes aegypti]	AAEL005457
108878843	108878843	EAT43068.1	alpha-galactosidase/alpha-n-acetylgalactosaminidase [Aedes aegypti]	AAEL005460
108878831	108878831	EAT43056.1	amidase [Aedes aegypti]	AAEL005477
108878811	108878811	EAT43036.1	septin [Aedes aegypti]	AAEL005493
108878791	108878791	EAT43016.1	conserved hypothetical protein [Aedes aegypti]	AAEL005502
108878788	108878788	EAT43013.1	NADH-ubiquinone oxidoreductase 24 kda subunit [Aedes aegypti]	AAEL005508
108878768	108878768	EAT42993.1	heterogeneous nuclear ribonucleoprotein [Aedes aegypti]	AAEL005515
108878777	108878777	EAT43002.1	prolylcarboxypeptidase [Aedes aegypti]	AAEL005521
108878769	108878769	EAT42994.1	conserved hypothetical protein [Aedes aegypti]	AAEL005528
108878566	108878566	EAT42791.1	mitochondrial NADH:ubiquinone oxidoreductase B16.6 subunit, putative [Aedes aegypti]	AAEL005538 AAEL005693
108878711	108878711	EAT42936.1	plasma membrane calcium-transporting ATPase 3 (pmca3) (plasma membrane calcium pump isoform 3) (plasma membrane calcium ATPase isoform 3) [Aedes aegypti]	AAEL005561
108878690	108878690	EAT42915.1	nucleosome assembly protein [Aedes aegypti]	AAEL005567
108878700	108878700	EAT42925.1	developmentally regulated GTP-binding protein 1 (drg 1) [Aedes aegypti]	AAEL005579
108878713	108878713	EAT42938.1	conserved hypothetical protein [Aedes aegypti]	AAEL005593
108878666	108878666	EAT42891.1	mitochondrial ATP synthase b chain [Aedes aegypti]	AAEL005610
108878669	108878669	EAT42894.1	utp-glucose-1-phosphate uridylyltransferase 2 [Aedes aegypti]	AAEL005617
108878650	108878650	EAT42875.1	ribosomal protein L35, putative [Aedes aegypti]	AAEL005629
108878642	108878642	EAT42867.1	hypothetical protein AaeL_AAEL005632 [Aedes aegypti]	AAEL005632
108878649	108878649	EAT42874.1	nucleoporin [Aedes aegypti]	AAEL005635
108878647	108878647	EAT42872.1	eukariotic translation initiation factor 2b, epsilon subunit [Aedes aegypti]	AAEL005636
108878632	108878632	EAT42857.1	sorting nexin [Aedes aegypti]	AAEL005655
108878634	108878634	EAT42859.1	conserved hypothetical protein [Aedes aegypti]	AAEL005659
108878621	108878621	EAT42846.1	adenosine diphosphatase [Aedes aegypti]	AAEL005662
108878604	403182731	EAT42829.2	serine protease inhibitor, serpin [Aedes aegypti]	AAEL005665
108878554	108878554	EAT42779.1	microtubule associated protein xmap215 [Aedes aegypti]	AAEL005712
108878550	108878550	EAT42775.1	60S ribosomal protein L7a [Aedes aegypti]	AAEL005722
108878540	403182736	EAT42765.2	glycyl-tRNA synthetase [Aedes aegypti]	AAEL005728
108878544	108878544	EAT42769.1	cop9 signalosome complex subunit [Aedes aegypti]	AAEL005730
108878534	108878534	EAT42759.1	myosin heavy chain, nonmuscle or smooth muscle [Aedes aegypti]	AAEL005733
108878546	108878546	EAT42771.1	AMP dependent ligase [Aedes aegypti]	AAEL005740
108878542	108878542	EAT42767.1	DEAD box ATP-dependent RNA helicase [Aedes aegypti]	AAEL005744
108878513	108878513	EAT42738.1	lysosomal alpha-mannosidase (mannosidase alpha class 2b member 1) [Aedes aegypti]	AAEL005749
108878514	108878514	EAT42739.1	lysosomal alpha-mannosidase (mannosidase alpha class 2b member 1) [Aedes aegypti]	AAEL005752
108878508	108878508	EAT42733.1	conserved hypothetical protein [Aedes aegypti]	AAEL005756
108878509	108878509	EAT42734.1	conserved hypothetical protein [Aedes aegypti]	AAEL005759
108878504	108878504	EAT42729.1	hypothetical protein AaeL_AAEL005760 [Aedes aegypti]	AAEL005760
108878515	108878515	EAT42740.1	lysosomal alpha-mannosidase (mannosidase alpha class 2b member 1) [Aedes aegypti]	AAEL005763
108878478	108878478	EAT42703.1	fructose-bisphosphate aldolase [Aedes aegypti]	AAEL005766
108878500	108878500	EAT42725.1	Odorant-binding protein 99c, putative [Aedes aegypti]	AAEL005772
108878492	108878492	EAT42717.1	malic enzyme [Aedes aegypti]	AAEL005790
108878452	108878452	EAT42677.1	ATP synthase subunit beta vacuolar [Aedes aegypti]	AAEL005798
108878460	108878460	EAT42685.1	bifunctional aminoacyl-tRNA synthetase [Aedes aegypti]	AAEL005801
108878450	108878450	EAT42675.1	60S ribosomal protein L26 [Aedes aegypti]	AAEL005817
108878428	108878428	EAT42653.1	translation initiation factor eif-2b beta subunit [Aedes aegypti]	AAEL005825
108878439	108878439	EAT42664.1	proteasome subunit alpha type [Aedes aegypti]	AAEL005830
108878430	108878430	EAT42655.1	programmed cell death [Aedes aegypti]	AAEL005832
108878427	108878427	EAT42652.1	uridine phosphorylase [Aedes aegypti]	AAEL005839
108878421	108878421	EAT42646.1	beta chain spectrin [Aedes aegypti]	AAEL005845
108878422	108878422	EAT42647.1	signal recognition particle receptor alpha subunit (sr-alpha) [Aedes aegypti]	AAEL005856
108878396	108878396	EAT42621.1	flap endonuclease-1 [Aedes aegypti]	AAEL005870
108878386	108878386	EAT42611.1	conserved hypothetical protein [Aedes aegypti]	AAEL005877
108878376	108878376	EAT42601.1	vinculin [Aedes aegypti]	AAEL005879
108878344	108878344	EAT42569.1	conserved hypothetical protein [Aedes aegypti]	AAEL005897
108878364	108878364	EAT42589.1	40S ribosomal protein S3a [Aedes aegypti]	AAEL005901
108878351	108878351	EAT42576.1	conserved hypothetical protein [Aedes aegypti]	AAEL005904
108878359	108878359	EAT42584.1	programmed cell death protein [Aedes aegypti]	AAEL005910
108878362	108878362	EAT42587.1	conserved hypothetical protein [Aedes aegypti]	AAEL005914
108878317	108878317	EAT42542.1	ubiquitin-protein ligase [Aedes aegypti]	AAEL005930
108878332	108878332	EAT42557.1	6-phosphogluconate dehydrogenase [Aedes aegypti]	AAEL005931
108878295	108878295	EAT42520.1	NADH-ubiquinone oxidoreductase subunit B14.5b [Aedes aegypti]	AAEL005946
108878304	108878304	EAT42529.1	G-rich sequence factor-1, putative [Aedes aegypti]	AAEL005947
108878247	108878247	EAT42472.1	tricarboxylate transport protein [Aedes aegypti]	AAEL005991
108878248	108878248	EAT42473.1	allergen, putative [Aedes aegypti]	AAEL005997
108878240	108878240	EAT42465.1	factor for adipocyte differentiation [Aedes aegypti]	AAEL006012
108878206	108878206	EAT42431.1	dynactin subunit [Aedes aegypti]	AAEL006029
108878217	108878217	EAT42442.1	dihydroorotate dehydrogenase [Aedes aegypti]	AAEL006033
108878221	108878221	EAT42446.1	wd-repeat protein [Aedes aegypti]	AAEL006038
108878214	108878214	EAT42439.1	coatomer [Aedes aegypti]	AAEL006040
108878196	108878196	EAT42421.1	conserved hypothetical protein [Aedes aegypti]	AAEL006041
108878180	108878180	EAT42405.1	interleukin enhancer binding factor [Aedes aegypti]	AAEL006048
108878186	108878186	EAT42411.1	nuclear RNA export factor 2 (NXF2), putative [Aedes aegypti]	AAEL006050
108878169	108878169	EAT42394.1	nuclear protein localization [Aedes aegypti]	AAEL006056
108878177	108878177	EAT42402.1	proteasome subunit alpha type [Aedes aegypti]	AAEL006061
108878154	108878154	EAT42379.1	peptidyl-trna hydrolase [Aedes aegypti]	AAEL006066
108878150	108878150	EAT42375.1	phosphoglycerate mutase [Aedes aegypti]	AAEL006070
108878159	108878159	EAT42384.1	endoplasmic reticulum mannosyl-oligosaccharide 1,2-alpha-mannosidase [Aedes aegypti]	AAEL006074
108878146	108878146	EAT42371.1	methylenetetrahydrofolate dehydrogenase [Aedes aegypti]	AAEL006085
108878152	108878152	EAT42377.1	conserved hypothetical protein [Aedes aegypti]	AAEL006087
108878120	108878120	EAT42345.1	rab6 [Aedes aegypti]	AAEL006091
108878132	108878132	EAT42357.1	Gelsolin precursor [Aedes aegypti]	AAEL006096
108878104	108878104	EAT42329.1	conserved hypothetical protein [Aedes aegypti]	AAEL006115
108878093	108878093	EAT42318.1	conserved hypothetical protein [Aedes aegypti]	AAEL006124
37528871	37528871	AAQ92366.1	vitellogenin-C [Aedes aegypti]	AAEL006126
108878066	108878066	EAT42291.1	conserved hypothetical protein [Aedes aegypti]	AAEL006126
108878067	108878067	EAT42292.1	conserved hypothetical protein [Aedes aegypti]	AAEL006126
108878070	108878070	EAT42295.1	hypothetical protein AaeL_AAEL006138 [Aedes aegypti]	AAEL006138
108878096	108878096	EAT42321.1	conserved hypothetical protein [Aedes aegypti]	AAEL006143
108878076	108878076	EAT42301.1	dynactin [Aedes aegypti]	AAEL006145
108878080	108878080	EAT42305.1	conserved hypothetical protein [Aedes aegypti]	AAEL006155
108878060	108878060	EAT42285.1	cathepsin d [Aedes aegypti]	AAEL006169
108878040	108878040	EAT42265.1	n-myc downstream regulated [Aedes aegypti]	AAEL006171
108878045	108878045	EAT42270.1	proteasome subunit beta type [Aedes aegypti]	AAEL006174
108878038	108878038	EAT42263.1	histone acetyltransferase type b catalytic subunit [Aedes aegypti]	AAEL006177
108878047	108878047	EAT42272.1	translational activator gcn1 [Aedes aegypti]	AAEL006187
108878015	108878015	EAT42240.1	conserved hypothetical protein [Aedes aegypti]	AAEL006189
108878013	108878013	EAT42238.1	hemomucin [Aedes aegypti]	AAEL006196
108878018	108878018	EAT42243.1	exonuclease [Aedes aegypti]	AAEL006209
108877991	108877991	EAT42216.1	talin [Aedes aegypti]	AAEL006222
108877998	157112624	XP_001657594.1	replication factor C, 37kD-subunit, putative [Aedes aegypti]	AAEL006223
108877934	108877932	EAT42157.1	superoxide dismutase [Aedes aegypti]	AAEL006271
108877905	108877905	EAT42130.1	PIWI [Aedes aegypti]	AAEL006287
108877911	108877911	EAT42136.1	integral membrane protein, Tmp21-I (p23), putative [Aedes aegypti]	AAEL006303
108877881	108877881	EAT42106.1	acetyl-coa carboxylase [Aedes aegypti]	AAEL006307
108877896	108877896	EAT42121.1	26S proteasome regulatory subunit rpn1 [Aedes aegypti]	AAEL006315
108877886	108877886	EAT42111.1	conserved hypothetical protein [Aedes aegypti]	AAEL006322
108877877	108877877	EAT42102.1	conserved hypothetical protein [Aedes aegypti]	AAEL006328
108877878	108877878	EAT42103.1	conserved hypothetical protein [Aedes aegypti]	AAEL006336
108877862	108877862	EAT42087.1	conserved hypothetical protein [Aedes aegypti]	AAEL006346
108877879	108877879	EAT42104.1	hypothetical protein AaeL_AAEL006349 [Aedes aegypti]	AAEL006349
108877829	108877829	EAT42054.1	mitochondrial solute carrier [Aedes aegypti]	AAEL006362
108877814	108877814	EAT42039.1	ribose-phosphate pyrophosphokinase 1,2 [Aedes aegypti]	AAEL006363
108877830	108877830	EAT42055.1	conserved hypothetical protein [Aedes aegypti]	AAEL006367
108877809	108877809	EAT42034.1	conserved hypothetical protein [Aedes aegypti]	AAEL006385
108877802	108877802	EAT42027.1	mitochondrial 39S ribosomal protein L39 [Aedes aegypti]	AAEL006386
108877806	108877806	EAT42031.1	conserved hypothetical protein [Aedes aegypti]	AAEL006387
91992512	91992512	ABE72972.1	cathepsin L [Aedes aegypti]	AAEL006389
108877807	108877807	EAT42032.1	conserved hypothetical protein [Aedes aegypti]	AAEL006396
108877808	108877808	EAT42033.1	conserved hypothetical protein [Aedes aegypti]	AAEL006398
108877784	108877784	EAT42009.1	leucyl-tRNA synthetase [Aedes aegypti]	AAEL006415
108877753	108877753	EAT41978.1	proteasome subunit beta type 6,9 [Aedes aegypti]	AAEL006441
108877743	108877743	EAT41968.1	trehalose-6-phosphate synthase [Aedes aegypti]	AAEL006446
108877723	108877723	EAT41948.1	par-6 gamma [Aedes aegypti]	AAEL006460
108877724	108877724	EAT41949.1	arginine/serine-rich splicing factor [Aedes aegypti]	AAEL006473
108877715	108877715	EAT41940.1	ATP-dependent Lon protease, putative [Aedes aegypti]	AAEL006474
108877699	108877699	EAT41924.1	conserved hypothetical protein [Aedes aegypti]	AAEL006480
108877695	108877695	EAT41920.1	nucleoporin, p88, putative [Aedes aegypti]	AAEL006488
108877660	108877661	EAT41886.1	hydrogen-transporting ATP synthase, G-subunit, putative [Aedes aegypti]	AAEL006509 AAEL801217
108877664	108877664	EAT41889.1	vacuolar ATP synthase subunit h [Aedes aegypti]	AAEL006516
108877652	108877652	EAT41877.1	heat shock protein 70 (hsp70)-interacting protein [Aedes aegypti]	AAEL006531
108877637	108877637	EAT41862.1	retinoid-inducible serine carboxypeptidase (serine carboxypeptidase [Aedes aegypti]	AAEL006542
108877629	108877629	EAT41854.1	nucleoporin P54 [Aedes aegypti]	AAEL006544
108877617	108877617	EAT41842.1	cop-coated vesicle membrane protein P24 [Aedes aegypti]	AAEL006560
108877638	108877638	EAT41863.1	retinoid-inducible serine carboxypeptidase (serine carboxypeptidase [Aedes aegypti]	AAEL006563
108877594	108877594	EAT41819.1	clip-domain serine protease, putative [Aedes aegypti]	AAEL006576
108877614	108877614	EAT41839.1	aspartyl-tRNA synthetase [Aedes aegypti]	AAEL006577
108877604	108877604	EAT41829.1	calcium-transporting ATPase sarcoplasmic/endoplasmic reticulum type (calcium pump) [Aedes aegypti]	AAEL006582
108877571	108877571	EAT41796.1	conserved hypothetical protein [Aedes aegypti]	AAEL006611
108877567	108877567	EAT41792.1	conserved hypothetical protein [Aedes aegypti]	AAEL006625
108877532	108877532	EAT41757.1	acetyl-coa acetyltransferase, mitochondrial (acetoacetyl-coa thiolase) [Aedes aegypti]	AAEL006634
108877508	108877508	EAT41733.1	tubulin alpha chain [Aedes aegypti]	AAEL006642
108877515	108877515	EAT41740.1	histone acetyltransferase, putative [Aedes aegypti]	AAEL006661
108877494	108877494	EAT41719.1	conserved hypothetical protein [Aedes aegypti]	AAEL006670
108877497	108877497	EAT41722.1	clip-domain serine protease, putative [Aedes aegypti]	AAEL006674
108877483	108877483	EAT41708.1	phospholipase a-2-activating protein [Aedes aegypti]	AAEL006677
108877486	108877486	EAT41711.1	3-hydroxyisobutyrate dehydrogenase [Aedes aegypti]	AAEL006684
108877459	108877459	EAT41684.1	60S ribosomal protein L31 [Aedes aegypti]	AAEL006698
108877443	108877443	EAT41668.1	nucleolysin tia-1 [Aedes aegypti]	AAEL006710
108877402	108877402	EAT41627.1	2-oxoglutarate dehydrogenase [Aedes aegypti]	AAEL006721
108877408	108877408	EAT41633.1	innexin [Aedes aegypti]	AAEL006726
108877430	108877430	EAT41655.1	multisynthetase complex, auxiliary protein, p38, putative [Aedes aegypti]	AAEL006727
108877407	108877407	EAT41632.1	ubiquitin-conjugating enzyme E2 c [Aedes aegypti]	AAEL006728
108877432	108877432	EAT41657.1	fad nadph dehydrogenase [Aedes aegypti]	AAEL006733
108877419	108877419	EAT41644.1	n-terminal acetyltransferase complex ard1 subunit [Aedes aegypti]	AAEL006743
108877412	108877412	EAT41637.1	exonuclease nef-sp [Aedes aegypti]	AAEL006744
108877401	108877401	EAT41626.1	ss-DNA binding protein 12RNP2 precursor, putative [Aedes aegypti]	AAEL006748
108877414	108877414	EAT41639.1	hypothetical protein AaeL_AAEL006751 [Aedes aegypti]	AAEL006751
108877390	108877390	EAT41615.1	glutathione transferase D10, putative [Aedes aegypti]	AAEL006764
108877333	108877333	EAT41558.1	60S ribosomal protein L18a [Aedes aegypti]	AAEL006785
108877334	108877334	EAT41559.1	60S ribosomal protein L18a [Aedes aegypti]	AAEL006785
108877369	108877369	EAT41594.1	replication factor C, 37-kDa subunit, putative [Aedes aegypti]	AAEL006788
108877320	108877320	EAT41545.1	lipid storage droplets surface binding protein 2 (lsd2) [Aedes aegypti]	AAEL006820
108877327	108877327	EAT41552.1	cytochrome P450 [Aedes aegypti]	AAEL006827
108877322	108877322	EAT41547.1	microsomal glutathione s-transferase [Aedes aegypti]	AAEL006829
108877328	108877328	EAT41553.1	yellow protein precursor [Aedes aegypti]	AAEL006830
108877304	108877304	EAT41529.1	succinyl-CoA synthetase small subunit, putative [Aedes aegypti]	AAEL006833
108877298	108877298	EAT41523.1	glutamate semialdehyde dehydrogenase [Aedes aegypti]	AAEL006834
108877313	108877313	EAT41538.1	eukaryotic translation initiation factor [Aedes aegypti]	AAEL006851
108877284	108877284	EAT41509.1	ribosomal protein S28, putative [Aedes aegypti]	AAEL006860
108877279	108877279	EAT41504.1	conserved hypothetical protein [Aedes aegypti]	AAEL006867
108877263	108877263	EAT41488.1	calponin/transgelin [Aedes aegypti]	AAEL006872
108877277	108877277	EAT41502.1	igf2 mRNA binding protein, putative [Aedes aegypti]	AAEL006876
108877244	108877244	EAT41469.1	14-3-3 protein sigma, gamma, zeta, beta/alpha [Aedes aegypti]	AAEL006885
108877246	108877246	EAT41471.1	mrna turnover protein 4 mrt4 [Aedes aegypti]	AAEL006887
108877250	108877250	EAT41475.1	conserved hypothetical protein [Aedes aegypti]	AAEL006890
108877215	108877215	EAT41440.1	ubiquitination factor E4 [Aedes aegypti]	AAEL006910
108877216	108877216	EAT41441.1	conserved hypothetical protein [Aedes aegypti]	AAEL006915
108877209	108877209	EAT41434.1	MG-160, putative [Aedes aegypti]	AAEL006917
108877214	403183519	EJY58153.1	calponin/transgelin [Aedes aegypti]	AAEL006922
108877202	108877202	EAT41427.1	dihydrolipoamide dehydrogenase [Aedes aegypti]	AAEL006928
108877199	108877199	EAT41424.1	cullin [Aedes aegypti]	AAEL006929
108877173	108877173	EAT41398.1	chaperonin [Aedes aegypti]	AAEL006946
108877190	108877190	EAT41415.1	cell adhesion molecule [Aedes aegypti]	AAEL006958
108877164	108877164	EAT41389.1	hypothetical protein AaeL_AAEL006962 [Aedes aegypti]	AAEL006962
108877162	108877162	EAT41387.1	hypothetical protein AaeL_AAEL006968 [Aedes aegypti]	AAEL006968
108877158	108877158	EAT41383.1	serine/threonine protein phosphatase 2a regulatory subunit a [Aedes aegypti]	AAEL006977
108877122	108877122	EAT41347.1	mitochondrial import receptor subunit tom40 [Aedes aegypti]	AAEL007001
108877137	108877137	EAT41362.1	hypothetical protein AaeL_AAEL007003 [Aedes aegypti]	AAEL007003
108877134	108877134	EAT41359.1	DNA replication licensing factor MCM2 [Aedes aegypti]	AAEL007007
108877096	108877096	EAT41321.1	estradiol 17 beta-dehydrogenase [Aedes aegypti]	AAEL007023
108877074	108877074	EAT41299.1	far upstream (fuse) binding protein [Aedes aegypti]	AAEL007042
108877050	108877050	EAT41275.1	mitochondrial brown fat uncoupling protein [Aedes aegypti]	AAEL007046
108877077	108877077	EAT41302.1	proteasome subunit beta type [Aedes aegypti]	AAEL007049
108877066	108877066	EAT41291.1	NADH dehydrogenase, putative [Aedes aegypti]	AAEL007054
108877049	108877049	EAT41274.1	adp-ribosylation factor, arf [Aedes aegypti]	AAEL007065
108877038	108877038	EAT41263.1	conserved hypothetical protein [Aedes aegypti]	AAEL007075
108877041	108877041	EAT41266.1	eukaryotic translation initiation factor 3, theta subunit [Aedes aegypti]	AAEL007078
108877043	108877043	EAT41268.1	glycerol-3-phosphate acyltransferase [Aedes aegypti]	AAEL007080
108877019	108877019	EAT41244.1	conserved hypothetical protein [Aedes aegypti]	AAEL007082
108877015	108877015	EAT41240.1	conserved hypothetical protein [Aedes aegypti]	AAEL007096
108877030	108877030	EAT41255.1	4-nitrophenylphosphatase [Aedes aegypti]	AAEL007097
108876998	108876998	EAT41223.1	conserved hypothetical protein [Aedes aegypti]	AAEL007115
108877003	108877003	EAT41228.1	clathrin coat assembly protein ap-1 [Aedes aegypti]	AAEL007124
108876984	108876984	EAT41209.1	dynein heavy chain [Aedes aegypti]	AAEL007132
108876980	108876980	EAT41205.1	peroxiredoxin 5, prdx5 [Aedes aegypti]	AAEL007135
108876940	108876940	EAT41165.1	nnp-1 protein (novel nuclear protein 1) (nop52) [Aedes aegypti]	AAEL007158
108876959	108876959	EAT41184.1	ubiquilin 1,2 [Aedes aegypti]	AAEL007160
108876930	108876930	EAT41155.1	conserved hypothetical protein [Aedes aegypti]	AAEL007173
108876931	108876931	EAT41156.1	tripeptidyl peptidase ii [Aedes aegypti]	AAEL007174
108876932	108876932	EAT41157.1	hypothetical protein AaeL_AAEL007182 [Aedes aegypti]	AAEL007182
108876927	108876927	EAT41152.1	vacuolar ATP synthase subunit g [Aedes aegypti]	AAEL007184
108876910	108876910	EAT41135.1	conserved hypothetical protein [Aedes aegypti]	AAEL007196
108876896	108876896	EAT41121.1	glutamyl aminopeptidase [Aedes aegypti]	AAEL007201
108876904	108876904	EAT41129.1	ADP-ribosylation factor, putative [Aedes aegypti]	AAEL007209
108876881	108876881	EAT41106.1	nidogen [Aedes aegypti]	AAEL007226
108876879	108876879	EAT41104.1	conserved hypothetical protein [Aedes aegypti]	AAEL007236
108876856	108876856	EAT41081.1	metalloprotease [Aedes aegypti]	AAEL007254
108876824	108876824	EAT41049.1	tRNA-specific adenosine deaminase [Aedes aegypti]	AAEL007277
108876816	108876816	EAT41041.1	dynamin [Aedes aegypti]	AAEL007288
108876820	108876820	EAT41045.1	camp-dependent protein kinase catalytic subunit [Aedes aegypti]	AAEL007293
108876791	108876791	EAT41016.1	26S protease regulatory subunit 6b [Aedes aegypti]	AAEL007297
108876803	108876803	EAT41028.1	conserved hypothetical protein [Aedes aegypti]	AAEL007301
108876788	108876788	EAT41013.1	alpha-actinin [Aedes aegypti]	AAEL007306
108876776	108876776	EAT41001.1	deoxyuridine 5'-triphosphate nucleotidohydrolase [Aedes aegypti]	AAEL007323
108876760	108876760	EAT40985.1	ccr4-not transcription complex [Aedes aegypti]	AAEL007326
108876756	108876756	EAT40981.1	conserved hypothetical protein [Aedes aegypti]	AAEL007329
108876745	108876745	EAT40970.1	conserved hypothetical protein [Aedes aegypti]	AAEL007339
108876768	108876768	EAT40993.1	conserved hypothetical protein [Aedes aegypti]	AAEL007343
108876731	108876731	EAT40956.1	conserved hypothetical protein [Aedes aegypti]	AAEL007351
108876724	108876724	EAT40949.1	serine-threonine kinase receptor-associated protein (strap) [Aedes aegypti]	AAEL007382
108876698	108876698	EAT40923.1	LCH1, secreted ferritin G subunit precursor, putative [Aedes aegypti]	AAEL007383
13195275	13195275	AAK15638.1	HCH, ferritin heavy chain-like protein [Aedes aegypti]	AAEL007385
108876700	108876700	EAT40925.1	HCH, ferritin subunit 1, putative [Aedes aegypti]	AAEL007385
108876679	108876679	EAT40904.1	signal recognition particle 54 kda protein [Aedes aegypti]	AAEL007400
108876642	108876642	EAT40867.1	multicopper oxidase [Aedes aegypti]	AAEL007415
63079853	63079853	AAY29698.1	laccase-like multicopper oxidase 1 [Aedes aegypti]	AAEL007415
108876656	108876656	EAT40881.1	conserved hypothetical protein [Aedes aegypti]	AAEL007431
108876630	108876630	EAT40855.1	myosin light chain 1, putative [Aedes aegypti]	AAEL007439
108876626	108876626	EAT40851.1	translocon-associated protein, gamma subunit [Aedes aegypti]	AAEL007441
108876631	108876631	EAT40856.1	f-box/leucine rich repeat protein [Aedes aegypti]	AAEL007442
108876616	108876616	EAT40841.1	conserved hypothetical protein [Aedes aegypti]	AAEL007454
108876572	108876572	EAT40797.1	protein transport protein sec23 [Aedes aegypti]	AAEL007484
108876568	108876568	EAT40793.1	conserved hypothetical protein [Aedes aegypti]	AAEL007498
108876536	108876536	EAT40761.1	importin beta-2 [Aedes aegypti]	AAEL007521
108876540	108876540	EAT40765.1	electron transfer flavoprotein-ubiquinone oxidoreductase [Aedes aegypti]	AAEL007526
108876528	108876528	EAT40753.1	DNA polymerase delta small subunit [Aedes aegypti]	AAEL007541
108876518	108876518	EAT40743.1	acyl-coa dehydrogenase [Aedes aegypti]	AAEL007555
108876505	108876505	EAT40730.1	helicase [Aedes aegypti]	AAEL007558
108876497	108876497	EAT40722.1	leucine rich protein, putative [Aedes aegypti]	AAEL007565
108876498	108876498	EAT40723.1	DNA-directed RNA polymerase [Aedes aegypti]	AAEL007568
108876490	108876490	EAT40715.1	Rfc5p, putative [Aedes aegypti]	AAEL007581
108876476	108876476	EAT40701.1	cathepsin b [Aedes aegypti]	AAEL007585
108876474	108876474	EAT40699.1	nuclear pore complex protein nup98 [Aedes aegypti]	AAEL007586
108876478	108876478	EAT40703.1	cathepsin b [Aedes aegypti]	AAEL007590
1008858	1008858	AAA79004.1	cathepsin B-like thiol protease [Aedes aegypti]	AAEL007599
108876477	108876477	EAT40702.1	cathepsin b [Aedes aegypti]	AAEL007599
108876454	108876454	EAT40679.1	histone h2a [Aedes aegypti]	AAEL007609
108876437	108876437	EAT40662.1	hypothetical protein AaeL_AAEL007629 [Aedes aegypti]	AAEL007629
108876414	108876414	EAT40639.1	conserved hypothetical protein [Aedes aegypti]	AAEL007647
108876406	108876406	EAT40631.1	chaperonin [Aedes aegypti]	AAEL007650
108876398	108876398	EAT40623.1	low-density lipoprotein receptor (ldl) [Aedes aegypti]	AAEL007657
108876404	108876404	EAT40629.1	suppressor of actin (sac) [Aedes aegypti]	AAEL007660
108876400	108876400	EAT40625.1	casein kinase [Aedes aegypti]	AAEL007662
108876395	108876395	EAT40620.1	hypothetical protein AaeL_AAEL007666 [Aedes aegypti]	AAEL007666
108876370	108876370	EAT40595.1	NADH-ubiquinone oxidoreductase flavoprotein 1 (ndufv1) [Aedes aegypti]	AAEL007681
108876371	108876371	EAT40596.1	conserved hypothetical protein [Aedes aegypti]	AAEL007685
108876368	108876368	EAT40593.1	conserved hypothetical protein [Aedes aegypti]	AAEL007692
108876354	108876354	EAT40579.1	PIWI [Aedes aegypti]	AAEL007698
108876352	108876352	EAT40577.1	60S ribosomal protein L9 [Aedes aegypti]	AAEL007699
108876347	108876347	EAT40572.1	chaperonin [Aedes aegypti]	AAEL007702
108876355	108876355	EAT40580.1	malate dehydrogenase [Aedes aegypti]	AAEL007707
108876332	108876332	EAT40557.1	60S ribosomal protein L21 [Aedes aegypti]	AAEL007715
108876333	108876333	EAT40558.1	translation initiation factor 3, subunit S9, putative [Aedes aegypti]	AAEL007718
108876321	108876321	EAT40546.1	Pep12p, putative [Aedes aegypti]	AAEL007731
108876310	108876310	EAT40535.1	cytochrome c oxidase, subunit VIIA, putative [Aedes aegypti]	AAEL007752
108876305	108876305	EAT40530.1	conserved hypothetical protein [Aedes aegypti]	AAEL007757
108876308	108876308	EAT40533.1	chloride intracellular channel [Aedes aegypti]	AAEL007761
108876284	108876284	EAT40509.1	serine protease inhibitor 4, serpin-4 [Aedes aegypti]	AAEL007765
108876286	403182894	EJY57701.1	60S ribosomal protein L22 [Aedes aegypti]	AAEL007771
108876236	108876236	EAT40461.1	regulator of chromosome condensation [Aedes aegypti]	AAEL007799
108876232	108876232	EAT40457.1	lamin b receptor [Aedes aegypti]	AAEL007803
108876223	108876223	EAT40448.1	signalosome, subunit 2, CSN8, putative [Aedes aegypti]	AAEL007821
108876229	108876229	EAT40454.1	PIWI [Aedes aegypti]	AAEL007823
108876217	108876217	EAT40442.1	ribosomal protein S29, putative [Aedes aegypti]	AAEL007824
108876192	108876192	EAT40417.1	hypothetical protein AaeL_AAEL007841 [Aedes aegypti]	AAEL007841
108876182	108876182	EAT40407.1	rab5 [Aedes aegypti]	AAEL007845
108876165	108876165	EAT40390.1	ubiquinol-cytochrome c reductase complex 14 kd protein [Aedes aegypti]	AAEL007868
392935533	392935533	3UQI_A	Chain A, Crystallographic Structure Of Fkbp12 From Aedes Aegypti	AAEL007883
108876167	108876167	EAT40392.1	coracle protein, putative [Aedes aegypti]	AAEL007888
108876119	108876119	EAT40344.1	moesin/ezrin/radixin [Aedes aegypti]	AAEL007915
108876107	108876107	EAT40332.1	zinc finger protein [Aedes aegypti]	AAEL007921
108876110	108876110	EAT40335.1	eukaryotic translation initiation factor 4 gamma [Aedes aegypti]	AAEL007923
108876087	108876087	EAT40312.1	eukaryotic translation initiation factor 3 subunit [Aedes aegypti]	AAEL007945
108876083	108876083	EAT40308.1	glutathione-s-transferase theta, gst [Aedes aegypti]	AAEL007947
108876078	108876078	EAT40303.1	glutathione-s-transferase theta, gst [Aedes aegypti]	AAEL007962
108876049	108876049	EAT40274.1	tyrosine transporter [Aedes aegypti]	AAEL007979
108876038	108876038	EAT40263.1	SEC63 protein, putative [Aedes aegypti]	AAEL007987
108876029	108876029	EAT40254.1	conserved hypothetical protein [Aedes aegypti]	AAEL007988
108876035	108876035	EAT40260.1	mitochondrial NADH:ubiquinone oxidoreductase ESSS subunit, putative [Aedes aegypti]	AAEL008002
108875988	108875988	EAT40213.1	bleomycin hydrolase [Aedes aegypti]	AAEL008041
108875970	108875970	EAT40195.1	NADH-plastoquinone oxidoreductase [Aedes aegypti]	AAEL008072
108875958	108875958	EAT40183.1	conserved hypothetical protein [Aedes aegypti]	AAEL008073
108875924	108875924	EAT40149.1	PIWI [Aedes aegypti]	AAEL008076
108875928	108875928	EAT40153.1	40S ribosomal protein sa (P40) (34/67 kda laminin receptor) (colon carcinoma laminin-binding protein) [Aedes aegypti]	AAEL008083; AaeL_AAEL013694
108875923	108875923	EAT40148.1	PIWI [Aedes aegypti]	AAEL008098
108875910	108875910	EAT40135.1	procollagen-lysine,2-oxoglutarate 5-dioxygenase [Aedes aegypti]	AAEL008099
108875916	108875916	EAT40141.1	40S ribosomal protein S8 [Aedes aegypti]	AAEL008103
108875905	108875905	EAT40130.1	f14p3.9 protein (auxin transport protein) [Aedes aegypti]	AAEL008107
108875922	108875922	EAT40147.1	ion channel nompc [Aedes aegypti]	AAEL008117
108875897	108875897	EAT40122.1	cytidylate kinase [Aedes aegypti]	AAEL008131
108875879	108875879	EAT40104.1	hypothetical protein AaeL_AAEL008137 [Aedes aegypti]	AAEL008137
108875864	108875864	EAT40089.1	malate dehydrogenase [Aedes aegypti]	AAEL008166
108875840	108875840	EAT40065.1	aspartate ammonia lyase [Aedes aegypti]	AAEL008167
108875868	108875868	EAT40093.1	double-stranded RNA-binding protein zn72d [Aedes aegypti]	AAEL008171
108875856	108875856	EAT40081.1	mitochondrial ribosomal protein, L44, putative [Aedes aegypti]	AAEL008175
108875865	108875865	EAT40090.1	RAS, putative [Aedes aegypti]	AAEL008179
108875862	108875862	EAT40087.1	conserved hypothetical protein [Aedes aegypti]	AAEL008182
108875829	108875829	EAT40054.1	60S ribosomal protein L6 [Aedes aegypti]	AAEL008188
108875828	403182936	EJY57732.1	40S ribosomal protein S3 [Aedes aegypti]	AAEL008192
108875800	108875800	EAT40025.1	aconitase [Aedes aegypti]	AAEL008216
108875783	108875783	EAT40008.1	surfeit locus protein [Aedes aegypti]	AAEL008235
108875770	108875770	EAT39995.1	heterogeneous nuclear ribonucleoprotein 27c [Aedes aegypti]	AAEL008257
108875746	108875746	EAT39971.1	hypothetical protein AaeL_AAEL008280 [Aedes aegypti]	AAEL008280
108875726	108875726	EAT39951.1	conserved hypothetical protein [Aedes aegypti]	AAEL008291
108875705	108875705	EAT39930.1	calponin/transgelin [Aedes aegypti]	AAEL008303
108875688	108875688	EAT39913.1	protein disulfide isomerase [Aedes aegypti]	AAEL008319
108875692	108875692	EAT39917.1	conserved hypothetical protein [Aedes aegypti]	AAEL008328
108875691	108875691	EAT39916.1	60S ribosomal protein L24 [Aedes aegypti]	AAEL008329
108875687	108875687	EAT39912.1	hexaprenyldihydroxybenzoate methyltransferase [Aedes aegypti]	AAEL008330
108875668	108875668	EAT39893.1	cell adhesion molecule [Aedes aegypti]	AAEL008340
108875666	108875666	EAT39891.1	adenosylhomocysteinase [Aedes aegypti]	AAEL008341
108875658	108875658	EAT39883.1	ribosomal protein L28, putative [Aedes aegypti]	AAEL008353
108875641	108875641	EAT39866.1	serine protease inhibitor, serpin [Aedes aegypti]	AAEL008364
108875647	403182954	EAT39872.2	cd36 antigen [Aedes aegypti]	AAEL008370
108875607	108875607	EAT39832.1	hypothetical protein AaeL_AAEL008377 [Aedes aegypti]	AAEL008377
108875598	108875598	EAT39823.1	conserved hypothetical protein [Aedes aegypti]	AAEL008403
108875602	108875602	EAT39827.1	mitochondrial import inner membrane translocase subunit tim44 [Aedes aegypti]	AAEL008412
108875562	108875562	EAT39787.1	a kinase anchor protein [Aedes aegypti]	AAEL008431
108875525	108875525	EAT39750.1	cysteine synthase [Aedes aegypti]	AAEL008468
108875508	108875508	EAT39733.1	conserved hypothetical protein [Aedes aegypti]	AAEL008469
108875516	108875516	EAT39741.1	60S ribosomal protein L18 [Aedes aegypti]	AAEL008481
108875505	108875505	EAT39730.1	conserved hypothetical protein [Aedes aegypti]	AAEL008485
108875497	108875497	EAT39722.1	DEAD box ATP-dependent RNA helicase [Aedes aegypti]	AAEL008500
108875477	108875477	EAT39702.1	elongation factor tu (ef-tu) [Aedes aegypti]	AAEL008517
108875436	108875436	EAT39661.1	kinesin heavy chain subunit [Aedes aegypti]	AAEL008542
108875471	108875471	EAT39696.1	rac GTPase [Aedes aegypti]	AAEL008543
108875430	108875430	EAT39655.1	metalloprotease m41 ftsh [Aedes aegypti]	AAEL008565
108875404	108875404	EAT39629.1	regulator of chromosome condensation [Aedes aegypti]	AAEL008575
108875368	108875368	EAT39593.1	TraB, putative [Aedes aegypti]	AAEL008613
108875362	108875362	EAT39587.1	cdk1 [Aedes aegypti]	AAEL008621
108875341	108875341	EAT39566.1	conserved hypothetical protein [Aedes aegypti]	AAEL008640
108875340	108875340	EAT39565.1	GTP-binding protein (o) alpha subunit, gnao [Aedes aegypti]	AAEL008641
108875336	108875336	EAT39561.1	conserved hypothetical protein [Aedes aegypti]	AAEL008642
108875334	108875334	EAT39559.1	midline fasciclin [Aedes aegypti]	AAEL008657
108875299	108875299	EAT39524.1	conserved hypothetical protein [Aedes aegypti]	AAEL008678
108875294	108875294	EAT39519.1	tar RNA binding protein (trbp) [Aedes aegypti]	AAEL008687
108875292	108875292	EAT39517.1	barrier-to-autointegration factor, putative [Aedes aegypti]	AAEL008692
108870556	108870556	EAT34781.1	cytochrome c oxidase, subunit VB, putative [Aedes aegypti]	AAEL008697 AAEL013007
108875269	108875269	EAT39494.1	conserved hypothetical protein [Aedes aegypti]	AAEL008700
108875262	108875262	EAT39487.1	Sm protein G, putative [Aedes aegypti]	AAEL008719
108875253	108875253	EAT39478.1	conserved hypothetical protein [Aedes aegypti]	AAEL008734
108875244	108875244	EAT39469.1	DEAD box ATP-dependent RNA helicase [Aedes aegypti]	AAEL008738
108875235	108875235	EAT39460.1	synaptic glycoprotein sc2 [Aedes aegypti]	AAEL008740
108875236	108875236	EAT39461.1	importin (ran-binding protein) [Aedes aegypti]	AAEL008741
108875224	108875224	EAT39449.1	DNA-directed RNA polymerase II subunit [Aedes aegypti]	AAEL008755
108875198	108875198	EAT39423.1	proteasome subunit beta type [Aedes aegypti]	AAEL008770
108875197	108875197	EAT39422.1	laminin A chain, putative [Aedes aegypti]	AAEL008773
108875173	108875173	EAT39398.1	ATP synthase alpha subunit vacuolar [Aedes aegypti]	AAEL008787
108875177	108875177	EAT39402.1	apolipophorin-III, putative [Aedes aegypti]	AAEL008789
108875168	108875168	EAT39393.1	ATP synthase coupling factor B, putative [Aedes aegypti]	AAEL008790
108875180	108875180	EAT39405.1	hypothetical protein AaeL_AAEL008797 [Aedes aegypti]	AAEL008797
108875181	108875181	EAT39406.1	hypothetical protein AaeL_AAEL008799 [Aedes aegypti]	AAEL008799
108875178	108875178	EAT39403.1	conserved hypothetical protein [Aedes aegypti]	AAEL008802
108875145	108875145	EAT39370.1	conserved hypothetical protein [Aedes aegypti]	AAEL008829
108875135	108875135	EAT39360.1	conserved hypothetical protein [Aedes aegypti]	AAEL008840
108875130	108875130	EAT39355.1	ATP synthase gamma subunit [Aedes aegypti]	AAEL008848
108875133	108875133	EAT39358.1	selenophosphate synthase [Aedes aegypti]	AAEL008849
108875094	108875094	EAT39319.1	conserved hypothetical protein [Aedes aegypti]	AAEL008862
108875086	108875086	EAT39311.1	diacylglycerol o-acyltransferase [Aedes aegypti]	AAEL008878
108875075	108875075	EAT39300.1	cytochrome c oxidase,-subunit VIb, putative [Aedes aegypti]	AAEL008880
108875026	108875026	EAT39251.1	myosin regulatory light chain 2 smooth muscle [Aedes aegypti]	AAEL008921
108875037	108875037	EAT39262.1	protein phosphatase-2b [Aedes aegypti]	AAEL008930
108875013	108875013	EAT39238.1	conserved hypothetical protein [Aedes aegypti]	AAEL008942
108874991	108874991	EAT39216.1	ras-related protein Rab-39B, putative [Aedes aegypti]	AAEL008959
108874934	403183002	EAT39159.2	glutathione-s-transferase theta, gst [Aedes aegypti]	AAEL009020
108874914	108874914	EAT39139.1	ubiquitin-conjugating enzyme m [Aedes aegypti]	AAEL009026
108874923	108874923	EAT39148.1	aldehyde dehydrogenase [Aedes aegypti]	AAEL009029
108874911	108874911	EAT39136.1	prolylcarboxypeptidase, putative [Aedes aegypti]	AAEL009038
108874908	108874908	EAT39133.1	arp2/3 complex 20 kd subunit [Aedes aegypti]	AAEL009041
108874904	108874904	EAT39129.1	ubiquitin fusion degradaton protein [Aedes aegypti]	AAEL009042
108874897	403183006	EAT39122.2	peroxiredoxin 6, prx-6 [Aedes aegypti]	AAEL009051
108874887	108874887	EAT39112.1	conserved hypothetical protein [Aedes aegypti]	AAEL009066
108874885	108874885	EAT39110.1	helicase [Aedes aegypti]	AAEL009067
108874878	108874878	EAT39103.1	dynamin [Aedes aegypti]	AAEL009068
108874868	108874868	EAT39093.1	NADH-ubiquinone oxidoreductase sgdh subunit [Aedes aegypti]	AAEL009078
108874866	108874866	EAT39091.1	importin 7, putative [Aedes aegypti]	AAEL009080
108874851	108874851	EAT39076.1	uridine cytidine kinase i [Aedes aegypti]	AAEL009099
108874847	108874847	EAT39072.1	mitochondrial oxodicarboxylate carrier [Aedes aegypti]	AAEL009100
108874844	108874844	EAT39069.1	eukaryotic translation initiation factor 3f, eif3f [Aedes aegypti]	AAEL009101
108874800	108874800	EAT39025.1	prolyl endopeptidase (prolyl oligopeptidase) [Aedes aegypti]	AAEL009142
108874778	108874778	EAT39003.1	30S ribosomal protein S8 [Aedes aegypti]	AAEL009151
108874782	108874782	EAT39007.1	skp1 [Aedes aegypti]	AAEL009160
108874768	108874768	EAT38993.1	conserved hypothetical protein [Aedes aegypti]	AAEL009168
94468504	94468504	ABF18101.1	signal peptidase I [Aedes aegypti]	AAEL009168
108874770	108874770	EAT38995.1	synaptotagmin, putative [Aedes aegypti]	AAEL009169
108874757	108874757	EAT38982.1	fasciclin ii (fas ii) [Aedes aegypti]	AAEL009173
108874753	108874753	EAT38978.1	arginine or creatine kinase [Aedes aegypti]	AAEL009185
108874712	108874712	EAT38937.1	camp-dependent protein kinase type ii regulatory subunit [Aedes aegypti]	AAEL009216
108874686	108874686	EAT38911.1	neurotactin [Aedes aegypti]	AAEL009240
108874662	108874662	EAT38887.1	conserved hypothetical protein [Aedes aegypti]	AAEL009257
108874647	108874647	EAT38872.1	inosine-5-monophosphate dehydrogenase [Aedes aegypti]	AAEL009273
108874642	108874642	EAT38867.1	protein phosphatase-1 [Aedes aegypti]	AAEL009275
108874624	108874624	EAT38849.1	ran [Aedes aegypti]	AAEL009287
108874635	108874635	EAT38860.1	retinoid-inducible serine carboxypeptidase (serine carboxypeptidase [Aedes aegypti]	AAEL009291
108874613	108874613	EAT38838.1	conserved hypothetical protein [Aedes aegypti]	AAEL009307
108874610	108874610	EAT38835.1	elongation factor -1 beta,delta [Aedes aegypti]	AAEL009313
108874607	108874607	EAT38832.1	rab11 [Aedes aegypti]	AAEL009317
108874611	108874611	EAT38836.1	chaperonin [Aedes aegypti]	AAEL009320
108874598	108874598	EAT38823.1	hydroxyacyl dehydrogenase [Aedes aegypti]	AAEL009324
108874593	108874593	EAT38818.1	fragile X mental retardation syndrome-related protein 1, putative [Aedes aegypti]	AAEL009326
108874578	108874575	EAT38800.1	adenylate kinase isoenzyme [Aedes aegypti]	AAEL009337 AaeL_AAEL801143
108874585	108874585	EAT38810.1	ribosomal protein L34, putative [Aedes aegypti]	AAEL009341 AAEL801149
108874581	108874581	EAT38806.1	prohibitin [Aedes aegypti]	AAEL009345 AaeL_AAEL801147
108874566	108874566	EAT38791.1	conserved hypothetical protein [Aedes aegypti]	AAEL009350
108874567	108874567	EAT38792.1	myosin v [Aedes aegypti]	AAEL009357
108874545	108874545	EAT38770.1	conserved hypothetical protein [Aedes aegypti]	AAEL009371
108874538	108874538	EAT38763.1	RAS protein, putative [Aedes aegypti]	AAEL009377
94468802	94468802	ABF18250.1	ribosomal protein L3 [Aedes aegypti]	AAEL009385
108874524	108874524	EAT38749.1	hexokinase [Aedes aegypti]	AAEL009387
108874520	108874520	EAT38745.1	transaldolase [Aedes aegypti]	AAEL009389
108874516	108874516	EAT38741.1	chromosome region maintenance protein 5/exportin [Aedes aegypti]	AAEL009392
108874496	108874496	EAT38721.1	ccr4-associated factor [Aedes aegypti]	AAEL009400
94468726	94468726	ABF18212.1	60S ribosomal protein L39 [Aedes aegypti]	AAEL009403
108874510	108874510	EAT38735.1	DNA-binding protein smubp-2 [Aedes aegypti]	AAEL009411
108874494	108874494	EAT38719.1	NADH-ubiquinone oxidoreductase 39 kda subunit [Aedes aegypti]	AAEL009414
108874461	108874461	EAT38686.1	conserved hypothetical protein [Aedes aegypti]	AAEL009433 AaeL_AAEL014874
108874450	108874450	EAT38675.1	conserved hypothetical protein [Aedes aegypti]	AAEL009454
108874432	108874432	EAT38657.1	replication factor c / DNA polymerase iii gamma-tau subunit [Aedes aegypti]	AAEL009465
108874430	108874430	EAT38655.1	conserved hypothetical protein [Aedes aegypti]	AAEL009470
108874423	108874423	EAT38648.1	carbamoyl-phosphate synthase large chain [Aedes aegypti]	AAEL009475
108874420	108874420	EAT38645.1	carbamoyl-phosphate synthase large chain [Aedes aegypti]	AAEL009490
108874399	108874399	EAT38624.1	40S ribosomal protein S7 [Aedes aegypti]	AAEL009496
108874393	108874393	EAT38618.1	methylglutaconyl-CoA hydratase, putative [Aedes aegypti]	AAEL009501
108874398	108874398	EAT38623.1	40S ribosomal protein S20 [Aedes aegypti]	AAEL009506
108874372	108874372	EAT38597.1	conserved hypothetical protein [Aedes aegypti]	AAEL009526
108874360	108874360	EAT38585.1	hypothetical protein AaeL_AAEL009535 [Aedes aegypti]	AAEL009535
108874374	108874374	EAT38599.1	acyl-protein thioesterase 1,2 (lysophospholipase i,ii) [Aedes aegypti]	AAEL009539
108874333	108874333	EAT38558.1	apolipoprotein D, putative [Aedes aegypti]	AAEL009569
108874321	108874321	EAT38546.1	filamin, putative [Aedes aegypti]	AAEL009583
108874303	108874303	EAT38528.1	hypothetical protein AaeL_AAEL009599 [Aedes aegypti]	AAEL009599
108874270	403183048	EJY57812.1	conserved hypothetical protein [Aedes aegypti]	AAEL009604
108874282	108874282	EAT38507.1	67 kDa polymerase-associated factor PAF67, putative [Aedes aegypti]	AAEL009617 AAEL014715
108874248	108874248	EAT38473.1	steroid dehydrogenase [Aedes aegypti]	AAEL009634
108874249	108874249	EAT38474.1	cathepsin b [Aedes aegypti]	AAEL009637
108874250	108874250	EAT38475.1	cathepsin b [Aedes aegypti]	AAEL009642
108874228	108874228	EAT38453.1	conserved hypothetical protein [Aedes aegypti]	AAEL009646
108874234	108874234	EAT38459.1	nascent polypeptide associated complex alpha subunit (nac alpha) [Aedes aegypti]	AAEL009651
108874211	108874211	EAT38436.1	conserved hypothetical protein [Aedes aegypti]	AAEL009672
108874193	108874193	EAT38418.1	carboxylase:pyruvate/acetyl-coa/propionyl-coa [Aedes aegypti]	AAEL009691
108874199	108874199	EAT38424.1	signal transducer and activator of transcription [Aedes aegypti]	AAEL009692
108874178	108874178	EAT38403.1	conserved hypothetical protein [Aedes aegypti]	AAEL009703
108874167	108874167	EAT38392.1	ns1 binding protein [Aedes aegypti]	AAEL009706
108874139	108874139	EAT38364.1	rac GTPase [Aedes aegypti]	AAEL009732
108874124	108874124	EAT38349.1	hypothetical protein AaeL_AAEL009746 [Aedes aegypti]	AAEL009746
108874121	108874121	EAT38346.1	40S ribosomal protein S18 [Aedes aegypti]	AAEL009747
108874079	108874079	EAT38304.1	papilin [Aedes aegypti]	AAEL009795
108874047	108874047	EAT38272.1	ATP synthase subunit d [Aedes aegypti]	AAEL009808
94468830	94468830	ABF18264.1	60S ribosomal protein L13a [Aedes aegypti]	AAEL009825
108874036	108874036	EAT38261.1	60S ribosomal protein L13a [Aedes aegypti]	AAEL009825
108874032	108874032	EAT38257.1	ARL3, putative [Aedes aegypti]	AAEL009829
108874031	108874031	EAT38256.1	pyrroline-5-carboxylate reductase [Aedes aegypti]	AAEL009831
108874010	108874010	EAT38235.1	glycogen debranching enzyme [Aedes aegypti]	AAEL009838
108874019	108874019	EAT38244.1	cap binding protein [Aedes aegypti]	AAEL009839
108874003	108874003	EAT38228.1	nucleolar GTP-binding protein [Aedes aegypti]	AAEL009859
108873970	108873970	EAT38195.1	retinoblastoma-binding protein 4 (rbbp4) [Aedes aegypti]	AAEL009882
108873962	108873962	EAT38187.1	26S protease (S4) regulatory subunit, putative [Aedes aegypti]	AAEL009883
108873961	108873961	EAT38186.1	ran-binding protein [Aedes aegypti]	AAEL009884
108873967	108873967	EAT38192.1	mitotic protein phosphatase 1 regulator, putative [Aedes aegypti]	AAEL009894
108873963	108873963	EAT38188.1	neprilysin [Aedes aegypti]	AAEL009895
108873937	108873937	EAT38162.1	proteasome subunit alpha type [Aedes aegypti]	AAEL009898
108873954	108873954	EAT38179.1	eukaryotic translation initiation factor 3 subunit [Aedes aegypti]	AAEL009902
108873951	108873951	EAT38176.1	DEAD box ATP-dependent RNA helicase [Aedes aegypti]	AAEL009913
108873936	108873936	EAT38161.1	small nuclear ribonucleoprotein sm d2 [Aedes aegypti]	AAEL009914
108873918	108873918	EAT38143.1	lethal giant larva, putative [Aedes aegypti]	AAEL009932
94468942	94468942	ABF18320.1	molecular chaperone [Aedes aegypti]	AAEL009946
108873896	108873896	EAT38121.1	conserved hypothetical protein [Aedes aegypti]	AAEL009955
108873881	108873881	EAT38106.1	pre-mrna splicing factor prp8 [Aedes aegypti]	AAEL009959
108873886	108873886	EAT38111.1	conserved hypothetical protein [Aedes aegypti]	AAEL009964
108873863	108873863	EAT38088.1	chaperone ATP11p [Aedes aegypti]	AAEL009981
108873832	108873832	EAT38057.1	60S ribosomal protein L4 [Aedes aegypti]	AAEL009994
108873836	108873836	EAT38061.1	transmembrane protein, putative [Aedes aegypti]	AAEL009995
108873839	108873839	EAT38064.1	conserved hypothetical protein [Aedes aegypti]	AAEL010004
108873840	108873840	EAT38065.1	conserved hypothetical protein [Aedes aegypti]	AAEL010004
108873843	108873843	EAT38068.1	crotonobetainyl-CoA-hydratase, putative [Aedes aegypti]	AAEL010008
108873845	108873845	EAT38070.1	GTP-binding protein sar1 [Aedes aegypti]	AAEL010012
108873820	108873820	EAT38045.1	cytochrome B5 (cytb5) [Aedes aegypti]	AAEL010017
108873816	108873816	EAT38041.1	translocon-associated protein, beta subunit precursor (trap-beta) (signal sequence receptor beta subunit) [Aedes aegypti]	AAEL010032
108873804	108873804	EAT38029.1	conserved hypothetical protein [Aedes aegypti]	AAEL010042
108873792	108873792	EAT38017.1	26S proteasome non-ATPase regulatory subunit [Aedes aegypti]	AAEL010048
108873797	108873797	EAT38022.1	cell cycle progression [Aedes aegypti]	AAEL010051
108873786	108873786	EAT38011.1	conserved hypothetical protein [Aedes aegypti]	AAEL010057
108873788	108873788	EAT38013.1	abc transporter, putative [Aedes aegypti]	AAEL010059
108873787	108873787	EAT38012.1	signal recognition particle 68 kda protein [Aedes aegypti]	AAEL010060
108873778	108873778	EAT38003.1	chaperonin [Aedes aegypti]	AAEL010063
108873780	108873780	EAT38005.1	protein disulfide-isomerase A6 precursor [Aedes aegypti]	AAEL010065
108873773	108873773	EAT37998.1	spermidine synthase [Aedes aegypti]	AAEL010071
108873772	108873772	EAT37997.1	xpa-binding protein 1 (mbdin) [Aedes aegypti]	AAEL010077
108873751	108873751	EAT37976.1	DNA replication licensing factor MCM4 [Aedes aegypti]	AAEL010086
108873757	108873757	EAT37982.1	proteasome subunit alpha type [Aedes aegypti]	AAEL010087
108873738	108873738	EAT37963.1	conserved hypothetical protein [Aedes aegypti]	AAEL010097
108873729	108873729	EAT37954.1	conserved hypothetical protein [Aedes aegypti]	AAEL010101
108873711	108873711	EAT37936.1	mitotic protein phosphatase 1 regulator, putative [Aedes aegypti]	AAEL010125
108873693	108873693	EAT37918.1	isocitrate dehydrogenase [Aedes aegypti]	AAEL010143
108873700	403183095	EJY57851.1	sodium/potassium-dependent ATPase beta-2 subunit [Aedes aegypti]	AAEL010145
108873690	108873690	EAT37915.1	3-hydroxyacyl-coa dehyrogenase [Aedes aegypti]	AAEL010146
108873680	108873680	EAT37905.1	bicaudal-c [Aedes aegypti]	AAEL010153
108873671	108873671	EAT37896.1	importin beta-3 [Aedes aegypti]	AAEL010159
108873674	108873674	EAT37899.1	40S ribosomal protein S2 [Aedes aegypti]	AAEL010168
108873654	108873654	EAT37879.1	ras-related protein Rab-8A, putative [Aedes aegypti]	AAEL010170
108873628	108873628	EAT37853.1	conserved hypothetical protein [Aedes aegypti]	AAEL010205
108873583	108873583	EAT37808.1	dolichol-phosphate mannosyltransferase [Aedes aegypti]	AAEL010227
108873580	108873580	EAT37805.1	hypothetical protein AaeL_AAEL010229 [Aedes aegypti]	AAEL010229
108873582	108873582	EAT37807.1	NADH:ubiquinone dehydrogenase, putative [Aedes aegypti]	AAEL010230
108873589	108873589	EAT37814.1	metalloprotease m41 ftsh [Aedes aegypti]	AAEL010241
108873570	108873570	EAT37795.1	chloride channel, putative [Aedes aegypti]	AAEL010245
108873577	108873577	EAT37802.1	fibrillarin [Aedes aegypti]	AAEL010248
108873547	108873547	EAT37772.1	hypothetical protein AaeL_AAEL010261 [Aedes aegypti]	AAEL010261
108873500	108873500	EAT37725.1	40S ribosomal protein S12 [Aedes aegypti]	AAEL010299
108873488	108873488	EAT37713.1	conserved hypothetical protein [Aedes aegypti]	AAEL010311
108873494	108873494	EAT37719.1	DEAD box ATP-dependent RNA helicase [Aedes aegypti]	AAEL010317
108873484	108873484	EAT37709.1	polyadenylate-binding protein [Aedes aegypti]	AAEL010318
108873481	108873481	EAT37706.1	succinate dehydrogenase [Aedes aegypti]	AAEL010330
108873472	108873472	EAT37697.1	orf 140; significant similarity to ORF next to beta-keto adipate succinyl CoA transferase from P. putida, putative [Aedes aegypti]	AAEL010339
108873468	108873468	EAT37693.1	serine/arginine rich splicing factor [Aedes aegypti]	AAEL010340
108873462	108873462	EAT37687.1	TATA-binding protein, putative [Aedes aegypti]	AAEL010341
108873476	108873476	EAT37701.1	SEC14, putative [Aedes aegypti]	AAEL010344
108873461	108873461	EAT37686.1	conserved hypothetical protein [Aedes aegypti]	AAEL010345
108873444	108873444	EAT37669.1	ATP-dependent transporter [Aedes aegypti]	AAEL010359
108873452	108873452	EAT37677.1	rer1 protein [Aedes aegypti]	AAEL010361
108873417	108873417	EAT37642.1	pre-mrna splicing factor [Aedes aegypti]	AAEL010387
108873390	108873390	EAT37615.1	DEAD box ATP-dependent RNA helicase [Aedes aegypti]	AAEL010402
108873382	108873382	EAT37607.1	past-1 [Aedes aegypti]	AAEL010403
108873366	108873366	EAT37591.1	ras-related protein, putative [Aedes aegypti]	AAEL010430
108873360	108873360	EAT37585.1	conserved hypothetical protein [Aedes aegypti]	AAEL010434
790835	790835	AAA99486.1	vitellogenin [Aedes aegypti]	AAEL010434
108873342	108873342	EAT37567.1	mago nashi, putative [Aedes aegypti]	AAEL010453 AAEL011544
108873344	108873344	EAT37569.1	conserved hypothetical protein [Aedes aegypti]	AAEL010460
108873334	108873334	EAT37559.1	glutamate dehydrogenase [Aedes aegypti]	AAEL010464
108873326	108873326	EAT37551.1	heterogeneous nuclear ribonucleoprotein [Aedes aegypti]	AAEL010467
108873338	108873338	EAT37563.1	conserved hypothetical protein [Aedes aegypti]	AAEL010474
108873309	108873309	EAT37534.1	oxysterol binding protein [Aedes aegypti]	AAEL010483
108873314	108873314	EAT37539.1	conserved hypothetical protein [Aedes aegypti]	AAEL010487
108873300	108873300	EAT37525.1	fk506-binding protein [Aedes aegypti]	AAEL010491
108873298	108873298	EAT37523.1	conserved hypothetical protein [Aedes aegypti]	AAEL010496
108873290	108873290	EAT37515.1	conserved hypothetical protein [Aedes aegypti]	AAEL010504
108873289	108873289	EAT37514.1	ribulose-5-phosphate-3-epimerase [Aedes aegypti]	AAEL010505
108873287	108873287	EAT37512.1	GTP-binding protein alpha subunit, gna [Aedes aegypti]	AAEL010506
108873263	108873263	EAT37488.1	conserved hypothetical protein [Aedes aegypti]	AAEL010520
108873262	108873262	EAT37487.1	ribophorin ii [Aedes aegypti]	AAEL010521
108873273	108873273	EAT37498.1	conserved hypothetical protein [Aedes aegypti]	AAEL010526
108873223	108873223	EAT37448.1	chromosome-associated kinesin KIF4A (chromokinesin) [Aedes aegypti]	AAEL010568
108873225	108873225	EAT37450.1	chondroitin synthase [Aedes aegypti]	AAEL010569
108873190	108873190	EAT37415.1	modifier of mdg4 [Aedes aegypti]	AAEL010576
108873193	108873193	EAT37418.1	vesicular mannose-binding lectin [Aedes aegypti]	AAEL010584
108873203	108873203	EAT37428.1	spermatogenesis associated factor [Aedes aegypti]	AAEL010585
108873206	108873206	EAT37431.1	gamma-soluble nsf attachment protein (snap) [Aedes aegypti]	AAEL010589
108873167	108873167	EAT37392.1	neutral alpha-glucosidase ab precursor (glucosidase ii alpha subunit) (alpha glucosidase 2) [Aedes aegypti]	AAEL010599
108873156	108873156	EAT37381.1	succinate dehydrogenase [Aedes aegypti]	AAEL010608
108873159	108873159	EAT37384.1	conserved hypothetical protein [Aedes aegypti]	AAEL010621
108873132	108873132	EAT37357.1	phosphoribosylamine-glycine ligase [Aedes aegypti]	AAEL010640
108873125	108873125	EAT37350.1	ubiquitin-activating enzyme E1 [Aedes aegypti]	AAEL010641
108873131	108873131	EAT37356.1	ribonucleoside-diphosphate reductase large chain [Aedes aegypti]	AAEL010644
108873096	108873096	EAT37321.1	hypothetical protein AaeL_AAEL010652 [Aedes aegypti]	AAEL010652
108873095	108873095	EAT37320.1	quinone oxidoreductase [Aedes aegypti]	AAEL010668
108873101	108873101	EAT37326.1	oxidoreductase [Aedes aegypti]	AAEL010677
108873082	108873082	EAT37307.1	conserved hypothetical protein [Aedes aegypti]	AAEL010684
108873070	108873070	EAT37295.1	ribonucleoside-diphosphate reductase small chain [Aedes aegypti]	AAEL010691
108873072	108873072	EAT37297.1	3-ketoacyl-coa thiolase, mitochondrial (beta- ketothiolase) (acetyl-coa acyltransferase) (mitochondrial 3-oxoacyl- coa thiolase) [Aedes aegypti]	AAEL010697
108873064	108873064	EAT37289.1	importin beta-4 [Aedes aegypti]	AAEL010698
108873052	108873052	EAT37277.1	conserved hypothetical protein [Aedes aegypti]	AAEL010714
108873051	108873051	EAT37276.1	conserved hypothetical protein [Aedes aegypti]	AAEL010718
108873027	108873027	EAT37252.1	cysteine desulfurylase [Aedes aegypti]	AAEL010743
108873006	108873006	EAT37231.1	hypothetical protein AaeL_AAEL010754 [Aedes aegypti]	AAEL010754
108873000	108873000	EAT37225.1	40S ribosomal protein S19 [Aedes aegypti]	AAEL010756
108872997	108872997	EAT37222.1	conserved hypothetical protein [Aedes aegypti]	AAEL010765
108872981	108872981	EAT37206.1	thioredoxin (TRX), putative [Aedes aegypti]	AAEL010777
108872996	108872996	EAT37221.1	sodium/potassium-dependent ATPase beta-2 subunit [Aedes aegypti]	AAEL010783
108872968	108872968	EAT37193.1	DEAD box ATP-dependent RNA helicase [Aedes aegypti]	AAEL010787
108872931	108872931	EAT37156.1	SET, putative [Aedes aegypti]	AAEL010809
108872946	108872946	EAT37171.1	isocitrate dehydrogenase [Aedes aegypti]	AAEL010814
108872941	108872941	EAT37166.1	60S acidic ribosomal protein P0 [Aedes aegypti]	AAEL010821
108872930	108872930	EAT37155.1	ATP synthase delta chain [Aedes aegypti]	AAEL010823
108872933	108872933	EAT37158.1	conserved hypothetical protein [Aedes aegypti]	AAEL010828
108872901	108872901	EAT37126.1	conserved hypothetical protein [Aedes aegypti]	AAEL010833
108872909	108872909	EAT37134.1	conserved hypothetical protein [Aedes aegypti]	AAEL010843
108872920	108872920	EAT37145.1	conserved hypothetical protein [Aedes aegypti]	AAEL010848
108872895	108872895	EAT37120.1	troponin i [Aedes aegypti]	AAEL010850
108872870	108872870	EAT37095.1	conserved hypothetical protein [Aedes aegypti]	AAEL010872
108872868	108872868	EAT37093.1	conserved hypothetical protein [Aedes aegypti]	AAEL010874
108872852	108872852	EAT37077.1	adp,ATP carrier protein [Aedes aegypti]	AAEL010884
108872845	108872845	EAT37070.1	hypothetical protein AaeL_AAEL010899 [Aedes aegypti]	AAEL010899
108872834	108872834	EAT37059.1	mannose binding lectin, putative [Aedes aegypti]	AAEL010901
94469050	94469050	ABF18374.1	truncated ER mannose-binding lectin [Aedes aegypti]	AAEL010901
108872828	108872828	EAT37053.1	dipeptidyl-peptidase [Aedes aegypti]	AAEL010912
108872796	108872796	EAT37021.1	group ii plp decarboxylase [Aedes aegypti]	AAEL010939
108872768	108872768	EAT36993.1	ubiquitin carboxyl-terminal hydrolase isozyme L5 [Aedes aegypti]	AAEL010966
108872770	108872770	EAT36995.1	paramyosin, long form [Aedes aegypti]	AAEL010975
108872755	108872755	EAT36980.1	ATP-dependent transporter [Aedes aegypti]	AAEL010977
108872742	108872742	EAT36967.1	long-chain-fatty-acid coa ligase [Aedes aegypti]	AAEL010991
108872733	108872733	EAT36958.1	guanylate kinase [Aedes aegypti]	AAEL011006
108872708	108872708	EAT36933.1	vacuolar ATP synthase subunit ac39 [Aedes aegypti]	AAEL011025
108872682	108872682	EAT36907.1	chaperone protein dnaj [Aedes aegypti]	AAEL011055
108872624	108872624	EAT36849.1	ribonucleoprotein [Aedes aegypti]	AAEL011089
108872619	108872619	EAT36844.1	complement component [Aedes aegypti]	AAEL011090
108872626	108872626	EAT36851.1	adducin [Aedes aegypti]	AAEL011105
108872600	108872600	EAT36825.1	14-3-3 protein sigma, gamma, zeta, beta/alpha [Aedes aegypti]	AAEL011116
108872608	108872608	EAT36833.1	mitochondrial chaperone bcs1 [Aedes aegypti]	AAEL011123
108872580	108872580	EAT36805.1	arsenical pump-driving ATPase [Aedes aegypti]	AAEL011136; AaeL_AAEL012316
108872573	108872573	EAT36798.1	succinyl-coa:3-ketoacid-coenzyme a transferase [Aedes aegypti]	AAEL011137
108872557	108872557	EAT36782.1	RNA-binding protein precursor, putative [Aedes aegypti]	AAEL011150
108872533	108872533	EAT36758.1	mitochondrial phosphate carrier protein [Aedes aegypti]	AAEL011195
108872510	108872510	EAT36735.1	actin [Aedes aegypti]	AAEL011197
108872503	108872503	EAT36728.1	bat5 hla-b-associated transcript [Aedes aegypti]	AAEL011209
108872504	108872504	EAT36729.1	conserved hypothetical protein [Aedes aegypti]	AAEL011216
108872482	108872482	EAT36707.1	SM protein G, putative [Aedes aegypti]	AAEL011233
108872476	108872476	EAT36701.1	conserved hypothetical protein [Aedes aegypti]	AAEL011238
108872457	108872457	EAT36682.1	GTP-binding protein-invertebrate [Aedes aegypti]	AAEL011255
108872429	108872429	EAT36654.1	programmed cell death 6-interacting protein [Aedes aegypti]	AAEL011271
108872424	108872424	EAT36649.1	mitochondrial glutamate carrier protein [Aedes aegypti]	AAEL011276
108872435	108872435	EAT36660.1	ribosomal RNA small subunit methyltransferase b (sun) [Aedes aegypti]	AAEL011282
108872419	108872419	EAT36644.1	elongation factor 1 gamma [Aedes aegypti]	AAEL011288
108872404	108872404	EAT36629.1	annexin [Aedes aegypti]	AAEL011302
108872398	108872398	EAT36623.1	orotidine-5'-phosphate decarboxylase, putative [Aedes aegypti]	AAEL011309
108872391	108872391	EAT36616.1	epoxide hydrolase [Aedes aegypti]	AAEL011314
108872389	108872389	EAT36614.1	actin [Aedes aegypti]	AAEL011317
108872338	108872338	EAT36563.1	conserved hypothetical protein [Aedes aegypti]	AAEL011353
108872346	108872346	EAT36571.1	maintenance of killer 16 (mak16) protein [Aedes aegypti]	AAEL011357
108872313	108872313	EAT36538.1	NADH-ubiquinone oxidoreductase fe-s protein 2 (ndufs2) [Aedes aegypti]	AAEL011381
108872311	108872311	EAT36536.1	116 kda U5 small nuclear ribonucleoprotein component [Aedes aegypti]	AAEL011382
108872315	108872315	EAT36540.1	mitochondrial ribosomal protein, L9, putative [Aedes aegypti]	AAEL011390
108872300	108872300	EAT36525.1	mitochondrial ribosomal protein, S9, putative [Aedes aegypti]	AAEL011391
108872298	108872298	EAT36523.1	glutaminyl-trna synthetase [Aedes aegypti]	AAEL011395
108872285	108872285	EAT36510.1	cytochrome c oxidase polypeptide [Aedes aegypti]	AAEL011406
108872274	108872274	EAT36499.1	structure-specific recognition protein [Aedes aegypti]	AAEL011425
108872253	108872253	EAT36478.1	small nuclear ribonucleoprotein sm d3 [Aedes aegypti]	AAEL011433
108872256	108872256	EAT36481.1	translation initiation factor eif-2b gamma subunit [Aedes aegypti]	AAEL011442
108872233	108872233	EAT36458.1	60S ribosomal protein L14 [Aedes aegypti]	AAEL011447
108872236	108872236	EAT36461.1	cytochrome P450 [Aedes aegypti]	AAEL011463
108872225	108872225	EAT36450.1	protein kinase C inhibitor, putative [Aedes aegypti]	AAEL011468
108872212	108872212	EAT36437.1	60S ribosomal protein L17 [Aedes aegypti]	AAEL011471
108872208	108872208	EAT36433.1	cytoplasmic dynein light chain [Aedes aegypti]	AAEL011478
108872172	108872172	EAT36397.1	aspartyl-tRNA synthetase [Aedes aegypti]	AAEL011518
108872151	108872151	EAT36376.1	eukaryotic translation initiation factor [Aedes aegypti]	AAEL011527
108872156	108872156	EAT36381.1	hypothetical protein AaeL_AAEL011532 [Aedes aegypti]	AAEL011532
108872149	108872149	EAT36374.1	wd-repeat protein [Aedes aegypti]	AAEL011535 AaeL_AAEL015199
108872138	108872138	EAT36363.1	adhesion regulating molecule 1 (110 kda cell membrane glycoprotein) [Aedes aegypti]	AAEL011554
108872102	108872102	EAT36327.1	chaperonin-60kD, ch60 [Aedes aegypti]	AAEL011584
108872090	108872090	EAT36315.1	ribosomal protein L27, putative [Aedes aegypti]	AAEL011587
108872089	108872089	EAT36314.1	ribosomal protein L27, putative [Aedes aegypti]	AAEL011587 AAEL014838
108872076	108872076	EAT36301.1	perlecan [Aedes aegypti]	AAEL011604
108872068	108872068	EAT36293.1	conserved hypothetical protein [Aedes aegypti]	AAEL011606
108872043	108872043	EAT36268.1	ribose-5-phosphate isomerase [Aedes aegypti]	AAEL011627
108872047	108872047	EAT36272.1	fk506 binding protein [Aedes aegypti]	AAEL011632
108872022	108872022	EAT36247.1	coatomer, gamma-subunit, putative [Aedes aegypti]	AAEL011650
108872027	108872027	EAT36252.1	thyroid hormone receptor interactor [Aedes aegypti]	AAEL011653
108872018	108872018	EAT36243.1	40S ribosomal protein S15 [Aedes aegypti]	AAEL011656
108872016	108872016	EAT36241.1	importin alpha [Aedes aegypti]	AAEL011657
108872010	108872010	EAT36235.1	cop9 signalosome complex subunit [Aedes aegypti]	AAEL011673 AaeL_AAEL015122
108871995	108871995	EAT36220.1	nuclear pore complex protein nup93 (nucleoporin nup93) (dead eye protein) [Aedes aegypti]	AAEL011682
108871962	108871962	EAT36187.1	heat shock protein [Aedes aegypti]	AAEL011704 AaeL_AAEL014843
108871939	108871939	EAT36164.1	eukaryotic peptide chain release factor subunit [Aedes aegypti]	AAEL011742
108871926	108871926	EAT36151.1	succinyl-coa synthetase beta chain [Aedes aegypti]	AAEL011746
108871910	108871910	EAT36135.1	actin [Aedes aegypti]	AAEL011750
108871914	108871914	EAT36139.1	peptidyl-prolyl cis-trans isomerase f, ppif [Aedes aegypti]	AAEL011758
108871901	108871901	EAT36126.1	prophenoloxidase [Aedes aegypti]	AAEL011763
108871887	108871887	EAT36112.1	soluble nsf attachment protein (snap) [Aedes aegypti]	AAEL011776
108871888	108871888	EAT36113.1	perixosomal biogenesis factor [Aedes aegypti]	AAEL011781
108871874	108871874	EAT36099.1	citrate synthase [Aedes aegypti]	AAEL011789
108871861	108871861	EAT36086.1	DNA replication licensing factor MCM3 [Aedes aegypti]	AAEL011811
108871860	108871860	EAT36085.1	conserved hypothetical protein [Aedes aegypti]	AAEL011813
108871853	108871853	EAT36078.1	mitochondrial ribosomal protein, S30, putative [Aedes aegypti]	AAEL011814
108871854	108871854	EAT36079.1	nonsense-mediated mrna decay protein 1 (rent1) [Aedes aegypti]	AAEL011817
108871820	108871820	EAT36045.1	mitochondrial carrier protein [Aedes aegypti]	AAEL011842
108871783	108871783	EAT36008.1	rap55 [Aedes aegypti]	AAEL011870
108871782	108871782	EAT36007.1	cytochrome C1 [Aedes aegypti]	AAEL011871
108871778	108871778	EAT36003.1	conserved hypothetical protein [Aedes aegypti]	AAEL011876
108871775	108871775	EAT36000.1	conserved hypothetical protein [Aedes aegypti]	AAEL011881
108871725	108871725	EAT35950.1	mitochondrial ribosomal protein, S31, putative [Aedes aegypti]	AAEL011925
108871682	108871682	EAT35907.1	conserved hypothetical protein [Aedes aegypti]	AAEL011960
108871686	108871686	EAT35911.1	conserved hypothetical protein [Aedes aegypti]	AAEL011961
108871664	108871664	EAT35889.1	actin binding protein, putative [Aedes aegypti]	AAEL011972
108871676	108871676	EAT35901.1	mannosidase alpha class 2a [Aedes aegypti]	AAEL011978
108871671	108871671	EAT35896.1	conserved hypothetical protein [Aedes aegypti]	AAEL011984
108871651	108871651	EAT35876.1	conserved hypothetical protein [Aedes aegypti]	AAEL011995
108871635	108871635	EAT35860.1	conserved hypothetical protein [Aedes aegypti]	AAEL012010
108871627	108871627	EAT35852.1	hypothetical protein AaeL_AAEL012018 [Aedes aegypti]	AAEL012018
108871626	108871626	EAT35851.1	hypothetical protein AaeL_AAEL012022 [Aedes aegypti]	AAEL012022
108871604	108871604	EAT35829.1	translation initiation factor 5C, putative [Aedes aegypti]	AAEL012026
108871609	108871609	EAT35834.1	vacuolar ATP synthase subunit e [Aedes aegypti]	AAEL012035
108871585	108871585	EAT35810.1	Quiescin-sulfhydryl oxidase4, putative [Aedes aegypti]	AAEL012054
108871576	108871576	EAT35801.1	na+/k+ ATPase alpha subunit [Aedes aegypti]	AAEL012062
108871564	403183259	EAT35789.2	glutathione peroxidase [Aedes aegypti]	AAEL012069
108871559	108871559	EAT35784.1	ras [Aedes aegypti]	AAEL012071
108871534	108871534	EAT35759.1	casein kinase ii, alpha chain (cmgc group iv) [Aedes aegypti]	AAEL012094
108871524	108871524	EAT35749.1	26S protease regulatory subunit [Aedes aegypti]	AAEL012095
108871526	108871526	EAT35751.1	tubulin alpha chain [Aedes aegypti]	AAEL012101
108871517	108871517	EAT35742.1	conserved hypothetical protein [Aedes aegypti]	AAEL012111
108871514	108871514	EAT35739.1	26S proteasome regulatory subunit S3 [Aedes aegypti]	AAEL012122
108871498	108871498	EAT35723.1	pur-alpha [Aedes aegypti]	AAEL012134
108871464	108871464	EAT35689.1	hypothetical protein AaeL_AAEL012161 [Aedes aegypti]	AAEL012161
108871462	403377915	EAT35687.2	aldehyde dehydrogenase, putative [Aedes aegypti]	AAEL012165
108871456	108871456	EAT35681.1	RNA recognition motif protein split ends [Aedes aegypti]	AAEL012171
108871452	108871452	EAT35677.1	methylthioadenosine phosphorylase [Aedes aegypti]	AAEL012172 AaeL_AAEL012179
108871446	108871446	EAT35671.1	ATP synthase alpha subunit mitochondrial [Aedes aegypti]	AAEL012175
108871422	108871422	EAT35647.1	small GTPase, putative [Aedes aegypti]	AAEL012195
108871410	108871410	EAT35635.1	myosin light chain 1, putative [Aedes aegypti]	AAEL012207
108871395	108871395	EAT35620.1	cathepsin b [Aedes aegypti]	AAEL012216
108871399	108871399	EAT35624.1	mitochondria associated granulocyte macrophage csf signaling molecule [Aedes aegypti]	AAEL012218
108871388	108871388	EAT35613.1	conserved hypothetical protein [Aedes aegypti]	AAEL012226
108871374	108871374	EAT35599.1	protein transport protein sec13 [Aedes aegypti]	AAEL012240
108871375	108871375	EAT35600.1	conserved hypothetical protein [Aedes aegypti]	AAEL012243
108871376	108871376	EAT35601.1	conserved hypothetical protein [Aedes aegypti]	AAEL012243
108871364	108871364	EAT35589.1	developmentally regulated GTP-binding protein 2 (drg 2) [Aedes aegypti]	AAEL012250
108871366	108871366	EAT35591.1	low-density lipoprotein receptor (ldl) [Aedes aegypti]	AAEL012251
108871348	108871348	EAT35573.1	conserved hypothetical protein [Aedes aegypti]	AAEL012262
108871334	108871334	EAT35559.1	transcription factor btf3 [Aedes aegypti]	AAEL012271 AaeL_AAEL014932
108871336	108871336	EAT35561.1	fk506 binding protein [Aedes aegypti]	AAEL012272
108871337	108871337	EAT35562.1	conserved hypothetical protein [Aedes aegypti]	AAEL012273
108871338	108871338	EAT35563.1	metalloprotease [Aedes aegypti]	AAEL012278
108871342	108871342	EAT35567.1	pef protein with a long n-terminal hydrophobic domain (peflin) [Aedes aegypti]	AAEL012280
108871326	108871326	EAT35551.1	prohibitin [Aedes aegypti]	AAEL012282
108871296	108871296	EAT35521.1	actin [Aedes aegypti]	AAEL012310
108871298	108871298	EAT35523.1	proliferation-associated 2g4 (pa2g4/ebp1) [Aedes aegypti]	AAEL012312
108871297	108871297	EAT35522.1	conserved hypothetical protein [Aedes aegypti]	AAEL012317
108871293	108871293	EAT35518.1	2-amino-3-ketobutyrate coenzyme a ligase [Aedes aegypti]	AAEL012318
108871287	108871287	EAT35512.1	conserved hypothetical protein [Aedes aegypti]	AAEL012325
108871289	108871289	EAT35514.1	calmodulin [Aedes aegypti]	AAEL012326
108871239	108871239	EAT35464.1	nucleoside-diphosphate kinase NBR-A, putative [Aedes aegypti]	AAEL012359
108871250	108871250	EAT35475.1	spermatogenesis associated factor [Aedes aegypti]	AAEL012364
108871216	108871216	EAT35441.1	glucosidase ii beta subunit [Aedes aegypti]	AAEL012394
108871205	108871205	EAT35430.1	short-chain dehydrogenase [Aedes aegypti]	AAEL012401
108871190	108871190	EAT35415.1	26S proteasome subunit S9 [Aedes aegypti]	AAEL012419
108871179	108871179	EAT35404.1	cadherin [Aedes aegypti]	AAEL012421
108871184	108871184	EAT35409.1	conserved hypothetical protein [Aedes aegypti]	AAEL012427
108871161	108871161	EAT35386.1	POSSIBLE ENOYL-CoA HYDRATASE ECHA12 (ENOYL HYDRASE) (UNSATURATED ACYL-CoA HYDRATASE) (CROTONASE), putative [Aedes aegypti]	AAEL012439
108871143	108871143	EAT35368.1	conserved hypothetical protein [Aedes aegypti]	AAEL012460
108871137	108871137	EAT35362.1	integrin beta subunit [Aedes aegypti]	AAEL012466
108871101	108871101	EAT35326.1	histone h2a [Aedes aegypti]	AAEL012499
108871089	108871089	EAT35314.1	tumor suppressor protein, putative [Aedes aegypti]	AAEL012515
108871048	108871048	EAT35273.1	proliferating cell nuclear antigen [Aedes aegypti]	AAEL012545
108871049	108871049	EAT35274.1	DNA replication licensing factor MCM6 [Aedes aegypti]	AAEL012546
108871047	108871047	EAT35272.1	NADH-ubiquinone oxidoreductase [Aedes aegypti]	AAEL012552
108871038	108871038	EAT35263.1	prominin (prom) protein [Aedes aegypti]	AAEL012561
108871018	108871018	EAT35243.1	pyruvate kinase [Aedes aegypti]	AAEL012576
108871030	108871030	EAT35255.1	aspartate aminotransferase [Aedes aegypti]	AAEL012579
108871009	108871009	EAT35234.1	DNA topoisomerase/gyrase [Aedes aegypti]	AAEL012584
108871006	108871006	EAT35231.1	60S ribosomal protein L7 [Aedes aegypti]	AAEL012585
108871011	108871011	EAT35236.1	Hsp70-interacting protein, putative [Aedes aegypti]	AAEL012588
108870975	108870975	EAT35200.1	nadp-specific isocitrate dehydrogenase [Aedes aegypti]	AAEL012614
108870976	108870976	EAT35201.1	conserved hypothetical protein [Aedes aegypti]	AAEL012618
108870967	108870967	EAT35192.1	arginine/serine-rich splicing factor [Aedes aegypti]	AAEL012621
108870892	108870892	EAT35117.1	60S ribosomal protein L24 [Aedes aegypti]	AAEL012681
108870895	108870895	EAT35120.1	ribosomal protein S12, putative [Aedes aegypti]	AAEL012686
108870854	108870854	EAT35079.1	adenylate kinase 1, putative [Aedes aegypti]	AAEL012731
94468808	94468808	ABF18253.1	ribosomal protein L19 [Aedes aegypti]	AAEL012733
108870855	108870855	EAT35080.1	60S ribosomal protein L19 [Aedes aegypti]	AAEL012733
108870846	108870846	EAT35071.1	ribosomal protein L15 [Aedes aegypti]	AAEL012736
108870830	108870830	EAT35055.1	chaperonin [Aedes aegypti]	AAEL012746
108870750	108870750	EAT34975.1	ced-6 [Aedes aegypti]	AAEL012821
108870755	108870755	EAT34980.1	bifunctional purine biosynthesis protein [Aedes aegypti]	AAEL012825
108870757	108870757	EAT34982.1	replication factor a 1, rfa1 [Aedes aegypti]	AAEL012826
108870754	108870754	EAT34979.1	endoplasmin [Aedes aegypti]	AAEL012827
108870747	108870747	EAT34972.1	anti-silencing protein [Aedes aegypti]	AAEL012830
108870699	108870699	EAT34924.1	snare protein sec22 [Aedes aegypti]	AAEL012875
108870698	108870698	EAT34923.1	conserved hypothetical protein [Aedes aegypti]	AAEL012876
108870669	108870669	EAT34894.1	rab gdp-dissociation inhibitor [Aedes aegypti]	AAEL012904
108870658	108870658	EAT34883.1	puromycin-sensitive aminopeptidase [Aedes aegypti]	AAEL012918
108870627	108870627	EAT34852.1	26S protease regulatory subunit [Aedes aegypti]	AAEL012943
108870625	108870625	EAT34850.1	60S ribosomal protein L11 [Aedes aegypti]	AAEL012944
108870626	108870626	EAT34851.1	60S ribosomal protein L11 [Aedes aegypti]	AAEL012944
108870616	108870616	EAT34841.1	NADH-ubiquinone oxidoreductase 42 kda subunit [Aedes aegypti]	AAEL012950
108870611	108870611	EAT34836.1	importin alpha [Aedes aegypti]	AAEL012960
108870604	108870604	EAT34829.1	conserved hypothetical protein [Aedes aegypti]	AAEL012964
108870590	108870590	EAT34815.1	conserved hypothetical protein [Aedes aegypti]	AAEL012980
108870573	108870573	EAT34798.1	conserved hypothetical protein [Aedes aegypti]	AAEL012989
108870576	108870576	EAT34801.1	rho guanine dissociation factor [Aedes aegypti]	AAEL012996
108870544	108870544	EAT34769.1	DNA-J/hsp40 [Aedes aegypti]	AAEL013020
108870541	108870541	EAT34766.1	conserved hypothetical protein [Aedes aegypti]	AAEL013025
108870539	108870539	EAT34764.1	conserved hypothetical protein [Aedes aegypti]	AAEL013027
108870494	108870494	EAT34719.1	protein phsophatase-2a [Aedes aegypti]	AAEL013068
108870495	108870495	EAT34720.1	receptor for activated protein kinase c (rack1) [Aedes aegypti]	AAEL013069
108870496	108870496	EAT34721.1	ribophorin [Aedes aegypti]	AAEL013071
108870497	108870497	EAT34722.1	adenylyl cyclase-associated protein [Aedes aegypti]	AAEL013074
108870488	108870488	EAT34713.1	conserved hypothetical protein [Aedes aegypti]	AAEL013075
108870476	108870476	EAT34701.1	proteasome subunit alpha type [Aedes aegypti]	AAEL013089
108870472	108870472	EAT34697.1	60S ribosomal protein L23 [Aedes aegypti]	AAEL013097
108870473	108870473	EAT34698.1	coatomer [Aedes aegypti]	AAEL013098
108870438	108870438	EAT34663.1	zeta-coat protein [Aedes aegypti]	AAEL013121
108870439	108870439	EAT34664.1	salivary gland secretion, putative [Aedes aegypti]	AAEL013129
108870424	108870424	EAT34649.1	6-phosphofructo-2-kinase/fructose-2,6-bisphosphatase short form [Aedes aegypti]	AAEL013132
108870410	108870410	EAT34635.1	GTPase_rho [Aedes aegypti]	AAEL013139
108870412	108870412	EAT34637.1	eukaryotic translation initiation factor 3 subunit [Aedes aegypti]	AAEL013144
108870400	108870400	EAT34625.1	hypothetical protein AaeL_AAEL013147 [Aedes aegypti]	AAEL013147
108870372	108870372	EAT34597.1	oxidase/peroxidase [Aedes aegypti]	AAEL013171
108870336	108870336	EAT34561.1	conserved hypothetical protein [Aedes aegypti]	AAEL013203
108870321	108870321	EAT34546.1	60S ribosomal protein L10a [Aedes aegypti]	AAEL013221
108870322	108870322	EAT34547.1	60S ribosomal protein L10a [Aedes aegypti]	AAEL013221
108870327	108870327	EAT34552.1	NADH-cytochrome B5 reductase [Aedes aegypti]	AAEL013225
108870315	108870315	EAT34540.1	PIWI [Aedes aegypti]	AAEL013227
108870310	108870310	EAT34535.1	coatomer delta subunit [Aedes aegypti]	AAEL013230
108870314	108870314	EAT34539.1	PIWI [Aedes aegypti]	AAEL013233
108870308	108870308	EAT34533.1	ATP-dependent RNA helicase [Aedes aegypti]	AAEL013235
108870309	108870309	EAT34534.1	proteasome subunit beta type 5,8 [Aedes aegypti]	AAEL013236
108870291	108870291	EAT34516.1	eukaryotic translation initiation factor 4 gamma [Aedes aegypti]	AAEL013249 AaeL_AAEL801176
108870295	403183350	EAT34520.2	40S ribosomal protein S3a [Aedes aegypti]	AAEL013253 AaeL_AAEL801174
108870274	108870274	EAT34499.1	conserved hypothetical protein [Aedes aegypti]	AAEL013262
108870266	108870266	EAT34491.1	60S ribosomal protein L37a [Aedes aegypti]	AAEL013272
108870264	108870264	EAT34489.1	importin beta-1 [Aedes aegypti]	AAEL013275
108870256	108870256	EAT34481.1	peptidyl-prolyl cis-trans isomerase (cyclophilin) [Aedes aegypti]	AAEL013279
108870229	108870229	EAT34454.1	bifunctional dihydrofolate reductase-thymidylate synthase [Aedes aegypti]	AAEL013305
108870224	108870224	EAT34449.1	calicylin binding protein [Aedes aegypti]	AAEL013314
108870216	108870216	EAT34441.1	translocon-associated protein, delta subunit [Aedes aegypti]	AAEL013320
108870197	108870197	EAT34422.1	conserved hypothetical protein [Aedes aegypti]	AAEL013334
108870189	108870189	EAT34414.1	lethal(2)essential for life protein, l2efl [Aedes aegypti]	AAEL013338
108870172	108870172	EAT34397.1	profilin [Aedes aegypti]	AAEL013353
108870174	108870174	EAT34399.1	DEAD box ATP-dependent RNA helicase [Aedes aegypti]	AAEL013359
108870175	108870175	EAT34400.1	DEAD box ATP-dependent RNA helicase [Aedes aegypti]	AAEL013359
108870142	108870142	EAT34367.1	vacuolar sorting protein [Aedes aegypti]	AAEL013386
108870134	108870134	EAT34359.1	serine/threonine protein kinase [Aedes aegypti]	AAEL013390
108870123	108870123	EAT34348.1	conserved hypothetical protein [Aedes aegypti]	AAEL013394
108870124	108870124	EAT34349.1	conserved hypothetical protein [Aedes aegypti]	AAEL013394
108870108	108870108	EAT34333.1	catalase [Aedes aegypti]	AAEL013407
94468602	94468602	ABF18150.1	catalase [Aedes aegypti]	AAEL013407
108870085	108870085	EAT34310.1	proline oxidase [Aedes aegypti]	AAEL013431
108870052	108870052	EAT34277.1	glutamine synthetase 1, 2 (glutamate-amonia ligase) (gs) [Aedes aegypti]	AAEL013458
108870017	108870017	EAT34242.1	prophenoloxidase [Aedes aegypti]	AAEL013492
108870009	108870009	EAT34234.1	conserved hypothetical protein [Aedes aegypti]	AAEL013494
108869987	108869987	EAT34212.1	tryptophanyl-tRNA synthetase [Aedes aegypti]	AAEL013521
108869991	108869991	EAT34216.1	peroxiredoxins, prx-1, prx-2, prx-3 [Aedes aegypti]	AAEL013528
108869969	108869969	EAT34194.1	cullin [Aedes aegypti]	AAEL013530
108869978	108869978	EAT34203.1	ubiquitin (ribosomal protein L40) [Aedes aegypti]	AAEL013536
108869942	108869942	EAT34167.1	conserved hypothetical protein [Aedes aegypti]	AAEL013569
108869938	108869938	EAT34163.1	synaptobrevin [Aedes aegypti]	AAEL013571
108869932	108869932	EAT34157.1	apolipoprotein D, putative [Aedes aegypti]	AAEL013574
108869926	108869926	EAT34151.1	conserved hypothetical protein [Aedes aegypti]	AAEL013585
108869905	108869905	EAT34130.1	integrin alpha-ps [Aedes aegypti]	AAEL013600
108869886	108869886	EAT34111.1	clathrin heavy chain [Aedes aegypti]	AAEL013614
108869891	108869891	EAT34116.1	ras-related protein Rab, putative [Aedes aegypti]	AAEL013620
108869870	108869870	EAT34095.1	40S ribosomal protein S5 [Aedes aegypti]	AAEL013625
108869878	108869878	EAT34103.1	ubiquitin-conjugating enzyme h [Aedes aegypti]	AAEL013633
108869863	108869863	EAT34088.1	conserved hypothetical protein [Aedes aegypti]	AAEL013641
108869849	108869849	EAT34074.1	oxidoreductase [Aedes aegypti]	AAEL013652
108869836	108869836	EAT34061.1	eukaryotic translation initiation factor [Aedes aegypti]	AAEL013675
108869833	108869833	EAT34058.1	26S protease regulatory subunit [Aedes aegypti]	AAEL013676 AaeL_AAEL014723
108869822	108869822	EAT34047.1	wd-repeat protein [Aedes aegypti]	AAEL013685
108869821	108869821	EAT34046.1	PIWI [Aedes aegypti]	AAEL013692
108869796	108869796	EAT34021.1	conserved hypothetical protein [Aedes aegypti]	AAEL013716
108869793	108869793	EAT34018.1	conserved hypothetical protein [Aedes aegypti]	AAEL013719
108869792	108869792	EAT34017.1	conserved hypothetical protein [Aedes aegypti]	AAEL013720
108869791	108869791	EAT34016.1	polypyrimidine tract binding protein [Aedes aegypti]	AAEL013723
108869776	108869776	EAT34001.1	electron transport oxidoreductase [Aedes aegypti]	AAEL013739
108869770	108869770	EAT33995.1	NADH:ubiquinone dehydrogenase, putative [Aedes aegypti]	AAEL013744
108869726	108869726	EAT33951.1	protein farnesyltransferase alpha subunit [Aedes aegypti]	AAEL013783
108869724	108869724	EAT33949.1	growth factor receptor-bound protein [Aedes aegypti]	AAEL013786 AaeL_AAEL014394
108869706	108869706	EAT33931.1	conserved hypothetical protein [Aedes aegypti]	AAEL013800
108869684	108869684	EAT33909.1	calcium/calmodulin dependent protein kinase ii [Aedes aegypti]	AAEL013823 AaeL_AAEL013824
108869661	108869661	EAT33886.1	endoplasmic reticulum resident protein (ERp44), putative [Aedes aegypti]	AAEL013845
108868276	108868276	EAT32505.1	conserved hypothetical protein [Aedes aegypti]	AAEL013857
108869647	108869647	EAT33872.1	phosphatidylinositol-binding clathrin assembly protein [Aedes aegypti]	AAEL013863
108869641	108869641	EAT33866.1	RNA-binding protein [Aedes aegypti]	AAEL013869
108869632	108869632	EAT33857.1	tetraspanin, putative [Aedes aegypti]	AAEL013875
108869636	108869636	EAT33861.1	mitochondrial NADH:ubiquinone oxidoreductase B14.7 subunit, putative [Aedes aegypti]	AAEL013876
108869608	108869608	EAT33833.1	conserved hypothetical protein [Aedes aegypti]	AAEL013888
108869599	108869599	EAT33824.1	3-hydroxyisobutyrate dehydrogenase [Aedes aegypti]	AAEL013904
108869539	108869539	EAT33764.1	conserved hypothetical protein [Aedes aegypti]	AAEL013968
108869516	108869516	EAT33741.1	glutaredoxin, putative [Aedes aegypti]	AAEL013980
108869514	108869514	EAT33739.1	RNA binding motif protein 4,lark [Aedes aegypti]	AAEL013982
108869512	108869512	EAT33737.1	protein translocation complex beta subunit, putative [Aedes aegypti]	AAEL013989
108869503	108869503	EAT33728.1	conserved hypothetical protein [Aedes aegypti]	AAEL013994
108869510	108869510	EAT33735.1	guanine nucleotide-binding protein beta 3 (g protein beta3) [Aedes aegypti]	AAEL013997
108869476	108869476	EAT33701.1	protein phosphatase 2a, regulatory subunit [Aedes aegypti]	AAEL014031
108869459	108869459	EAT33684.1	NIF3-like protein 1, putative [Aedes aegypti]	AAEL014038
108869454	108869454	EAT33679.1	protein phosphatase pp2a regulatory subunit b [Aedes aegypti]	AAEL014042
108869375	108869375	EAT33600.1	hypothetical protein AaeL_AAEL014128 [Aedes aegypti]	AAEL014128
108869340	108869340	EAT33565.1	PAF acetylhydrolase 45 kDa subunit, putative [Aedes aegypti]	AAEL014159
108869325	108869325	EAT33550.1	cornichon [Aedes aegypti]	AAEL014176
108869315	108869315	EAT33540.1	conserved hypothetical protein [Aedes aegypti]	AAEL014180 AaeL_AAEL801119
108869318	108869318	EAT33543.1	chilling-inducible protein, putative [Aedes aegypti]	AAEL014187 AAEL801120
108869291	108869291	EAT33516.1	androgen induced inhibitor of proliferation (as3) / pds5 [Aedes aegypti]	AAEL014212
108869264	108869264	EAT33489.1	aromatic amino acid decarboxylase [Aedes aegypti]	AAEL014238
108869254	108869254	EAT33479.1	insect replication protein a [Aedes aegypti]	AAEL014250
108869226	108869226	EAT33451.1	conserved hypothetical protein [Aedes aegypti]	AAEL014274
108869227	108869227	EAT33452.1	molybdopterin cofactor sulfurase (mosc) [Aedes aegypti]	AAEL014275
108869218	108869218	EAT33443.1	signalosome subunit [Aedes aegypti]	AAEL014282 AaeL_AAEL801127
108869209	108869209	EAT33434.1	40S ribosomal protein S24 [Aedes aegypti]	AAEL014292 AaeL_AAEL014903
108869204	108869204	EAT33429.1	major sperm protein [Aedes aegypti]	AAEL014296
108869175	108869175	EAT33400.1	proteasome regulatory subunits [Aedes aegypti]	AAEL014325
108869141	108869141	EAT33366.1	conserved hypothetical protein [Aedes aegypti]	AAEL014345
108869146	108869146	EAT33371.1	conserved hypothetical protein [Aedes aegypti]	AAEL014352
108869079	108869079	EAT33304.1	DEAD box ATP-dependent RNA helicase [Aedes aegypti]	AAEL014414
108869062	108869062	EAT33287.1	conserved hypothetical protein [Aedes aegypti]	AAEL014430
108869063	108869063	EAT33288.1	conserved hypothetical protein [Aedes aegypti]	AAEL014431
108869056	108869056	EAT33281.1	Juvenile hormone-inducible protein, putative [Aedes aegypti]	AAEL014440
108869037	108869037	EAT33262.1	acyl-coa dehydrogenase [Aedes aegypti]	AAEL014452
108869023	108869023	EAT33248.1	methionine-tRNA synthetase [Aedes aegypti]	AAEL014494
108868985	108868985	EAT33210.1	sideroflexin 1,2,3 [Aedes aegypti]	AAEL014526
108868966	403183448	EAT33191.2	peroxiredoxins, prx-1, prx-2, prx-3 [Aedes aegypti]	AAEL014548
108868962	108868962	EAT33187.1	triacylglycerol lipase, pancreatic [Aedes aegypti]	AAEL014551
108868951	108868951	EAT33176.1	conserved hypothetical protein [Aedes aegypti]	AAEL014561
108868271	108868271	EAT32502.1	60S ribosomal protein L12 [Aedes aegypti]	AAEL014562
108868932	108868932	EAT33157.1	60S acidic ribosomal protein P2 [Aedes aegypti]	AAEL014583
108868872	108868872	EAT33097.1	ubiquitin conjugating enzyme, putative [Aedes aegypti]	AAEL014639 AAEL014642
108868870	108868870	EAT33095.1	hypothetical protein AaeL_AAEL014649 [Aedes aegypti]	AAEL014649
108868845	108868845	EAT33070.1	NADH:ubiquinone dehydrogenase, putative [Aedes aegypti]	AAEL014673
108868817	108868817	EAT33042.1	lysyl-tRNA synthetase [Aedes aegypti]	AAEL014702
108868770	108868770	EAT32995.1	ral [Aedes aegypti]	AAEL014749
108868716	108868716	EAT32941.1	hypothetical protein AaeL_AAEL014821 [Aedes aegypti]	AAEL014821
108868711	108868711	EAT32936.1	RNA polymerase II subunit Rpb10, putative [Aedes aegypti]	AAEL014831
108868702	108868702	EAT32927.1	28S ribosomal protein S15, mitochondrial precursor [Aedes aegypti]	AAEL014836
108868692	108868692	EAT32917.1	multiple inositol polyphosphate phosphatase [Aedes aegypti]	AAEL014842
108868690	108868690	EAT32915.1	innexin [Aedes aegypti]	AAEL014847
108868662	108868662	EAT32887.1	conserved hypothetical protein [Aedes aegypti]	AAEL014876
108868628	108868628	EAT32853.1	LAP4 protein, putative (Scribble protein, putative) [Aedes aegypti]	AAEL014906
108868614	108868614	EAT32839.1	26S proteasome subunit [Aedes aegypti]	AAEL014915
108868598	108868598	EAT32823.1	conserved hypothetical protein [Aedes aegypti]	AAEL014943
108868597	108868597	EAT32822.1	cytochrome c oxidase polypeptide [Aedes aegypti]	AAEL014944
108868581	108868581	EAT32806.1	heterogeneous nuclear ribonucleoprotein k [Aedes aegypti]	AAEL014959
108868513	108868513	EAT32738.1	mitochondrial carrier [Aedes aegypti]	AAEL015041
108868484	108868484	EAT32709.1	spectrin [Aedes aegypti]	AAEL015065
108868255	108868255	EAT32491.1	calnexin [Aedes aegypti]	AAEL015100
108868426	108868426	EAT32651.1	glycine rich RNA binding protein, putative [Aedes aegypti]	AAEL015143
108868380	108868380	EAT32605.1	flotillin-1 [Aedes aegypti]	AAEL015235
108868377	108868377	EAT32602.1	conserved hypothetical protein [Aedes aegypti]	AAEL015238
108868344	108868344	EAT32569.1	conserved hypothetical protein [Aedes aegypti]	AAEL015288
108868098	108868098	EAT32437.1	chaperonin [Aedes aegypti]	AAEL015373
108868013	108868013	EAT32422.1	AMP deaminase [Aedes aegypti]	AAEL015410
108867744	108867744	EAT32387.1	transferrin [Aedes aegypti]	AAEL015458
108867687	108867687	EAT32383.1	histone H1, putative [Aedes aegypti]	AAEL015464
108866498	403183494	EAT32289.2	juvenile hormone esterase [Aedes aegypti]	AAEL015590
108866460	108866460	EAT32285.1	vacuolar ATP synthase subunit c [Aedes aegypti]	AAEL015594
108866407	108866407	EAT32279.1	tryptophanyl-tRNA synthetase [Aedes aegypti]	AAEL015601
108865788	108865788	EAT32239.1	ubiquitin-conjugating enzyme [Aedes aegypti]	AAEL015648
108884262	108884262	EAT48487.1	histone H2B [Aedes aegypti]	AAEL015674 AaeL_AAEL015675 AaeL_AAEL015676 AaeL_AAEL015677 AaeL_AAEL015678 AaeL_AAEL015679 AaeL_AAEL015680 AaeL_AAEL015681
94468966	94468966	ABF18332.1	heat shock cognate 70 [Aedes aegypti]	AAEL016995
27461242	27461242	AAM28250.1	phenylalanine hydroxylase [Aedes aegypti]	AAEL017029
94468780	94468780	ABF18239.1	translation elongation factor EF-1 alpha/Tu [Aedes aegypti]	AAEL017096
56684617	56684617	AAW21995.1	elongation factor 1 alpha [Aedes aegypti]	AAEL017096
45934571	45934571	AAS79345.1	60S ribosomal protein L37 [Aedes aegypti]	AAEL017198
94468818	94468818	ABF18258.1	heat shock cognate 70 [Aedes aegypti]	AAEL017349
265212	265212	AAB25307.1	Drosophila melanogaster vitelline membrane protein homolog [Aedes aegypti]	AAEL017403
94469008	94469008	ABF18353.1	transmembrane trafficking protein [Aedes aegypti]	AEL006303
